# Supplementary material for: The chloroplast genome sequence and phylogenetic analysis of Apocynum venetum L
Source: PLoS One. 2022 Mar 10;17(3):e0261710. doi: 10.1371/journal.pone.0261710 (PMC8912179; doi:10.1371/journal.pone.0261710)
Supplement: S1 File — (ZIP) [file pone.0261710.s001.zip]

Archive with 1 entries (1 files):
- 202003LBM.rar
