# Supplementary material for: The chloroplast genome sequence and phylogenetic analysis of Apocynum venetum L
Source: PLoS One. 2022 Mar 10;17(3):e0261710. doi: 10.1371/journal.pone.0261710 (PMC8912179; doi:10.1371/journal.pone.0261710)
Supplement: S3 File — (ZIP) [file pone.0261710.s003.zip]

Archive with 22 entries (18 files):
- Result_LBM_cpDNA_0321/
- Result_LBM_cpDNA_0321/02.assemble/
- Result_LBM_cpDNA_0321/02.assemble/LBM.fa
- Result_LBM_cpDNA_0321/02.assemble/LBM.fa.stat
- Result_LBM_cpDNA_0321/02.assemble/LBM_connect.txt
- Result_LBM_cpDNA_0321/02.assemble/query_ids.fa
- Result_LBM_cpDNA_0321/03.anno/
- Result_LBM_cpDNA_0321/03.anno/LBM.png
- Result_LBM_cpDNA_0321/03.anno/LBM.tbl
- Result_LBM_cpDNA_0321/03.anno/LBM_genes_class.txt
- Result_LBM_cpDNA_0321/03.anno/LBM_Scaffold_GenBank.gb
- Result_LBM_cpDNA_0321/03.anno/LBM_Scaffold_GFF3.gff3
- Result_LBM_cpDNA_0321/03.anno/LBM_Scaffold_mf_CDS.fasta
- Result_LBM_cpDNA_0321/03.anno/LBM_Scaffold_mf_CDS.fasta.stat
- Result_LBM_cpDNA_0321/03.anno/LBM_Scaffold_mf_gene.fasta
- Result_LBM_cpDNA_0321/03.anno/LBM_Scaffold_mf_gene.fasta.stat
- Result_LBM_cpDNA_0321/03.anno/LBM_Scaffold_mf_rrna.fasta
- Result_LBM_cpDNA_0321/03.anno/LBM_Scaffold_mf_rrna.fasta.stat
- Result_LBM_cpDNA_0321/03.anno/LBM_Scaffold_mf_trna.fasta
- Result_LBM_cpDNA_0321/03.anno/LBM_Scaffold_mf_trna.fasta.stat
- Result_LBM_cpDNA_0321/04.stat/
- Result_LBM_cpDNA_0321/04.stat/ATCG_distribute.txt
