# Supplementary material for: The chloroplast genome sequence and phylogenetic analysis of Apocynum venetum L
Source: PLoS One. 2022 Mar 10;17(3):e0261710. doi: 10.1371/journal.pone.0261710 (PMC8912179; doi:10.1371/journal.pone.0261710)
Supplement: S3 File — (ZIP) [file pone.0261710.s003.zip › Result_LBM_cpDNA_0321/02.assemble/LBM.fa]

>LBM
TGGGCGAACGACGGGAATTGAACCCGCGCATGGTGGATTCACAATCCACTGCCTTAATCCACTTGGCTACATCCGCCCCCTTCCCCCCCTCAGGCTATTT
CTATTTATTTCCTATTCTTATGTATTTAGAATATTTACTATTCTTATTTAGAATTTCGTTTCGACCATTTTTTCTATTAGTTCTGAGAAACTTGAATCTT
TGAAAATGTAACAAATAAAAATAAAATAAAGGAGCAATACTGCCCTCTTGATAGAACAAGAAGGTAATTATTGCTCCTTTATTTTTCAAAAATTCCTATA
CACCAAGACCGGGGGTCTTAGCCATTGATAGATGGAGCTTCTATAGAAGCTAGGTCTAGAGGGAAATTGTGAGCATTACGTTCATGCATAACTTCCATAC
CAAGGTTAGCACGGTTAATGATATCAGCCCAAGTATTAATTACACGGCCTTGACTATCAACAACAGATTGGTTGAAATTGAAACCGTTTAGGTTGAAAGC
CATAGTGCTGATACCTAAAGCAGTGAACCAGATACCTACTACAGGCCAAGCAGCTAAGAAGAAGTGTAACGAACGAGAGTTGTTGAAACTAGCATATTGG
AAGATCAATCGGCCAAAATAACCATGAGCGGCTACGATATTATAAGTTTCTTCCTCTTGACCGAATCTGTAACCTTCATTAGCAGATTCATTTTCTGTGG
TTTCCCTGATCAAACTAGAAGTTACCAAGGAACCATGCATAGCACTGAATAAGGAGCCGCCGAATACCCCAGCTACGCCTAACATGTGAAATGGGTGCAT
AAGGATGTTGTGCTCAGCTTGGAATACAATCATGAAGTTGAAAGTACCAGAAATTCCTAGAGGCATACCATCAGAAAAACTTCCTTGACCAATTGGGTAG
ATCAAGAAAACTGCGGTAGCAGCTGCAACAGGAGCTGAATATGCAACAGCAATCCAAGGTCGCATACCCAGACGGAAACTAAGCTCCCACTCACGACCCA
TGTAACAAGCTACACCAAGTAAGAAGTGTAGAACAATTAGTTCATAAGGACCACCGTTATATAACCATTCATCAACGGATGCCGCTTCCCAGATTGGGTA
AAAGTGCAAACCTATAGCTGCAGAAGTAGGAATAATGGCACCAGAAATAATATTGTTTCCGTAAAGTAAAGATCCAGAAACAGGTTCACGAATACCATCA
ATATCTACTGGAGGAGCAGCAATGAAGGCGATAATAAATACGGAAGTTGCGGTCAATAAGGTAGGGATCATCAAAACACCAAACCATCCAATGTAAAGAC
GGTTTTCAGTGCTAGTTATCCAGTTACAGAAGCGACCCCACAGGCTTTCGCTTTCGCGTCTCTCTAAAATTGCAGTCATGGTAAAATCTTGATTTATTTA
ATCATCAGGGACTCCCAAGCGCACACACTCTCTATTTCTATTTAGGTAGAATGGAGGACTTGTTATTCAACAGTATAACATGACTTATATGCTAGTGTCA
ACCAATAGCGATCTAACTAGATTAGAATATTTTCTAACTGAAATGGATTGAAAAAATCAAATACGGATTTTTATACATAAAATTTCGATATGATAGTGGG
TTGCCCGGGATTCGAACCCGGAACTAGTCGGATGGAGTAGATAATTTCCTTGTTAAACTAAGTAAACACCCCTCCTCAAGCCGTGCTTGCAGTTTTCGTT
GCACACGGCTTTCCCTATGTATACATCAGTTGCTTTTTTAGAAAAACTTTAAAGAATAGTCAGTTAATTTACCCCCCATTCTAATTACAAGCTACTTACA
TGCTACATCAACATTTCAGAATAAATGAAATACGACTTTTGTTATCATTTTCATTTAAAAAATTTCCATTTAAATAGTCTCAGAATGAATCATTGCTGAT
TCGCCAGATCGTTGATACAAGTAATATCCAAATACCAAATCCGACTTCTATAGACCCCCAAAAAAGGAGAATAAACTCTTGGAAAGGTCAAAGAAAAGAC
TTCTTCTTCCGACATGAAGAATTCTTCCAAAAATTCCGAACCTAATCTTTTCAAAGAAGCCCGTACAGTACTTTTGTGTTTTCGAGCTAAAGTTTTAGCA
CAAGACAGTCGAAGTATATACTTTATTCGATACAAACTCTTTTTTTTGGAAGATCCACTATAATAATGAGAAAGATTTCTGCATATACGCCCAAATCTGT
CCATAATATCAGAATCTGATAAATCAGTCCGAACCGGCTTACTAATGGGATGTCCTAATAGATTACAAAATTTCGCTTTAGCGAATGATCTGATCAGAGG
AATAATTGGAACAAGGGTATCTAATTTCTTAATAGGATTTTTAATTAGAAATGCATTTTTCAGCATTTGACTACGTACCGTTAAGGGGGTTAGTCGCACA
ATTGAAAGATAACCCATAAAGTCAAGGGAATCATTGTACACTTGCTTTATATAGGCCCTTCGCGAGTGAACCCACAGGTCAAAATTACATTGCCAAAAAT
TAACAAGGTAAGATTTCCATTTATTCATCAAAAGAGCCGTCCCCCTTGAAAGCAGAGTGGATTTTCCTTGATACCTAACATAATGCATGAAAGAATATTT
GAACAAGCATAAGTTGGTCGGAAAATCCTTAGCGAAGACTTCGGAAAAATGTTCTATTTTTCCATAGAAATAGATTCGTTCACGAAGGACCCCAAAGGCT
GTTGGTCGTAAATGAGAAGATTGGTTATGGAGAAAGACGAAAATGGATTCGTATTCACATACATAAAAATTATATAACAAGAAGAATAATCTTTGATTTC
TTTTTCTTAAAAAAAGAAAACCGGGTTTCTTTGAAGAAAGAATTTTATTACAATTACAATACTCGCGTAGAAAGAATCGTAATAAGTGCAAAGAAGGGGC
ATCCTTTACCCAATAGCGAAGGGTTTGAACCAAGATTTCCAGATGAACGGGGTGGGGTATTTGTATATCTAACATAAAATTAAAATGTGAAAAACTGTCT
TCTAAGAAAGGAAATATTGAATGAATTGATCTTAAATTATGAGATTGGGATATCCCTTTCCGTTCTTCAGAAGATATTAATCGCATAGAAAACAGAATTT
CCACAATAAATGAAAATCCCTCTGATATCATTTTAGAATACAAATTTTTGTTGCGCTCAATAAATGGATTTTGGCTAGAATCATTAGCAGAAGTAAGAAA
ATGATTCTGTTGATACATTCGAGTAATTAACCGTTTCACAATAAGGAAACTCGATTTATTGCCATAACCTGGATTTTCCAAAAAAATAGCTCGGTTTAAA
TTATGGTCATGAGCAAGTGCATAAATATACTCCTGAAAGATAAGTGGATATAGAAAGCTGGGTTGTTGAGATCTATCAAGCTGTAAATATCTTTGTATTT
CTTCCATTTGAAATTCTATTTGAATCCAAGATAGACGACTTTGGGGTTAGCAAATGATACATAGTGCGAAAAAGTCAAAACAGGGTATTCTAGTAAGAAT
AGATACCAGGTAAACTTATTAACAGATTCTCTATTTCTTCTTTTTTCCATTTTTGGATAAGATATAATATTATAGGATAAGAAAAGAAAGTGCTTAAAAA
TCTTTTATTTTTTCAACCAAATCGCTCTTTTGATTTCGGAAAAACTTAATTTATCAATATACTGTTTCTTTTACACACAAATCTCCCTTTCATAATGGAG
AATGAAAATAGTTAGGATTCATTGAAAAAATCGGGAATCCCCCCATGGGGGGAGCAACCCTTCCTGGATCGGCACTAATATTTTTTTAACGTCTAATTAG
ATCAGGAAATAATTCAAATTTAGAACGGAAGCTCGTTGCTTTGTCTTTCCTTAGAGTTAATTGAAGCCGGAGGGCCCTATCCATTTATTCATTCGACCCA
ACTTTATTTTGTTCCATTCCAAGACTTCAAACGGGTTTTTGTACGGACCCAGTAAGAATGAAATATTGTCAGAACTCTCCATCAATACGACATGCTATTT
TTTCCATCCATTCCCTTTCAGGATCAGTCGTGGTCTTCCAAACTTTACCGATGGTATGGACGAATCCTTTGCTTCATCCAAATGTGTAAAAGATCCTAGC
CGCACTTAAAAGCCGAGTACTCTACCGTTGAGTTAGCAACCCGAAAAGAAGAAAACAACTATAGAAGATAATAGAAGATAATCTATCGAATATAAAATAT
ATGTATAATAAAAAAAGCGCATAAATACAATCGGAATGAAACTAAATTAAACAAAAAAAAATTAGACGAAACAATTAAACGATTGAGCTAACAAATCGAA
AAAATAGATTTTCTAATGAATTCGGAACATAAAAAAAAAATAGATCAAATGAAAATATAGATTCAAAATTTATGGGCGGATCCCTTTGTTATCCCCTTTT
TTCAATCAAAAAAAAAGCTCGTGTATCAAAGAACCCGTCGTTTGAATTTTGAATGAAGTAAAGTAAAAAACCAAACAAACCAAATAACTAGATCTAACTT
CACTTATCACGAAGGATTATATTTGTTCGATACATTGTTGTCAATATAAATGTTACGAAAAGAAAACAATAGAAAAAAAGAAATTCAATTGAATTTCTTT
TTTTCTATTGTTTTCTCTTAGTTAAATTTAAAATAAAAACCATCAAGTTGTCGAGAATGTCTAACTTTTCTAGGATCAAGAAAAAAAGGTTTTGTCCTTA
TAGAACAAAGGATTCGATGAAAACTATGGTAAATAGATACGAATAGAGCGGGAAGCGGGAAAGGGGGTAAATAAAAAAGAGTAGAGAAAGGTTATCCAAA
GTTATATACAAATCACTACTCCCCCCTTTTTTTGTATTTCTTTAATTGAATTTCGTTTGATTAGAATGAAGTTCCTTAAAAACCCCCACTCTTTTAAAAA
TATCTTGAACAGTTCCCGTAGGTTGAGCCCCTTTTTCAAGGAAATAGAGAATCGCAGGAACATTTAAATAAGTTTGATTCTTTATCGGATCATAAAAACC
CACTTTCTGAAGAGCTTTTCCTTCTCTTCGAGATCGAACATCAATTGCAACGATTCGATAGACAACTCATTGAGATAGATGTAGATGAACAATACACCCC
CCCTAGAAACGTATAGGAAGTTTTCTCCTCGTACGGCTCGAGAAAAAAAGAATTGGATTTGAAATTTTATCTATGGCATGGAATTCGAATAAATTACATA
AATGACAAAAGATTCTATAAAATCATCAAATCAATTAGACTAGGGTTTAAGTCTTTTTTTCTTCTTCTTTCTTAAAAATCTTAAAAATGAAAAAGAAACC
ATTCGTACTCATAACTCAAGTTAGATAACTCTCAAATAATTCAAAAGAGACTCTTTCTGAGTAGTCTTTACCCCTTTTTTTGCTTGTCTCGAAAATAGAT
TTGGATTCTTAAGTCTGGCCCAGTTAGTGAGACAATTAAAATGGTGTTTCCTTGTTCTGAGATCCTTTATCTTTTTTTAAATCATTGGGTTTAGGCATTA
CTTCGGTCCTTCTTAATCCTTTCAAAATGGCAGCAACATACCCCTTTTTGTGATTTCCTTCTATCAAAGAATCCTACGGACAATTGATTCCCAGGTGATC
CACTTCGGATCGAAAGTGTTTGATTAATTTCAACAAATTGTCCTTTTGAATTGGAAACTCGCTCGAATGGGATCCCTTCGATTTCTATATCGAAGATATA
TTCACAAAGTTGCTCCAATTTATTGATTTGCATTAACCCTAGATTCTTGTCCTGAAAAATGAATTAATACTTTCTATTCGAGCTCCACCGTGGACTAGTT
AGGTTACCAACGGATGTCGAAGCCAAGAGCACCTTCATTCCTATAGAAATCAAAATGGTGGATATAAGAAAGAATCCACAATGGATCATGTCCTTCAAGT
CGCACGTTGCTTTCTACCACATCGTTTCAAACGAAGTTTTACCATAACATTCCTCTAATTTGGAACCAGTATGGAATTGATTCAATTATGAAATCATGAA
TAGTCATTGGTTCGTAGACATCGTAATCTATACCCCTTTTTTTTATTAGAATATAGATTCTATATTTCTATATATAGTTATATATCCATATAGAAGATAA
CTATAAATCTGTAAAGAGGTTTCTGAAGAAGTTTTAGAAAGGCCTCTTAATTAAAAGAGGAAATTCAAAAGAATTTCCAAATTTCAAATCGAGGGGATCA
AAAACCTTTTTCACAAAAATAGAATAGAAGGATACATATATGTTAAACATTTACTCATTTTTTATGTATTTTGTTTAAACTGTGTAGTTCAGCAAGATTT
TGTTCTTGCCATATATAATAGACTAGAAAGTGAATAAAAGATATTAAAAGATATAAAGCACCGCCTTCTTAAGTGTTACATAAATTTAAAATTTTTTATT
AGGGCCAAATACGAAATACTTAAAAAGCGAGATTCAAAGAAAATACATGAGGTAGATAGGATCCTTGAAAATGCAAATATTGATAAAATAGAAAATCAAG
ACGGGACGGACTGTTTTTATAAATAACAAACTTCCCGAAACAAGATGGGATGGGGCATAAAAAGACCCCCTTTTTTGAATTCAAACTCTTGGAACCCGTG
TTCCCAATTTACCTCGATCAGAAATGGAGTGAATTACATCTACGTGTCATTTGAACTCGATTCAATTCCGTTTGTGTAAAACGGATATGATTCATGCATA
AAAGAGAAAAAGCAAGAAAGATATTCCAGCTAACATTAGCTAACATTAGACTTTACCCCATTTAAAAAAAAACCTTCATTCTATTCTAACATAATGAATA
TGCTCTGGGACGGAAGGATTCGAACCTCCGAATGGCGGGACCAAAACCCGTTGCCTTACCACTTGGCCACGCCCCATTTCGATTTCTATTCGATACTATT
AAAGTATAATATTGGTATTCATTATTTGTCAACTGCAATCTAATTTATTCTATAGATATTTAGATTATTTAGATGATTTTTTAAAATATAGAATTAAACT
TAATTTATTGATCATTAGATATAATTCAATTAAGATATTGTATGAAAGTATGATTTCCTCTATTCTCTTTTGAGAATAGGAGGGTTTTGGTTGGGTGAGT
TCAAAAGAGAAGAAGGAGCTTTTTGTCTACCTAAATTTTTCCCTTTTTTACTTATATCAATAACTCAATCAAAATGCAATTATCTCCAAGAACAAAATGG
CTGTTATGCTTAATATCTTTAGTTTGATCTGTATCTGTCTTAATTCTGCCTTTTATTCAAGTAGTTTTTTCTTCGGAAAATTGCCCGAGGCCTATGCTTT
TTTGAACCCAATCGTAGATGTTATGCCAGTCATACCCCTGTTCTTTTTTCTCTTAGCTTTTGTTTGGCAAGCTGCTGTAAGTTTTCGATAAGATCCTCAA
TCTTAATTTGAAATTATTTTAATTTCAAAAATTTATTACTAATTTTCTAGAAAGTTCATGATTTTTTCTAGAAGGAGACTCGGTTCTTGATATCCAAATA
GGATATGTGGTAGAAAAATGGAGGATCTATTCTCTCTTGTTTTAAAAAAAAAATTATCTTGGAGATTGTGTAATGCTTACTCTCAAACTCTTCGTTTACA
CAGTAGTGATATTTTTTGTTTCTCTCTTTATCTTTGGATTCCTATCTAATGATCCTGGACGTAATCCTGGGCGTGAAGAATAAGGGGGTTTCCTTTCTAT
TTTCTTAAGATTTTTTATTTAGATAAAAACACAAAGGATTTGCCAAATTTGAAAAATAAAGAAATAAAATCATCAAAGGAAACGGAAAGAGAGGGATTCG
AACCCTCGGTACGAATAACTCGTACAACGGATTAGCAATCCGCCGCTTTAGTCCACTCAGCCATCTCTCCCAATTGAAAATTGGGTTATATTACACAAAA
AATAAGGAGTTTTTCTTTCTCTATTATTATATAGATATGTACAATTTTTATCAGCAATTTTGTTTCGATAAATAAAGGAAAGGGCTCGGAAGTGTCAACA
ATATAAAGAAAACTAAAAACACCCCTTTCGCCTTGAGGTTATTTTGTTCGAAAGACCGACACGGCCTGGCCTGGTCAGTACCTAGCCGGGCCTTTTTTGT
TCCAACTAATTATAGAAAAATAATGATGATTTTTCATTTATCTGATTTGAAAACAAAACAGATTATTTATTATATAAAATATATAAATTAAATAAATGCT
TAGTATTCTATTTAGTGACATAGTAAATAGTTAAGCATGAACAAAAAAAAAAGCAATGTTCTAAATATTATGATTTGTTGATGATCCTACCTTTATTAGA
TTATTATATCCCATTTACCAGTTCGACAAAAGGGCAGTTGTATACAATAATCGTATTGTAGCGGGTATAGTTTAGTGGTAAAAGTGTGATTCGTTTTTTT
AACCCTTTTATAGTTAAAGGGTCCTTGTTTTCGGTTTGATTCGTATTTCGACAAAAAACTTTATTTGCAAAAAGAAAAGGATTTAATCCTTTACCTCTCA
ATCACAGATTCGAGAAAAAATATACATTCTCGTGGTTTGTATCCAAGGATGACTTAGAAAGTGAGAAATTGGATTATGAAATTATGAAACAAAATTTTGA
AATTGGATTAAGACTTCCAATTGAATAAGTATGAGTAAAGGATCCATGGATGAAGATAGAAAGTAGGTTTCTAATCGTAACTAAATTTTCAATTTTTGCT
TTACAAATAAAAAATTGAATCAAAATAGCTATTAAACGATGACTCTGGTTTACTAGAGGCATCGATCCGTTGTTTTAGCTCGGTGGAAACAAAACCCTTT
CCTCAGGACCGTCTCAAATAAAAATAGAGAACGAAGTAACTAGAAAGAGTGTTAGAATTACTCTCTTCTAGAGGGATCATCTAGAAAGCTATTAGTTTTG
TCTGTAGTCAGACAAAAGTTGACATAGATGTTATGGGTAGAATTTTGTTTATTTTGTTCACATCCATATCCATAAAGGAGCCGAATGAAACCAAAGTTTC
ATGTTCGGTTTTGAATTAGAGACGTTCAAAATGCTGAATCGACGTCGACTATAACCCCTAGCCTTCCAAGCTAACGATGCGGGTTCGATTCCCGCTACCC
GCTTTCTCTTCTTTTATTCGAAATTGAAATTATTATATATTGTAGACTTAATGCATCATTTAATATACAGTTTCAAAAAATATCTCACATACAATCCGAT
TATTTTATTTTCCTTCAGCGAAGAGGTGGGGAAAGTGAAAATACGAAAAAATCGGAATGAAAAGCGTCCATTGTCTAATGGATAGGACAGAGGTCTTCTA
AACCTTTGGTATAGGTTCAAATCCTATTGGACGCAAATTATTTCCACATATATATATATTTTTTTATATTTTGATATCTTGAAAGACTTTTCAAGTTACT
TGAATTTGAGACCCTTAATTACATTATCATTACCTTTTGAAGATAAAAGAAAGTAAGTGATCCGTTTTTTATGCTTATTCTTGAAGTAAAAAACGGTCCA
TTTGTTCCTGAATAGCTTCTTTCAAAAGGGCCTCCGCTTCTTCGGTAAACGTCTTGGTAGACGAGATGATTTCTTGGAATTCAGGTTTGTTAGTTTTTAC
GTAAGTCCGTAACTCAACAAGAAATTTCCTTACCTGTACAATTTCTAATGAATCAAGATAGCCGTTTGTTCCGGTGTAAATAGTCATTATTTGTTCTTCC
ACCGCGAGAGGAGCTGATTGGGATTGTTTAAGCAATTCACGCAATCGTTGACCTCTTGCCAATTGATTCTGAGTCGCTTTATCAAGATCAGAAGCAAATT
GTGCAAAGGCTTCTAATTCTGCGAATTGCGCCAATTCTAGCTTTAATTTACCAGCTACTTGTTTCATAGCTTTAATTTGAGCTGCGGACCCCACCCGGGA
AACAGAGATACCCACATTAATAGCGGGTCTAATTCCAGCATTGAATAGATCGGCGGATAAGAATATTTGACCATCAGTAATGGAAATTACATTTGTAGGA
ATATAAGCCGAAACATCTCCTGATTGAGTTTCAACTATTGGTAAAGCGGTCATACTTCCTTCACCTAAACTAGAACTTGATTTAGCGGCTCTTTCCAAAA
GGCGTGAATGTAAATAAAAAACATCCCCTGGATAAGCTTCGCGCCCAGGCGGTCTTCGTAATAGAAGAGACATTTGACGATAAGCTTGTGCTTGTTTTGA
GGGATCATCATAAATGATTGAAGTGTGTCGTTCACGATACATAAAATATTCAGCCAGAGCTGCTCCTGTATAAGGAGCGAGATATTGTAATGTAGCAGGG
GAATCCGCCGTTTCCGCTACCACAATAGTGTATTCCATCGCCCCCCTTTCCTGTAAAGCGGTTACTACCTGAGCCACAGAAGATGCTTTTTGACCTATAG
CTACATAAACACATATTACATTTTGACCTTGTTGATTGAGAATCGTATCCGTGGCTACTGCTGTTTTACCGGTCTGTCTGTCCCCAATAATTAATTCTCG
TTGGCCCCGACCTATAGGAATCATCGAATCAATAGCAATAAGTCCAGTTTGAAGAGGCTCGTAGACGGAACGCCGCGAAATAATACCTGGGGCAGGGGAT
TCAATTAATCGCGACTCAGAAGCTGAAATTTCGCCTCTACCATCAATAGGTTTAGCTAGGGCGTTTATAACACGCCCTAAGTAGGCGTCACTCACTGGAA
TCTGAGCAATTCTTCCTGTTGCTTTTACCGAACTTCCTTCTTGTATCATCAAACCATCACCCATTAATACAACACCAACATTATTTGATTCTAAATTCAG
AGCAATACCTACCGTTTCCTCTTCAAATTCGACCAATTCGCCCGCCATTACTTCATCAAGACCATGAATACGAGCAATGCCATCGCCTACTTGAAGTACG
GTACCTGTATTTACAATCTTTACTTCTCTATTATATTGTTCAATCCGTTCACGAATAATATTACTAATTTCGTCAGCTCGAATGGTTACCATGAGTATTT
CTTAATTCTTTTTTGAAAGAAAAAAAAAATAATGCCTACTCTAGAAAAGCCTAATCAGTTATTTCTTTCATTGACCCTAACATGCCAATATTGGCACTAA
TGGTACGTAAATGTAACTCGTTATTTAAACAACTATTCAGAGTTCCCAGGGCCCCCCGTAAGGCTTGTTGGAAAACCCGCTGGCGGACTTGATTAATCGC
CCTTTGTTGTTCAAATTGAATAGTTTCATTTTTGTAATTTTCTAATTGTTCTAAAGTCTTAGAAGTTGAATTAATTAAATTCAACTTTTCTCGCTCTATC
TCAGAGTATCCATTTACTCGAAACTGATCCGCTTCCATTTCTACTTTCCGTAAGCGAGCCCGGGCTTTTTCCAGCTGTTCAATGGCGCCCTCACGGAGTT
CCTCTGAGTTTCGAATAGTATTCAAGATTCTCTGTTTTCGATTATCTAATAAATCGCTTAATGAAAGTGGATTATCTTTCCATTTATTCCAAAGCTTCCA
TAACCCCTTCCCGAACCAAACATGAATCTTTCGACTCATTTGGCTCTCCTACTCAATTACTTAAAAAAAAATTCTCATATCTTTTTATGAATGTAATGAG
CCTATCCTCTATTCTTTGTTTGTTCATATTTTCATATCAAAAAAAAATAGATATAAACTAATGCCAAATCAAAATATTTCGAGGACTCTTCTGACAAAAA
ATATGTAATTGTCAACAAAGTTGTTTCTTTTTTTTTTCTTTAAATCCAAAGAACTCTTCTTACTTATACATAGGTCGTCGATTCAGCATTGGATATAAAG
GGGGGAAATACCCATTTTTACAATAAGGGGTTCAAAACCATTTTATGAATAGGAGTGTTCTCTATCCATAAAATATTCATTTTGAACCATCTCTATATTA
ACATAGAGGTTGGAAGAGTACCACGCTGCGTCTAGACTTCAAACTGTTTGCTTTAACCATATTCATATTAATGGCCACATATTATTGGTTGATAGAGAAT
CAAAGTCAATTTACCAATGAATCACGAAATGCTATGGTTCTTATCTAAAATTTCTTAATTTATTCCGAAGTCATTCGTGAGATCGTGCACCTTTCTTTTC
TAGTTATAACGAAAAAGGTACAGCTGGTTGGATCCAGCATATTCTTGAAATAAACAACCCGCACACACTCCCTTTCCAAAAAAGATCAATACACCAAGCA
CTACGCTTAAATTTATTAGATTTGTTGATAAAATATCGGTATTAAACCCGAAACTCCCGGCGGATGGCCAATGGCCCAAAGAAACGAAAGAATCGGTTAC
ATTTTTCATATGATCTCCTATAGACTAAAAAATAGAATAGAGTTCTTTTTGTATCACTTCGTCCCTCTTTTTTATTTATTTTATTTCCTATAAAGTATTC
GATTTATATGAACTATCCCCCCTTGTGTCAATCCTTAGAGTCCATTGGACCCCGAAGGGGAAGGATGAAGGGGAGTGGGTATACAAATCCCTCATCCACA
AATCAAACCTTCCCGCAGGTCATTTTGTCAACGAATAAGTAATTGTAGGGGTGAAATCTTACTAGAATTCGAAAAAGGAAACAATAAGTCCAAATAGGGA
TTTTTCATATTAAACAAAAGGATTCGCAAACAAAAGCGCTAATGCTACAACGAGTCCATAAATTGTTAAAGCTTCCATAAAAGCTAGACTAAGCAATAGA
GTACCTCGTATTTTTCCCTCTGCCTCAGGCTGTCTCGCGATACCCTCTACAGCTTGCCCCGCAGCAGTCCCTTGACCAACTCCGGGTCCAATAGAAGCAA
GCCCTACGGCCAACCCAGCAGCAATAACGGAAGCGGCAGAAATCAGTGGATTCATGATAAGTTCCCTCGTACCAAAAAAAGAAATGGTTAATGATACAAT
CAACCAACGAATTATGACTTAATAATTCCGTCGTTAGGATTCGAAGTAACTAAGAACTTCGAGTTGAAACACTAAGTAATAGTATTAGTGGAATTTTGAG
TTTCTGTTTCTATCCACAGAGTCTTTGTGAATCCATACGACTTTCGATCTTCCATTTCTTGTCTTATTTTCGTACACCCTTTTCTGAATTTCATCTGTTT
ATTTATTCAATTGACAGAGACGGGAGGGGAAAGGTTTCTATTGGTATTAGAATCCCTGCCAAAATTCATAGGAGTGGGGTGGCAAATAAAATATATCTTT
AGTTCATATAAAATCAGTCAATATTTAATATCACATATACGTGTCTTTCTTCCATAACGTAAACTAAGCATTCATCTTAGATTCAATCGGATTCGAGAAT
CTATTATCGAAATATCTACAAGAGTTTACCTATTTATTTTTTTTGAATATTATTTATTAATATTTACATTTAAATTATTACATTAAATTACTTAATTTTA
ATAGTAATATTTAATCACACGTCCTAAAGATATACTACAGGCATTCGTATTGAATATTCAAATTCTTTTATTATTTGAATATTGAACTTGAACCATTGAC
TAATGAGATAGAAATCTAATATTCGTTGAGGAGATTAAGTGGACGAAAGGGAACTTTAGGAAAAAGATCTTTTCGATCTCTTTCCTTTTTTACACCTATC
CAATAGCGTAATTTTTTTGCTATTACGCTATTACTCTATGGCCTAGTTGTATATTCCCTAAGTCAATTTTATTGAACCAAAGACTTGTTAGTTTGAAAAA
ACTATTTCAATGATGGCCCTCCATGGATTCACCGATATAAGCCGCGGCTAAAGTTGCAAAAATAAGAGCTTGAATACCACTTGTAAATAATCCAAGGAAC
ATAACAGGTATAGGAACCACTGAAGGTACTAAAGAAACAAGAACAACAACGACTAATTCATCAGCTAAGATATTCCCGAAAAGTCGAAAACTTAGCGATA
AGGGTTTTGTGAAATCTTCTAAGATGTTAATGGGTAAAAGGATTGGAGTTGGTTGAATATATTTCCCGAAATAACCTAATCCTTTTTTGGCAAGACCCGC
ATAGAAATAGGCCACTGACGTGAGTAAAGCCAAAGCAACTGTAGTATTTATATCATTCGTGGGTGCGGCTAACTCCCCATGAGGTAATTGTATGATTTTC
CAAGGTAAAAGAGCTCCTGACCAATTAGAAACAAAAATAAATAGAAACATAGTTCCAATAAAAGGAACCCAAGGACCATATTCTTCTCCAATTTGAGTTT
TACTAACATCTCGAATGAATTCAAGAACATATTCGAAGAAATTCTGACCCCCACTCGGAATGGTTTGCGGGTTCCGAACAGCTATGGCGGCCGAACCTAA
TAAAATAGCAATTACAACCCAAGAAGTTATAAGTACTTGGCCATGGACTTGGAAGTCCCCTATTTGCCAATAGAAATGCTGGCCTACTTCCACACCAGAT
ACATCATATAACCCTTTTAGTGTGTTTGCTAAAACATTCATATTGCCCTCTGAAAAAAAAAAAATAGAACTTTCAATTTGATTCAACCATCTCCTTGCCT
ACTTGAATCGGATATTTGGAATACCAACTAATAGTACAATTTTGAATAATAACTAATCACACGGTCTTCCCAGTTATTTTTATCTCTTTTTTGATTTTGA
TGAAATTCAGAAACAGTAACTGAGTTCATAACTCTATCTCTATGGGATTCTCGAAGTAAATTATTTATCTTATTATTAATCAAGGATTTCGTATATAGCT
AGCACGACCCTCACAAATTGCAAACACTAATTTGTTAAGAATTAATCGGATTGAAGACATAGCGTCATCATTAGCTGGAATCGAAATATCTGCTAGATCA
GGGTCACAATTTGTATCGATTAAACAAATCGTTGGAATTCCCAAAGTGATACACTCTCGTATCGCCGTATATTCTTCGTGCTGATCGACAATGATTACAA
TATCGGGTAACCCTGTCATATATTTAATCCCGCCCAGATATGTTTGCAAACGAGATAATTGTCTTTTCAACATAGCTGCATCTCTTTTTGGAAGACGGTT
GAGTCCCCCTGTTTTTTGTTCCATTCTCAAGTCCCTGAACTTATGAAGTCTCGTTTCTGTAGTGGACCAATTCGTTAACATGCCGCCGAGCCACTTTTTA
TTAACATAATGACACCGGGCTTTTATTGCAGCCCATGCTACTGAATCAGCTGCTTTATTTTTGGTACCAACAATTAAGAATTGTTTTCCTCTACTTGCTG
CATCAAAAACCAAATCACAGGCTTCTGATAAAAAACGAGCAGTTCGAGTAAGATTTGTAATATGAATACCCTTGCGCCTTGCAGAGATATAAGGTTCCAT
TTTAGGATTCCATTTCCTAGTACCATGGCCAAAATGAACTCCCGCCTCCATCATTTCTTCTAAATTTATGTTCCAGTATCTTCTTGTCATTTCTCCCCCC
GCCCCTCCTTTACCTTTTTAAAAAAGAGAGGAGGAGCCCTGAACTGAAATAAAAAATTGTTCCAACGGAACCTTCTGCTCTACCGTAGATTGGCTATAGA
TCCACAACCCAAGCCGTTATTTTCTTTTCTATTCATTAGTCTTTTTATTAGTAAATCAAATGACTGCACCAAATCAAAGAAAGTAGTGAAAGGAATGACT
CCCTTCTTAGGAATCAGTAAATCCTATAAATGATTGTTCTCATGTATCGTGGAAATTCTTTGAAAGGGAAGAATCAACTAATTTTCTCTGGTGAAACAAA
ATATCTCTCATTTTCACCTCGAATAGATTCTTTTTTTTGGTTTTCAAAGGAATCTTGTTATGTTGTTTTGAAGGGTGCACTAATCCCTTGAACCCGGTCC
CGACAGGTATCATCCCCCCCAAAACAACGTTCTCTTTCAGACCTTTCAACCAATCAATACGCCCCCGGAGAGCTGCCCTTGCTAAAACTCGAGCAGTTTC
TTGAAAACTTGCTTCAGATATGAAACTTTGGGTATTGAGAGATGCTCTTGTTATTCCCAATAAGATGGCTCGGTAACAGATCGCTTCTTCCAAAGCGCGT
CCCATTCGTTCTGCTCGCAACAATCCGATTAGTTCTCCGGGTGAAAAAACATTAGACATTCCATCTTCTGAAACCAACACTTTTGATGTTATTTGACGTA
CAATAATTTCTATATGCCTATTATGAATCTGCACCCCCTGGGATCGATAAACCTTTTGGATCTTATTGACCAAAGAGATACGACTTTGCACTATAGTTAG
CTCAGCACTAATAAAAAATCCCCAAGGAAATCCAATAATTCTTGTTATACAGTCGTTCCAACCCTCAATCCTCTTTTCTAGATTCATCGATATTGAATCA
ATCGAGCGCACTTCTAACACTTGTTCCACTTTTGGAAGACCCTGCGTTATGTCCCCAGATCTCGACTTTTCATATATAAATGTAACTAATGTATCGCCTT
CATAAAGGATTTCCCCATAATGGCCATGAACGGTTGCCCCCGGGGTGGCCAAATAAGGCTTAGCTGATCGTATTACTACGGAATCGGCTTGAACAAAGAT
AACTTGACCCGATTTTAGGTGTGGTCCGCTTTTGGCTATACACACATTTTCACAAATAAACTGTCCAAGGCTAATTATTGTAGACGTCTCTTCACAATAA
TTGTGCCGGAGAAAAAACCAATTCAAATTGAATGGATTGAAAATAATGTTACTGCATGGGTCGGGATTATAAAAATTCCCACTTTCATCTATTGAATAAT
ATTTAATTACTTGAAAAGTCCGTTTGAAATTGTCAAGTTGCAAATAGTTAGTTAACAAGATTTGATTGTGAGTTATTAAGTGGTAAAATAAATAAAAATT
ATCAATTGGGGGAGCTGATCCTAAAGGGCCCAACGAATTGATAATTGGAATTCGGGGATCCTTTTGATGAATTGATTCTTTTATTCCATTGTGATATTTT
AGATCGTTGAATGGACCCATTCGAGAACAGTTGGATGATAACAAAATTATCAATGGTTGAAATTCCTTATTTCTATTCAACAACGTATGAATAGTTCCTT
GATTGGGGTTAAGGAATTGTTGAATTCTTGCCTTTGAATAGGAATGTATGGAGGAAAACGGATTGATATTGGTGTAATCTGATCCATTCTCAGAGAACAA
TCCTGAACCTGAGGGATCATTCCTTTTTCCGATATAGGAAATAGGGGATTTCGCCAAGTCGATTCTGAGGAAATGTCGAATCAAACCATTTATCCTTATT
TCAACAAAAGAAGCACGGGCTTCTTCGCCAGAAGAACTTTTTTTGTCTTGGTCCCAATTTAATACTAAACAAGTCCGAACTAATTGAATAGTTGTATCAT
AAATTCCTCGAATCGGTTTCCCATTTCCATAAAGGATATAATTGATAACTCGAAGTTGGACAATATCCCTTTCCTGCAACATATCGGGGGGGAAAAGTGT
TGCTAAATTTAGACCGTTCGTTATTTCATATGTGACGACAGGTCGAACCACAACAAAATGCTTTTTTTTGCTAGGTGTAATCCGTTGGACATAGATCCAA
TTTTTCAATTTTTGAAATTCCTTGGAATTTCCTTTTCCCCTTCCTGGTGGTATCAAAACGCCACTATGCCGGGATATCGTATCTATTTCTCCAGGAAAAT
GGATATCTCCAGAAAATATTTTAAGTTCAATTTTTTTTTTTTTTCTCTCCAACCGGACCAACCCGCCTACCCGGCTTCTTAGATTTAAAGTGATTTGTGT
ATCTACCCCAATGATACTATTGTTCCGTACCATTATGGAAGAAGATCCTGGTAAGATATGAACTTCCTCGGGAATGAAAAAAAGGCGATCTACTTTCATT
TGGTATTTTGTCCTAAATTCCTTGACCCCCCGATACTCAATCGAATCTTCCTTTTTAAGGATAGAATGCATTTCTATAGTCCCATATTTAGTAATTCCCG
AACTCTTTCTTCTATACCGAGGATCATCGAAATAAGAAAGAATACTATTTCTACGGAAAATACCATTTATGGGGAGTTCAATCGAGATACCCAGAGGGGA
CATTAGTTCATTCTCGCACGATTGGAGTGGAATAATAAATCGATTTCTTCGCCTCTTTGACAATAAATCTGAATTTTCACGGAGAATGTCCGGATATATG
AGATTACAATGAGCAGTACATATGACTTGATTAAGGTGTGAATAATCAGGAATGCTATCTTTTTTTTTACCATCAAAATCCGAATTGTATCTCTTAGTTA
CCGAAGTATATCTTTGCTTGACAGAAATAGAATGCGCGCTCGTTTGATCTTGATCCTTGTGAAGCGAAAGGGAGACTGGACTGGATCTGCCCGGCCCTCC
TAATAATATCCATAAATGACTCGTTTTTGGTAATAGATGCACATTACCATATGTAAATTCAGGTGCATGATCGACATCGGTACTCCAGTGCATTTCCCCG
TCTGAGTCGGAATAAATATATTTTCGAACCTTCTCTTTAAAATTCAAAGTGGACATTCCCGCGCGAATCTCCGCAATCACTTGCTCGGATTCTACATATT
GATCATTTTGAACTAAAAGAAAACTTTTGGGTGGAATATTCACATTATGTATAATATCTTCACTCTCAATAGTTACATACAAGTCTATAGTACATAGAAA
AGCAGGATGTCCATGACGTGTACGTGTCGGATGAACAAAATCCTCATTAAATTTGATTTTTCCATTAGAAGGCGCTCTCACATGTTCTGCAGTACCTCCC
GTGAATACTCCGCCGGTATGAAAAGTTCTTAATGTTAATTGAGTACCCGGCTCTCCAATTGATTGACCCGCAATAATACCTACAGCCTCCCCCAACTCAA
CCAGGTCGCCATGAGTGGGACTCCGCCCATAGCATAATCGACAGATCCAAGATGTACTCCTACAGGTAAAGGGAGTTCGAATAGATATTGGTTGTACTCG
AAAGGTTATGAATCGATTTACAAGTGCAATCCCAATGTCTTGATTTCGAGTGGCAATACAACGCGGACCCATATATATATCATCTGCTAATACACGACCA
ATTAATGTTTGAATAAAAATCCTTTCCGGCATTTTCCCATTTCGAGGACTCACAGAAATACTCCGGGAGGTGCCACAGTCTGTTCGGCGTACAACAATGT
GTTGTACTACTTCAACAAGTCTGCGCGTGAGATATCCAGCATCTGATGTTCGTACAGCAGTATCCACAACCCCTTTCCGGGCTCCATAGCAAGAAATGAT
ATATTCTGTTAAAGAGAGTCCTTCGCGTAAATTGCTTTGAATGGGTAAATCAATCATTTGTCCTTGAGGATCCGACATTAAGCCTCTCATACCTACTAAT
TGATGTACCTGAGATGCATTTCCTCTAGCTCCCGAAAAAGACATTATATGAACTGGATTAAAAGGGTCAGTCATCCTAAAATTCGGATTCATTTCTTGTC
GCAAATATTCACTTGTAGCATACCATATTTCAATGGATTGGCGTAATTTTTCTACTGCGTGTACATTCCCATAATGGTGGTGTTTTTCTAAAATCAAACT
TTGTTGTTCGGCATCTTGAACTAGCCACCCTTTCGAAGGTATTGTTAAAAGATCATCAATTCCTAATGAAATGGATGTAGCGGTAGCTTGGTGGAAACCC
AGAGTTTTTACTTGATCCAAGATGTGTGATGTATATGCCATTCCGAAGTGATCTATTAATCGACTAATAAGTCGTTTCATGGCAGTTCCGTCTATCGCTT
TATTGTGAAAGACCAGATTAGCCCGTTCTGCCATAAGTACCTCCATATTCGGCTGAGTAGGATTCGACAATGGGTTTGGGTCAGTGATTGAAAAACTGCC
TTTTCTTGATCTCGATTCGCGCATCAATTCCAGAACTATAATCCTCGAGAGATCGGAATTCCTACCGGTATTATACAATTACTTCGCTTAGTTAGGTACC
ATAACGGGCATGGGAAAATCCCTGTAAGGCTTCGTCGATTTCTCGATAAAGAGAAATATGACCAAGAGTGGTTCGAATGTATATAAAAAGAATTTCTTTT
TTTATACTTCTTACTATTAGATAGTGTCCATAAATTTCATAGTAAGTTCCTAAAGATTCATAGTGAACTTGAATGGGAGTTTCTCTTGAAGCAATAAGGC
GTTGATCTAGTCGCCAACGAAGCCACAAAGGGCTATCTAAATTTATTCGTTTTTGCCGATAAGCCCCAATTGCATCATAGGAATTGCAAAAAAAGGGTTC
TTTCGTATAATCATAGTTATTCTTATCACTTCTTTGATTTTGATAGTTTCCGCGATTACCTGGATTATATCTATTTACACAAATACCTCGACGATTTCCG
CTCGTTAATACATAGAGTCCCATAAGCATATCTTGAGTTGGTACGGAAATGGGATCCCCAATAGCTGGAGACAAAAGATTCATATGAGAAAACATAAGTA
AACGGGCCTCGGCTTGGGCCTCCAAAGATAAAGGTACATGAACAGCCATTTGATCCCCATCAAAATCTGCATTGAATCCCTTACAAACTAATGGATGTAA
ACAAATAGCACGCCCCTCCACTAAAATGGGCTGGAATGCCTGTATGCCTAATCTATGCAGAGTAGGCGCTCTATTCAACAATACAGGATGTCCCTCCATA
ACTTCCTGAAGTATTTCCCATACAATGGGTTCTTTTTCCCTAATTTTACTCTTAGCAACTCCTATGTTCGAAGCAAGATGTTGTCTAATTAGACCACGAA
TTACAAATGTCTGGAAAAGCTCTATTGCTATTTCTCGAGGCAATCCACATCGATGTAATGAAAGCGACGGCCCCACAACAATAACGGAACGCCCTGAATA
ATCGACCCGTTTGCCAAGCAGAGTCTCACGAAATCTTCCTTCTTTGCCTTCAATTACATCTGAAAATGACTTGTAAACTTTATTATGACCATCCTTCATT
GGTTGGCCCCGAATTCCATTATCAAGAAGCGTATCCACGGCCTCTTGTACTAATTTCTCCTGACACATTAGTAATTCTCCCGGCGTAGATCTACTTGTTG
TTAATAGATCGGTAAGAGTATTGTTCCGATAAATAACTCTTCTATAGAGTTCATTAATATCCGAGCTCATTAGTTTACCCCCGTCTATCTGAATGATCGG
TCTCAACTCCGGGGGAAGAACTGGTAATAGACACAAAACCATCCATTCAGGTTCTATATTTGTTCGAATAAAATGCTTCGCCAATTCCATACGTCTAACC
ACAAAATCCCTTCTTCTTCCAACTTTTCGATCTTCCCATTCATTCCCTGTGAGCCCTTCTTCCCCTAATTCTTTCCATTCTACTACTGAATTTTCTAAAA
CAATTCGTAAATCTAGATCGGCTAATTGTTCTCGGATAGCACCCGCACCACTAGATATTTCTCGATTGCGAAATGTATCGAAGCCTTGGGTAGTAAAAAA
AAGCGGGATGCTATATTTCCAAGATTGAATTTCATATTCGAATGAACCTCGTAATCGTAAGAAAGTGGGTTTTTTGGTTATTGGCCTAGCAAAAGAAAAA
TTGGGATAGGATCCTATAGGATCTCCCCCCCTTCAAAACCGGACGTGAAAATTTTCCTTCATCCGGCTCAAGTAAGTACACCAAATAAAGAGAGGGGTTC
TCACGTTCAAATTTTAGAAAACCCAAACAAAACAAAAAGATCTACTCTTTACTCAAGTTCCCTGTGAAGACCAAGCAAGATTTCATGGATTCTATCTTTC
TTTTATTTCGATTTTCTTCAATTTTCCAACATAAATGAAAAATTGTAAAATTCTTGAGTAGTCTACTTCTCTTCGAATGATGAATACCTTAATTATTAAG
AATTAAGGGAGTACTTTGGAATTCATAAGAGATTTCCTTGTCTATGTATTGTTCCATTAGATCTTTTAGGCCCCGACTTCACCTCGATGGTTATCCCACG
ATGCACTTAAAGTCTATACGCGATGAATAGACTCCTCTAACCATACGACAGATTTGCTTACTTGAACAGAATTTCTTTCCAAAGGGAAATAGTGAATTCC
GCAAAACAAAAAAGTCTTTTTTACGAGGTACAAATAGAAATAGAAATTTCTAGTTATTTGTTACGAAATCGACCATAGATCAATTCCCCTTTTATTTATT
TGGGAGTATTGATTACACTCCTAATCTAATTCTGAGCTTCATGTTACTCGTCCCAAGCGACACGTCAGGTCCAGGGCATCCCAATTTGATTGGGATGACA
GTTTCTCATTCCGAATCTGTAAAATCAGAATTTCGATCAAATCACACATCGCAGTATACCAGGCCTTCTAATTCTTTAAGGGATTTATCTAAAAGATTCG
CAATATAACTAGGAAGACGTTTTAAATACCACACATGGGTTACTGGGCATGCGAGTTTGATGTAGCCCATTTGATACCTTCGTATCCGAGAATCAACAAA
TTCGACTCCGCATTGTTCACAAAATTTCGGGTCTTCTTTTTCATTTTCGATTACTCGATAATTTCCACAAGCACAAATTCCACTTTTTATAGGTCCAAAA
ATGCTTTCACAAAATAATCCATCCTTTTCCGGTTTATTGGTTTTGTAATGAAAAGTATAGGGCTTTGTCACCTCTCCAACTATCTCTCCATTAGGCAGGA
TTTTTGTGGCCCAGGCGCTTATTTGTTGAGGAGAAACTGATCCAATTCGGAGTTGTTGATGTTTATACCGATCGATCATAGAAAAAAAATTCTGACGCAT
TTCGATTAAGCTTCCTTCCTATTCATCTGGAAGTTCTTCTCAGATACAAGGAAATGATTCAGTTCCAGAGCTAAAGATCGTAGTTCTCGAACGAGTAATC
GAAAAGATTCTGGAGCATCCTCGGGATTCGGTATTGTTCCTCCAACGATCGTAGTCCCAAGTACTTCCTGGCGAGCTCTAATATGATCAGATTTATAAGT
AAGCATTTCTTGTAAAATATGAGCAACACCAAATCCTTCTAGAGCCCAAACCTCCATTTCTCCTACTCGCTGCCCCCCTTGCTTTGCCCTTCCTCTAAGG
GGTTGTTGTGTAACAAGCGCATAATGCCCACTGGAACGTCCGTGGATTTTATCATCAACTTGATGAATTAATTTTAAGATATAAGACTTTCCTATTAGAA
CGGGCTGTTCAAAAGGATTCCCCGTCCTTCCATCAAATATTCGGCTTTTTCCTGGAGACTCGGGTTCAAATACCCACGGATTCGCTGTTTGCTTACTAGC
TTGATATAATTCAGAAAACACTAGTTTTCTCGAAGCTTCTTGTTCATATCTCTCATCAAAAGGCGCTATTCGATAATGTCTGTCTAGCAGACTCCCCGCT
AATCCAAGTGAACATTCAAATATCTGTCCTACATTCATTCGTGAAGGTACTCCTAGTGGGTTGAAGACCATATCAACAGGTCTTCCGTCTTGCAAATAAG
GCATATCTTGTCTAGGCAAAATTTTTGAAACGATACCCTTATTCCCGTGTCTTCCAGCTACTTTATCGCCTACTTTGATTTCGCGTTTCTGTGAAATATA
TACACGAATCGTTTCTGGATTATAACTAGAACCCCCCTTTTTATGGATCCACCTCACATCAATAACCCGACCCCTACCGCCTATAGGTAGTTTTAGACAA
GTTTCTTTTGAAGTAGATACCTGAATGCCAAGTATGGCTCGTAACAATCTATCTTCCGGGGCATATGATGATTCTTTTACCATCTGGGGTGTTAATTTAC
CTACTAAAATATCGCCTGTCTCTACCCAAGATCCCAGCATCACAATTCCTTTTTTATCTAAATTGCGGAGTAAATGGGCTTCTAAATGCGGTATTTCATT
AGTGACCCTTTCAGGGCCTTGGCTTGTCACATGAGTTTGAATTTCATATTTTCGTATGTGAAAAGAAGTATAAATATCTTCATATACCAAACGCTCACTA
ATGAGTACTGCATCTTCAAAATTGTACCCTTCCCATGGCATATAAGCTACTAATACGTTTTTCCCCAAAGAAAGTTCCCCACCAACCGTAGCAGCACCGT
CGGCTAAAATTTGTCCTTTTTTAATGTATTTACCCTGTTGAACCCGCGGTTTTTGGTGCATACAAGTATTTTTGTTCGAACGTTGATACAGAACTAATGG
AATGCTTAGAGTATCTCCATTAACTGATAAAAGGATCTTGTCGGTATCAGTATATACGACCTTTCCCTCGCGTTCAGCTATAGAAAGAGCCCCTGAATCG
AGAGCTGCTTGTTGTTCCAACCCAGTTCCAACAATGCATTTCTCGGACCGGGAAAGAGGAACTGCTTGACGTTGCATATTCGAACTCATTAAAGCTCGAT
TCGCATCATTATGTTCGATAAAAGGAATGAGGGAAGCTCCAATAGAAAAATATTGGAAGGGAAAAATACTTCGAAGATGAATCTGTTCCCATGCAATAGT
CAGAAATTCTTGACGATATCGAGCCGGAACAAGCTGTTCTTCCTGAATATCCTGATTCAAGGCCAAAGAATTTCCCGCCGCTACCCTATAGTATTCATCT
CTACCTGGTGATAAATAAAGCATCCGTACTCCTGTGGATCTCTCAGAGATTTCATAAAATGGACTTTCTAGAGACCCCCAATGACCAATCCGCGCATGAA
TTGACAAGGATCCAATAAGTCCAACATTGATGCCTTCAGATGTGTCGATTGGACAAATACGCCCATAGTGACTAGGATGGATATCTCGTATCCGAAAACT
AGCAGTTCGCCCTGTTACTCCTCCAGGACCCAAATAACTCAATTTTCTCCCATGAACTATTTGTGTCAAGGGATTCGTTCGATCCAAAACTTGAGATAAT
GGGTGTAAACCGAAAAAAGATTCATAAGTAGTTGTTAATGGGGTTGAAGTTACCAAATTTTGAGGGGTTGGTATCAATTTATGCCGAATTGCTCCACCTA
TAGTTCCTCGAACCACATTTTCTAAACGAACCAGAGCCAATCCAAATTGATCTTGCAAAAGATCCGCTACAGAACGAATACGTTTATTTTTCAAATGATT
CATATCGTCAAGCGTACCCATTCCAAATTTAAGCCCGATCAAATGATCGGCGGCTGCCAATATATCTCGTGGTAACAAAAATGTATTATTCTGGGGTATA
TCAAGGCTCAGTCTTCGGTTCATATTTCGTCGACCGATCCTTCCTAATTCACATCTTTGTTGAAAGAATTTTTTTTGTAATTCCTTACATAAGGATTCAG
AAAATACCGGATCTCCGCCTACACAAGCAAATTGTTGATAAAACTCCAAAATGGCATTTTCTTTTGACCCAATTTTTTTTCTCTCCTTATCATTCAGAAA
AGACAAAAAAATTTCAGGATAGCAAACATTCTCTAGAATTTCTCTTAGATTCGAACCCATAGCTGATGATAGAACTAGAATAGATATTTTTTGTTTCCTA
CTCACACGAGCCCATATCCTTGCTTTTCTATCAATCTCTAATTCTGATCTTCCTCCCCAATCTGATATTATGGTGCCGGTATAAACCGAAATTCCGTTAT
GGTCCAACTCTGACCGGTAATAAATACCGGGGCTTTGCAATATTTGATTGATCACAATTCTATAAATTCCATTTACTATAAAAGTTCCTAGGGAATTCAT
TAGAGGAATGTTTCCAATCAAAATCGTTTGTTCTTGCATGTCCCTACTGGTTTTCCAAATTAATCCCGCGGATACATATAATTCAGAAAAATATGTGAGT
AATTCATACACAGCATCTCTTTCCTTTATCAAAGGTTCTACTAATTGATATGTTTTCACAAATAGTTGAAATTCGATTTCTTGGTCTGTATCTTCGATTT
TTGGAAACTTATAAAGTTCTTCCGCCAAACCCTGATCAATGAATCTACAAAATCCTTCAAATTGGATCTGATTAAATCCAGGTATTGTAGACATTCCCTC
ATTTCCATCCCCGAGCATTTTGAATTTCCCATTGATCAAAAAATCCCACTATTGGTTCACTCTTCACCGAATTTTATAGATGATCTAGCAACGGTGGGAT
TTAGATTCTGTTTACTGAATCACATGAAATTTTACCCCAATGGGTATGAAATGAAATACATAGAAACGGATAAATAAAGAGAGTTTTCCACTTAAATTTC
AATTTTTTTATTGAAATTTACAAATGGAAAGGAATTGATAAAACATTTCTATAAAAAGAATTCTGCCACTTAGACTTATTAAGTTAAATTATAGGATTTT
GTAGAGAATCTAAAAACAAAAAAATGATTCTATTTCTACTATTATTCTATTTCTACTATTATTATGATATTACATATTCCAATCTGCTTGAATATCCGAA
AGAGAAATGGAGTTGGCGTTTGATCTTTTCGATGAGAGAAAGACATAAAAATAAGAAACAATATACAATCGATTTTTTAGCACTTAACACACCCCTTTAT
GTTAGGGATTTCATTATTCAAAAAGGATTCATTCGCAGAGAAGAGAGCTATCTTTACTGATTTTTAAGTAGAATACGATTCTGAAGCATATAATAGAAAT
ACATGAAGGGTTGTATTTAGTAAACGGGTATTAATATCCGTCTTTTCTTTTATTGTGTTGTTTGTTGTATTGCCGTTCTATTTGTGGCAGGACGGGTTGC
GCTCTATTATCTATTAAAAGATAATTTAGATTTTCTATTCATGAAAAGATGATAATTTTCGGAGAATTACTATATATAAATAAGATAATAAATATCTGTG
TAACAATTTCTGCTATGGGGTTTACATAGACTCCTAATTGTTGTTATAATGGAATAATGAAAATTGAGAAGGATACTGGTGTATCAATTTGGATTTTCTC
ATGTCATTAAGAAAAGAAAATCCAATTTGGAGATTCAAATCGTTTATGAATTCGCAGTCAGCAGTCAATAGTTAATGGTTCAAATTTGTCATAAATTTTT
ATTTTTGCGAATGAAAATCCACATTTGATTTTTCAATCGAAAGTGAGAGAAGTTGGCTCTTTTCAGATGGGTGGGTCCCAAAAGGTGGGAAGGATTTCTT
TTAGGATTAGGAAAGAAAAGGATTCGAAGTTAAGAAAAACGGAACTCAAGGTGCAAATCCAATAAAAGAAAGTTCCGTACTGTGGGAAAAATTTCATCGA
TTTTTTGGCGGCATGGCCGAGTGGTAAGGCGGGGGACTGCAAATCCTTTTTCCCCAGTTCAAATCCGGGTGTCGCCTGATCAACAAAAGACTCGAAATAT
CTTCTTCTGTTTTGCTGATATAACTTGCCGAAGTATTTCCCAGCAGAAGCGGACCGTTGATATGTGTTTGTTTCGAAGCATCCGGCTGGGGTGGGATTTT
CTGTAAATCCTCGTATCTAGGATTTAAGGAAATATTCTAATGGCAGACGTGTTATCAACACTTCGAGATTCCCCCTTACTACTAATCACTAATCGTTATA
CTACTAATCTAGTGTAGTGCCGAATGGCTGGACCTTGAATTAAATTGGAGAGCCCGTATAGGAAAGAGAATGGGGGGCAGAAGATACTTTATATACGACG
GACTCCTAAAAACTTTTCAGTCCTCGGGTATCGAATCAATATTCGATTGGATGGATAATTCACTTAAAATTTTAATTCTAGTAAAGGGCAAAAGAAAAAG
AGAAACAATTTCTTTTCGGCAACCCCTAATCAAGAATATACTTCTACTGTCTCCCTATACTCTAAAAATGGAAAGGGTACGAATTAGATCAAATGGGATT
TTAGATAAAGATTGTCCGCTTTTTACTTATTTACTTATGAGGATCAACAAAAAAAGGCCTTATTGTTGCTCCACGTCCCAGTAGGAGCAGTCCCTCGAGA
TGTTACTACGTATTTTGCTTATGTTTCATCTTTCCTGATTGGAAATCATCATCTAGGAATTTTTTTTTAGTATATTTAGTGAATTGGTTTATCAATAGTG
TTCGATCAGAATCCCCTTTTGACTCTGCGCCCCCGATTCCACTATACTATTATTAGTGAGGACTGATGGAATAATTCCTTCATAGTTATAGAAATAAGGG
GACATAATTCACATGGATATAGTAAGTCTTGCTTGGGCTGCTTTAATGGTAGTCTTTACATTTTCCCTTTCACTCGTAGTGTGGGGCAGAAGTGGACTCT
AGGGGTATTACTAATTGAGTTGGGGAATCAAAATCAAACTGTATCAATTGTTTTCTAGATCGTTCTGCAACGCGTTTTGCAGTATTTCCAATTTCATTGG
ATTCGGATGAAGTAATGTATTATATGAATCATACTCTTCAATTAAAGAGATATTTCGCGGATTCCTATCTTTGTATTTCGAAAGGGATCTAAATGATAGG
AAATTTACTACTAAATCCTTTATTTCAATCGATGAGCTCTTACCAGGCTTCTAGATGGATACTAAAGAAGATCTGGCCTTTTTATTATTATTATTTTATT
TGTTTCCCTGTTTACTGTTCAAAGAAGAAGTCGTTTTTGTAAGTGTATACGCACTTTTTATGAAAAAGTGTATGGTTGTCTAACGAGATAATATAGATAG
GAGGATCTTCCCTCAGGCGAGTGGCATACCGCACATTTTTTTTTCTAATTTTATCAATTTGATTTATCCTTTATCAACTCATATTTCATATCATGGTTCC
AGGCGTTAAGGTTAACTCTTTTTTTGAAGCCTGAGAAGTTCCCATGAAACTCTTGTTGGTGGTTCAATCAATTACTTCTTCGGAATGTTTGCTAATAATT
AATTTTATTAATAGAAAATAGAGAGCCCTATCGTTTTTCCTTCATTGATTTATATCTTTTGATAGATACCGAGATTCGTATTGAACATCAGAAAGAGTCT
AGTACCTAGTAATAAGACATAAATTAAAGAGAATAAGATTAAAACAAAACGATTATTTCAGATTGATCGAAACAAATACAAAACAAATACAAATAGGTGT
AGCAAATTGGGTACTATGTCAATTTCATATATGGAATTGATATCCACATACATATAACATATATAATGTTATATATTAATCTATATTTAACTATATTAAA
TTAAGCCTCTACCTTTATTCTAGAGTACAACTTTTTACACTACAATAATACCAATAGATCATATGGTAGAAAGATTCATCTATTTCTTTCTACCATACGA
TCTATCTATTAGAATACTGCAGATTCTAGTCCGCTTATTTCATTTAAGTTTCATTTAAGACGCGAAAATTGGAATCTTTATTTCGTCAATTTTTGATAAG
AACTCAGAAGTCAAGTTTAATTCCAATTTCAAATTAATGATTAATTAATCATTTTGACTGATTGTTTTTACGTAAATGATAAGTAGAAAGGCGGTAGGAA
CTAGAATGAATAGTGCAGTAGCAATAAATGCAAGAATATTTACTTCCATAATCTAATCTTTTTTTACTTCGCAATAACTCGGGATTTAGTCCCATAGAGA
TGATAAACCTTTGACCTGTAAATTCAATGAATGAATTTCCTTTCAATCTCGCAGGTTTTGAATCGGATGAATATCATGAATAACAATATCTGAGCTGTCA
AATCAATTTCTCGTCGAAAATGGAATAGTATAACATAGGAAGTTCTTTTATCCATACTGAATCCCAGCTTGGATTCCGTACCCAATCCAAATTTATCGTC
TGTTTCCCTTCTTTTTTTTTTTCTAGAATCTATTCTACGTACAACCATCTGATGAAGTATCATCAGATTGCCCTTACACTTTCATTAATAACATAGTTAC
AAATAACTAAGTTTATTTATTATTCCATTGCTACGAGGACTGTTTGATTGATCTGTCTTTTACCCCTTATTAGCGCTGGGAATATATATCAAAAGCTTAG
TGTGCAATTTGAATGCAATCCATTTTTTAATTCCTAATTGAGGTTATAAAAAACCGCGACCATAAAGAGAAATTATTTAATCTAGAAAAGTCTTATAATT
CTCTTAGGGGAATCTTGTAAAATTCATTTTTAATTGTGAATTCTATTTGTGTATGTGTGCCCCTCTCCATATAGTATTCTGAATTGGTAACAATCGAAAA
AGCGGATCCAGGATTTCTTGGAATGTTTACTATAATGCTACCGATAATTGTATTAATCCGCCCACATATGTTTTTCCCCTACCACAAAGAAAAGAAAAAA
GACCCCTTTTTTTTTTTAATGAAATTCTGCCCCTGGCCCCCTTTCGAATTGATTAATGTATTTCGTGGATCCGTCGGGACTGACGGGGCTCGAACCCGCA
GCTTCCGCCTTGACAGGGCGGTGCTCTGACCAATTGAACTACAATCCCAGGGAACTAAGGGATCTAAAGAAATTCGGATTCTTTATCTCCGTAGCGAGTA
TTTTTGTTTTGAAGGGCACGGGGATTTTACGTGGTAGATTGGCGCATTTTTGGGCCGAGCTGGATTTGAACCAGCGTAGACATATTGCCAACGAATTTAC
AGTCCGTCCCCATTAACCGCTCGGGCATCGACCCAGGAAGAATCGCGTGTAAGACTATTGGGAATTCGTGATCAACTTCCTTTCCTATTACCCTACCCCC
AGGGGAAGTCGAATCCCCGTTGCCTCCTTGAAAGAGAGATGTCCTGAACCACTAGACGATGGGGGCCTATTTGCCTAACCGCCATGATACTATCATCATA
GTATGATCAGTTTTTTGAAATTGTCAATATAATGGAATGGTATGATTAGATCCGAAACAAAAAGGGGTTAAGTTCCACTTTTTTCGCTTTCATTCGTCCA
TTCATTCATTTATTGTTAAGATGAGATAAGAATATTTCACAATAAAAAAAAGAAGGAAATTAACAAACGATAAATTGAGTAAGCGTGATGAAGAAATTCT
ACCTGTCTTGTCCCCTGAACTAAATTCAAACAATTTTTGATAATTTCTTCATCACAGGACTTGATGAAATACCTTTTTCAATTTATGTCGAATTGGTAGG
TGTACGCGTAAGGGAACTTTATTCTGATGGGAATCCATTCATTCAATGAAAGAAAAGGAATTCGGTTCGATCTTGAAACAATTCATTCCACTTTACTCTA
GACTTGCGGGGTAAATCGATTTTATTATTCAATAATAAGCCACTAGCAAGTATGAGTCTACTCTATGTACGTATGTATATATACATAATATATATATAAT
ATATATAAATATGTATAGAATATATTCTATATATATATTGTATATGTAGATATTGTATCTACATAGTAACCCATTCAGGAATTCAATCAAATAAGCCCTT
TTAACTCAGCGGTAGAGTAACGCCATGGTAAGGCGTAAGTCATCGGTTCAAATCCGATAAGGGGCTTCGGTTTTTTCATAAAACTCCGGTGGGAAGAATA
GAAACATTTTGAATACTTGGAATAAAAACGGGAGAATACATTATTTAATAGAGTATTATTAATAGTATTGTTATAAGTTATTATAAGTATAATAGTAAAG
TTCAAATTCATATGAATAATTATAAGTTACCTTTTGAATGACGAAACCGCATATTTCTATTTTCCATTCTACCAATCAAATACATTGAAAAGAATAGAAA
TCAACAAAAGAAAAAGTAAGTGGACCTGACCCATTGAATCGTGACTATATCCGCTATTCTGATATTCAAATTCGATAAAGATGAAATTGGAACCGTTGAT
CTTTTTTTGATTTCATTTTTTTGACTCCGCAAGAATTTGTCGCTATTTCCGATTAAATCTTCTTATTCCTATATTTTCGATATATAGGAATAAATTGTTA
TTCCGTTCCTCCCCTTGGAGGGGTTTATTGCAAGTCACAACATAAGAGCCATTTTCACTATTTCTCTTTGATTCCAGATCCAAATTCCTTTCTATGTATA
TAAGTATCTTTAGACGTATATCTACCAGAGCATGACTTCATGTACCAAAATTTTGCATCCTATATTTTTGTTGTGACAGTGCGATAGAGAATGGATGCGA
AAGGGAGACTTTCATTTCCAGTCTCCTATTTTTTTTTTCATTTAAGAAAAATAGGAAATTCTCTCTTTTTCACAGGACTCAATGAAAAGGAGATAGAACT
AATAAAGAAGATACTAAAGAAAATAAAAAAGTAGTAAAATACTGTACTTTAGTATACATAGAAATTAGAAGACTCTATAAATATCTTGATTTTTCTCAAT
CTCCCGAAAAGATCTAATAATAAACATTAATTAATCGAACAAAGGGAGTTAGGTCTGAAGATCGATTCGGAGTGAGAGAGAGGGTTGATTGTTCTTTGAA
CAGGTCTTTCAAAAGATATTCATTTATCTGATTGATAGATGAGTCATAAGAAAACAATTCTCGGTTCAGAGACTTAGTAAGAAGGAATAATCAAATTGAG
TTCATGGATTTATCTAGGCGAATTTATGGACCAATACCAATAAGGGATTTTTATCTTCGAAACCCATTGGAGTGGGGCATTGCAAGAGAAATCATACAGA
AATGATCGAATCTTCGAACGCCCCGAAAATCCTATGAGGTGCTCGGAAATGGTCGAAGTAGTTGAATAGGAGGATCGCTATGACTATAGCCCTTGGTAAA
TATACCAAAGACGAAAATGATTTATTTGATATTATGGATGACTGGTTACGTAGGGACCGTTTCGTTTTTGTAGGCTGGTCCGGTTTATTGCTCTTTCCGT
GTGCCTATTTCGCTGTAGGGGGTTGGTTCACAGGTACAACCTTTGTAACTTCATGGTATACCCATGGATTGGCCAGTTCCTATTTGGAAGGCTGCAATTT
CTTAACTGCCGCAGTTTCTACTCCTGCTAATAGTTTAGCGCACTCTTTGTTATTACTATGGGGTCCCGAAGCACAAGGAGATTTTACTCGTTGGTGTCAA
TTAGGCGGTCTGTGGACTTTTGTTGCTCTTCATGGCGCTTTCGGATTAATAGGTTTCATGTTACGTCAATTCGAGCTTGCTCGATCTGTTCAATTGCGAC
CTTATAATGCAATCGCATTCTCTGGTCCAATTGCTGTTTTTGTTTCTGTATTTTTGATTTATCCACTAGGTCAATCTGGTTGGTTCTTTGCGCCTAGTTT
TGGCGTAGCAGCTATCTTTCGATTCATCCTCTTTTTTCAAGGGTTTCATAATTGGACATTGAACCCCTTTCATATGATGGGAGTTGCCGGTGTATTGGGC
GCTGCTTTGCTATGCGCTATTCATGGTGCTACCGTAGAAAATACTTTATTTGAAGACGGCGACGGTGCAAATACATTCCGTGCTTTTAACCCAACTCAGG
CTGAAGAAACTTATTCAATGGTCACCGCTAACCGCTTTTGGTCCCAAATCTTTGGGGTTGCTTTTTCCAATAAACGTTGGTTACATTTCTTTATGTTATT
TGTACCAGTAACCGGTTTATGGATGAGTGCTCTTGGAGTAGTTGGCCTGGCCCTGAACCTACGTGCCTATGACTTCGTTTCTCAGGAAATTCGAGCAGCG
GAAGATCCAGAATTTGAAACTTTCTACACCAAAAATATTCTCTTAAACGAAGGTATTCGTGCTTGGATGGCGGCTCAAGATCAGCCTCATGAAAACCTTA
TATTCCCTGAGGAGGTTCTACCACGTGGAAACGCTCTTTAATGGAACTTTAGCTTTAGCTGGTCGTGACCAAGAAACCACCGGTTTCGCTTGGTGGGCCG
GAAATGCCCGACTTATCAATTTATCCGGTAAACTGCTAGGAGCTCATGTAGCTCACGCTGGATTAATCGTATTCTGGGCCGGAGCAATGAACCTATTTGA
AGTGGCTCATTTCGTACCAGAGAAGCCTATGTATGAACAAGGGTTAATTTTACTTCCCCACCTGGCTACTCTAGGTTGGGGGGTAGGTCCTGGGGGGGAA
GTTATAGACACTTTTCCGTACTTTGTATCTGGAGTACTTCATTTAATTTCCTCTGCGGTTTTGGGCTTTGGCGGTATTTATCATGCACTTCTTGGTCCCG
AGACGCTTGAAGAATCTTTTCCATTCTTCGGTTATGTATGGAAAGATAGAAATAAAATGACCACAATTTTAGGTATTCACTTAATCTTGTTAGGTCTAGG
TGCTTTTCTTCTAGTATTCAAGGCTCTCTATTTTGGGGGCGTGTATGATACTTGGGCTCCGGGAGGGGGAGATGTAAGAAAAATTACCAACTTGACTCTT
AGCCCGAGTATAATATTTGGTTATTTACTAAAATCCCCCTTTGGAGGGGAAGGGTGGATTGTTAGTGTGGACGATTTAGAAGATATAATCGGAGGACATG
TATGGTTAGGTTCCATTTGTATACTTGGCGGAATTTGGCATATCTTAACTAAACCCTTCGCGTGGGCCCGACGCGCACTTGTATGGTCTGGAGAGGCTTA
CTTATCTTATAGTTTAGGGGCTTTAGCCGTCTTTGGTTTCATTGCGTGTTGTTTTGTCTGGTTCAACAATACCGCCTATCCTAGTGAGTTTTACGGACCC
ACTGGGCCAGAAGCTTCTCAAGCTCAAGCATTTACTTTTCTAGTTAGAGACCAACGCCTTGGGGCTAACGTGGGATCCGCGCAAGGGCCTACTGGTTTAG
GTAAATATCTAATGCGTTCCCCAACCGGAGAAGTCATTTTTGGAGGAGAAACGATGCGTTTTTGGGATCTGCGTGCTCCTTGGTTAGAACCTCTAAGGGG
TCCGAATGGATTGGACTTGAGTAGGTTGAAAAAAGACATACAACCTTGGCAAGAACGACGTTCCGCAGAATATATGACTCATGCTCCTTTAGGTTCTTTA
AATTCCGTAGGTGGCGTAGCTACCGAGATCAATGCAGTCAATTATGTCTCCCCTAGAAGTTGGTTAGCTACCTCTCATTTTGTTCTAGGATTTTTCTTCT
TCGTAGGTCATTTGTGGCACGCGGGAAGGGCTCGCGCAGCTGCAGCAGGATTTGAAAAAGGAATTGATCGTGATTTTGAACCTGTTCTTTCTATGACCCC
TCTTAATTGAGATAAGACAGGGGATCAAATGCTTGAAATCAGAATAATCCCTTTCATTCCGTCATACATCTTGGGATCGGATTATTCTTAATATCTTTTT
TTTTTCAACTCATTTATATAATCATAATCTATTTTTGGTCTGGCTCGGTGGGAATAGCCGAGCCATTCCTCCTTTATCCGTCCGGTAAAAACTAATAAAG
AACCAAACCTATTCCATGAACAAAAAAGGAGAGAGAGGGATTCGAACCCTCGATAGTTTTTTGTTCAAAACTATACCGGTTTTCAAGACCGGGGCTATCA
ACCACTCAGCCATCTCTCCGAAAGACTATTTTCATTTTATTCCTCCGAATAGAACATGACCATAGCGGTGGATACCACCACTATCCGTAGAAAGACAGAA
AAGCCTCGGTGGTAATCTACCGATGGATCTATCTATCCGTATATATGAGCATGCCCATTTGTGAAATAAAAAATTAATTTACCTTGACCCCATGTATGGT
AAAGGGGTTAGTAATAGGTCATATAGAATCCATGGATTCATAGTAAATTAAAATCCCCCTGCTGTATTTTATTACAATTTTTGGCTAATAGAGGGATCAA
ATGGTAGAAATTCATTTGTTGGTAGCTTGGAGGATTAAAAGCATGACTCTTGCTTTCCAATTGGCTGTTTTTGCATTAATTGCTACTTCATCAATCTTAT
TGATTAGCGTGCCCGTTGTATTTGCTTCTCCTGATGGTTGGTCGAGTAACAAAAATGTTATATTTTCCGGTACCTCATTATGGATTGGGTTAGTCTTTTT
AGTCGGTATTCTTAATTCTCTCATCTCTTGAACCTATTGTCCCAGATCCAAAACCGAAAAGACCCCCCGAATTTTTCTCGGTTCTAAGTCACATTAGAAT
TTAATATAAGTCCCCCAAAGAAAATAGAAAATGCAAATAAAGAAAACAAAAAATTAGAGGGGGGTCAAACTTCTTTCAAATTTATTGAAAAAATACGATT
AATAATTGGAATCGAGCTGGGGAGAGTCTTTGGTCTAGGACTGCACAAAAATGATCGAGGTATATAATTATATATTAATATTGTGTGGACATATTATGTA
TCAAGAAGGCAAAAATGCGGATATGGTCGAATGGTAAAATTTCTCTTTGCCAAGGAGAAGACGCGGGTTCGATTCCCGCTATCCGCCCAAGATAAAATAA
ATAAAATAGTGATTCTATCCCCCCTTTTTCCCTTTCCTATCGCCTCCCCAAAAGCGGTAATTTCACTTAAGTCTACAATTTTTTGACAAACAAGATGTTG
CGGAGACAGGATTTGAACCCGTGACCTCAAGGTTATGAGCCTTGCGAGCTACCAAACTGCTCTACCCCGCGATGCTGAAAACAAATAGATAACCAAGGAT
TGAGTTCGCCCCTCTACCATATCTGTACAAATAGGATAGCCCATTTATACAGAATGGTAAAGGGGACCTCCACGATCACCGACCCTCGAATAGAAATCAA
GAGTTAATCCTTACCAACTCGATCTTGTTGCTCCTGGCAACAAACATGCCTGAACCATTTCACGAAGTATATGTCCGGATAGTCCAAAGTCTCGATAATT
AGCTCTCGGCCGTCCGGTCGCAAAACAACGTCGATGCAGGCGTGTAGCTGCGCTATTTCGCGGTGGGGATTGTAACTTTCTATAAATATCCCATTTCTCA
CTCAATGACGGAACTTTGCTTATTTCTTTTTTTGAGGATTGACGAATCAAATGATATTTCTGTTCTAATTTTTGCCTCTTCCTCTCCCGCTGAATCAAAC
CCTTCCTTGCCATAATGGTTTAGTTCCTATTAGTATCCATGATACAAGTCGAATCCTAGATGTAGAAATATAAGAAGGTGGCCCCCGAAAGAAATGATCT
TTTCGCGGCTACAAGACATAATTCAAAATTTAACCAAATTTGCCCGATGTAGAGGCAATCAAGAAAGCCGCATAAGTGAATATATAACCTACAGAAAAGT
GGGCTAATCCAACTAATCTTGCTTGCACAATGGAAAGGGCCACTGGTTTATCTCTCCAGCGAATCAAATTGGCTAAAGGTGTGCGTTCATGAGCCCAAGC
TAAAGTTTCAATCAATTCCTGCCAATAACCACGCCAGGAAATTAAGAACATAAATCCAGTAGCCCAAACAAGATGTCCAAATAAGAACATCCATGCCCAG
ACCGATAAACTATTCATACCAAAAGGATTATATCCATTGATAAGTTGTGAAGAGTTTAACCATAAATAATCTCTTAACCAGCCCATCAAATAGGTGGAAG
ATTCATTAAATTGTGAAACGTTACCCTGCCACAATGTGATGTGCTTCCAATGCCAATAAAAAGTAACCCATCCAATGGTATTTAACATCCAAAAAACTGC
CAAATAAAATGCGTCCCATGCCGAAATATCACAAGTACCACCTCGTCCCGGGCCGTCGCACGGAAAACTATAACCGAAATCTTTTTTATCTGGCATTAAC
TTAGATCCACGTGCATCTAAAGCACCTTTGACTAGGATCAATGTAGTTGTATGTAAACCCAGAGCAATAGCATGATGAACCAAAAAGTCTCCAGGACCTA
TTGTTAAGAATAATGAATTGCTATTTTCATTAACAGCATTTAACCAACCGGGCAACCAGATGCTTCGCCCCGCATTGAATGCCGGCCCGCTTGTTGAAGA
TAAAAGTACATCGAACCCATATGCAGTTTTCCCATGAGCCGATTGTATCCATTGGGCAAATATAGGTTCGATCAAGATTTGTTTCTCCGGAGTACCAAAG
GCAAGCATGACATCATTATGGACATAAAGTCCCAAAGTATGGAATCCCAGAAAGAGGCTGGCCCAGCTTAAATGAGATATGATAGCTTCTTTATGGTCTA
GCATTCTTGCCAATACATTATCTTCATTTTGCGCCGGATTGTAATCTCTAATGAAAAATATAGCTCCATGAGCAAAAGCTCCGGTCATGATAAATCCTGC
AATATATTGGTGATGAGTATATAATGCAGCTTGGGTAGTAAAGTCTTGTGCTATGAATGCATAAGCAGGTAAAGAATACATGTGTTGAGCTACCAAGGAA
GTAATAACCCCTAAAGAAGCTAGAGCAAGGCCTAATTGAAAATGAAGCGAATTATTGATTGTGTCATAAAGACCCTTATGCCCACGTCCCAGCCGTCCCC
CCGGAGGAACATGTGCATCTAAAAGATCTTTCATACTGTGCCCAATCCCGAAATTTGTTCTATACATATGACCAGCAATGAGAAAAATAAATGCAATAGC
TAAATGATGATGAGCAATATCAGTCAGCCATAAACTTTGCGTTTGTGGATGAAATCCTCCGAGAAGAGTTAGAATGGCAGTTCCTGCTCCTTGGGAGGTC
CCAAATAAATGACTACTTGAATCGGGGTTTTGAGCATAAAGATTCCATTGCCCTGTAAAAAGTGGACCTAACCCTTGGGGATGCGGTAATACATCTAAGA
AATTATTCCATCGAACATACTCCCCTCTGGATCCAGGAATCGCGACATGTACTAAATGCCCTGTCCAAGCCAAGGAACTTACGCCGAACAGTCCTGATAA
ATGATGATTCAGACGAGATTCGGCATTTTTGAACCACGAAACGCTTGGTTTCCATTTCGGTTGTAGGTGTAACCAACCCGCTATTAAGAATAGGGCAGAA
AGAAATAATAGAAAAAGAGCTCCGGTATAAAGATCTTCATTAGTGCGTAAACCGATTGTATACCACCACTGATAAACACCAGAATAAGCAATATTCACTG
GGCCAAGAGCACCGCCTCGAGTAAAAGCTTCCACAGCCGGTTGACCAAAATGAGGATCCCAAATTGCATGAGCAATAGGTCTTACATGTAAAGGGTCCTG
TACCCATGACTCAAAATTTCCTTGCCAAGCTACATGAAACAGATTTCCGGAAGTCCACAGAAAAATTATTGCTAATTGACCGAAGTGAGAAGCAAAAATA
TTCTGATAAAGACGTTCCTCAGTAATATCATCATGACTCTCGAAGTCATGTGCGGTAGCAATACCAAACCAAATACGACGAGTAGTGGGGTCCTGAGCTA
AACCTTGGCTAAACCTTGGAAATCTTAATGCCATAATGCCTTTCAAATCCTCCTAGCCATTATCCTACTGCAATAATTCTTGCTAAGAAGAATGCCCATG
TTGTGGCAATTCCACCCAGAAGGTAGTGGGTTACTCCTACAGCACGTCCTTGTACAATGCTCAAGGCTCTCGGCTGAGTTGCAGGAGCAACTTTTAATTT
ATTATGAGCCCAAACGATGGATTCAATAAGTTCTTGCCAATAACCGCGTCCGCTGAATAGAAACATTAAACTAAAAGCCCATACAAAATGAGCACCTAGG
AAAAAAAGGCCATAGGCAGATAATGACGAACCATAAGACTGAATTACCTGGGATGCCTGCGCCCATAAGAAATCGCGCAGCCACCCATTAATAGTAATAG
AACTCTGCGCAAAGTTTCCTCCCGTGATATGACTTACTACCCCTTGATCGCTTATACTGCCCCAAACATCTGACTGCATTTTCCAACTGAAATGAAATAT
TACTACTGAAATTGCATTGTACATCCAGAATAGTCCTAAGAAGACATGATCCCAAGCCGATACTTGGCATGTACCCCCTCTTCCAGGTCCATCACAAGGA
AACCGAAAACCAAGATTTGCCTTATCCGGTATTAAACGGGAGCTACGAGCAAATAAAACACCTTTAAGGAGTATCAATACCGTCACATGAATCGTAAATG
CATGAATGTGGTGGACCAAAAAATCTGCGGTTCCTAATGGAATCGGTAACAAAGCGACTTTGCCACCCACTGCTACTAAATCCCCACCCCCCCAAGTTAA
ACTCGTACTTGCTGTTGCACCAGGGGCCGTCGCACCAGGTGCAAAAGCGTGGGTATTTTGTATCCATTGAGCAAAAACAGGTTGTAATTGGATAGCGGTA
TCTGAAAACATATCTTGAGGACGCCCTAAAGCGCTCATGGTATCATTATGAATATATAAACCAAAACTGTGAAAGCCTAAAAATATACATACCCAGTTGA
GATGTGATATGATTGCATCACGATGTCGAAGGACACGATCTAATAGATCATTGTATCGACTAGTTGGATCATAGTCTCTTACCATAAAAATGGCTGCGTG
CGCAGCAGCCCCAACTATGAGAAATCCACCAATCCACATGTGATGTGTGAACAACGACAGTTGTGTACCATAGTCAGTAGCTAGATATGGATAGGGGGGC
ATGGAATACATATGGTGAGCTACAACAATGGTTAAAGAGCCTAACATAGCTAGGTTAAGAGATAATTGAGCATGCCATGATGTTGTTAGGATCTCATATA
GCCCTTTATGACCCTGACCAGTAAATGGGCCTTTGTGAGCTTCTAAAATATCTTTCAGACCATGACCAATGCCCCAGTTGGTCCTATACATGTGACCCGC
TATCAGGAACAGAATTGCAATAGCTAAATGATGGTGTGCAATATCGGTTAACCATAGACCCCCGGTTACTGGATCTAATCCTCCACGAAAAGTCAGGAAT
TCCGCATATTTTGACCAATTCAAGGTGAAAAATGGGGTTGCTCCCTCGGCAAAACTGGGATAAAGTTGAGCCAAAAGATCTCGATTCAAGATAAATTCAT
GAGGAAGTGGTATTTCTTTAGGATCTACTCCCGCATTTAGAAATTGATTAATTGGTAAAGATACATGTACTTGATGCCCTGCCCACGAGAGAGACCCAAG
TCCTAGTAACCCCGCTAAATGGTGATTCAACATAGATTCTACGTCTTGAAACCAAGCCAATTTTGGAGCTGCTTTATGATAGTGAAACCAACCAGCAAAA
AGCATTAACGCGGCAAAGACCAATGCACCAATTGCGGTACAATATAGTTGTAATTCACTAGTTATTCCAGATGCTCGCCACATCTGAAAAAACCCGGAGG
TTATTTGTATTCCTCGGAAACCTCCACCCACATCACCATTCAATATTTCTTGGCCCACTATTGGCCAAACCACCTGGGCACTAGGCCCAATGTGAGTTGG
ATCACTAAGCCATGCTTCATAATTGGAAAAACGAGCACCGTGGAAATACATGCCGCTTAGCCAAAGAAAGATGATGGAGAGTTGCCCGAAATGGGCACTA
AATACTTTTCGAGAGATCTCCTCCAAATCACTGGTATGGCTATCGAAATCGTGAGCATCAGCATGTAGGTTCCAGATCCAAGTGGTAGTATCAGGCCCTT
TAGCTATTGTTCTTGAGAAATGACCCGGTTTGGCCCATTCCTCGAAAGAAGTTTTTACGGGATCCCTATCTACCAAAATTTTTACTTCTGGTTCCGGCGA
ACGAATAATCATTGAGTCCTCCTCTTTCCGGACAACACATACAAAGAGACCCGCCAACAGTCAAATAATTAGTGAACCTTTGAGAGATTGAGAGATATTT
CTATAATTCGTTTATTTATTTTCTATTTCCCATCTATCTATTTTCTTTAATTATTCACTAGAGCAATTATGATCTGGAAGTCGATCCTGGGCAAGTGTTC
GGATCTATTATGACATAGCCATGAGGCGCTCAACGGACCTTTTTCATCTTATAAAACCCTTTTTAGACGTTGGATTGATGCAAAAACAACTTTTTCTTTT
GTGTAACCTAGTGTATATTCATATCTCAACTAAAAATGAAGCTTCATCACGTTTTACATAGATGATATAAATTACTTACTCTATTCCAAATCACAAATCG
GGCGAGCAGCCATTCCTATACATTACTAAGAGACATCCCAGTATAGATATTTAGCCGTTACGTTTATTTGATTCTTTATTATTTATTTTATTATTAAAAT
AAATAATAAAAGAAATAAAATAAATAATAAAAGAAATGGTCTATTTTGTACTCTATCTATGTATTTCTTTTTATCCCTACAAAATACCAGATTAAATAGA
GTACTTAGAAGGGATATAATGAAATTCTTTGGTTGGTTCCTCTCACAAAGGAATGCTCGATTTTTTTATTTGACTGATGGGGTCAACAAATAACTCATTT
TAATAAAAAAATTATCAAATTATATACATAGCTAAAAAATCAAAATAAAATAATAAACTTTTATTCGAAACGCCTCGTGATCTTCAACCAATTATGCGCT
TCAATATAATTACCAGGAGTAAGCGCTATAGCTTGTTTCCAATACTCGGCAGCTTGATCGAACCAAGCTTCCGCTATTTCCGAATCTCCCTGTCCAATGG
CCTGTTCTCCGCGGTCGGAATAGGTAGGTCAATTCCTTTCCTGAGAACCGTACTTGAGAGTTTCCTATACCTCATACGGCTCAGCAATTAATTTCCTTGG
TGCCGCGTTTTAATCGATCCTATCTAACGAATGAGACTTCTATGGATCTATCCAATTTTTCGGGTTATCCCAAAGAGTCAAATTATTAATTACATGAGTT
TCAAACTTGAATTTGGATTCCTAATCCGTTTTATTTAGTTTTATCTTTTTTCCCACCGTCAGAAGAATAACAGATAGAAATTTCCCCTATCGTTACAATT
TTCTGAAAGGTAACTATCTCGGTTTCATATAAAAATATATATAGAATCTTTGAAAAAGACTTTCCTTCATACTTCATAAGAAAAGACTTACTATCTTTGG
GATCTGATCCTACACCGCTGCTCAAAACTTTAGTGGATCGACTCTATTACATAGGTGGATTCCTAATTTTTATCTCAATAAGGATATCTCCGATCATGAC
ATAAGTACGCAGTTATTATTGCATCAGCCCAAAACCAAAACCTTGCTAATTGATCTTTACGGTGCTTCCTCTATCAATTCTCTATCAATTCGATCCTTTT
TTTATCCATAGAAAAAGTCGCTAGGCATAGTATTTATTTCTTCATATTTCGGCTTCTATTTCTATGAAGTTTCTTTCTTTGCTACAGCTGATAAAAATCG
TTGTTTTAGACGATGCATATGTAGAAAGCCTAGTTTTTTCTAGTATTTACTGGTATATTCCCCTTTTCTTTCTTTTTTTTTTCTTTCTATAGTGGAGATA
GTCGCACGTAATGACAGATCACGGCCATATTATTAAAAGCTTGTGGTAAGAATGGGTTTCGTTCGAGTGCTCGAAAATAATATTCCAAAGCTTTCGTGTG
TTCTCCATTACTTGTGTGGATAAGGCCTATATTATATAGTATATAACTTCGATCATAGGGATCAATTTCTAGTCGCATAGCTTCATAATAATTCTGTAAA
GCTTCCGCATAATTTCCTTCGGATTGAGCTGACATCCGTTACGGTCGTCATTCAATTAAAAGAATCTCCGTTCCAGAACCGTACATGAGATTTCCATCTC
ATACGGCTCCTCCCTCATGTGCATAATGAGAATAATAGATGGAATCTTTTTTAATTCCATTTATTTTTCATTATGAACCGGTCAGGGCTAGTGTTTTTAC
AAGAAATCTCTAGCTAACCTTCCTGCAAGAGATCACCAAGCGTCTTGGGACTAGATCGAAATGATAACTCCAACAATTTCTTTGTTTTCAACGCTTCCTA
ATTTCCAGGAATTAGTCACTTCAACAACCTTCGATGGTTATATGAGTATCCAAAGGACGAACGAGATGGATATTTGTTGTCCCAACCATTTTTTTAGTCC
CGAGCCCGATAAGGAGGGGGGTAATTTATAACAAAGTTTTCGTATTGTTGATTCCTAGGTGTAGTGCTTCTTCCCCTATGCAGCCTATTGGTATTAGTGG
AGACCCACGAACCCTCTAGGTGTAACCTTTCGCTGAATACTTGAATCGACAATTGAAATATAGCATCTGAGGTTGCATTAGTCGAGGATACACGATAGAA
GGAATTGTTCTATTTCTAAGCTTCACCTTCAATAAGCGTAGATTTTTTTTTCAAAACAAAAATTCCGAATCGCGTGTGCGGTTCTCGTAAAGCTGAGAGA
AATGACTCAATATGAAAATCAATCTGAAATAAAGAAAAAAGAATCAAATCGCACCATCTCTGTAATAGGTAAATGCCTCCCTTTCTCCCGAAGTTGTCGG
AATTATTCGTAATAAGATATTGGCTACAATTGAAAAGGTCTTATCAATAAAATTTCCATTTATTCGCGATCTAGGCATAGGTAGCAATCCATTCTATAAT
TCTTCTCATTACCTCTCGTGAGAAAATGATCCCACAAAGAAAAGAATTGTACAGTACGAAATAACATAAAAAAAGTGATTAAAAAAAAAGATAGGGACCC
CTTTTATTCCCTTTTGGCAGGCATCATTAGGAAATATTTGAACCCGGCTAGTTTTCATCCCAACGGAAAGCTAGTAATATACTAACATACCGACGAAAGG
AACTATTCTGAGTTCCTTCAAGTTACAAATTAGACTAACGCGAGAAATTTGCATTGAATTATGATACAAAGAAGAATGATATAAAGAAGACAAAAGATCA
AATAATCATTCTATGATTAAAAATTTTCTATTTTTTTTAGTTAATTTAAAATTTATTAGTCGTACCGATCCAATAATCTTCTATTACTATTAATAGTAAT
AACTCGCTATTCACCCGGATTTGGGGTCATAATCATTATATAGGAGAGATGGCCGAGTGGTTCAAGGCGTAGCATTGGAACTGCTATGTAGGCTTTTGTT
TACCGAGGGTTCGAATCCCTCTCTTTCCGATTTAATTTACCGATTTTACGATAACGCTATTCCAACTTTTTTTGCTATCGATTCTTCTATTCGTAATTGC
CGTGACACATAAACTACGCGAAAAGAAACTCCTGGAATGGAAAGAGTAGCCAAGGAATGCAAATATTCATTCGGTCTAGGATCCGGAAAAGGGAAAAAAT
ACGGATCAACCCCGCATTTAGCTTAGTTACTTTTAACTTTATAAGTTAATTTACTTCGACGGAAGGGAAGAAAATTGCCCGTTATTTTAGTTAGGTTTAA
GTCTGACGTGAATAGTATTCTACAACTAGCAATTCATTTATTTTCAAACCAACCCATTTACTATCTATTATTTGATTGACTAATCCTTTATATTGGAATG
GTTGAAGGATCAAATGGCTTGGCAATTCCTGATGGGGGGATGAATCCAGAGATTTTTGAATCAGAGTTTTGGATTTTTGTTCATCCTTCACCGTAATAAT
ATCTCGGGGTTTGCAGCGATAACTTGGTATATCCACTATATGACCATTAACTAAAATATGCCTATGGTTAACTACTTGCCGAGCTGCAGGAATAGTCGAA
GCCATACCCAATCGGAAAAGGATATTATCCAAGCGCATTTCAAGTAATTGTAGTAAAACTTGACCTGTGGACCCCTTGGCTTTTCCGGCGATGCGAACGT
ATTTAAGTAATTGTCGTTCTGTAAGACCATAGTGAAAACGCAACTTTTGTTTTTCTTCTAGGCGAATACGATATTGAGATTTTTTTCCCGAACGAGATTG
GTTTCTAAGATCATTTCCGGCTCTAGGCCTTTTATTAGTTAGTCCCGGTAAAGCTCCCAACCGGCGTATTTTTTTCAAACGAGGTCCTCGGTAACGCGAC
ATAAAGACTCCTTATTCTTTTGTAGAATTTTTTTTAGAATGAATTTTTTTCTTATTTTATTTATTTATTAAATTTTCATTTTTTAATCCAAAATTCAAAC
TAAACTAAAGTAAATGAAGCGAAGTTTGCTGAAGTAGCCTACTTGTGTACTATAAAGAAGAATGAGACGAATTGAATAAATATCCGGACCGCCCCCTATT
TTCTATTATAGAAATTATAGAAAAAGGGATTCTTTTCTTGTAAGTTTTTATAATTTTAATTTAAGAAATTGATGAATTTTGGAAAGGGTGCCGGTACCCT
TTCAATATTTAATATTCTTTGATTTCAAAAAGCTATTCTCAATTATGTAAAAATTGGAATAAATAGGAAAAAGCCGGCTATCGGAATCGAACCGATGACC
ATCGCATTACAAATGCGATGCTCTAACCTCTGAGCTAAGCGGGCTTATATAACATCCATTTTATATCCAATTTTATATGCATACTATGCATAGTTATTCA
ATAAAATATTGGAATCTTAGGTATTAACTAATATTTATTATCTATTCAGACTCGATATGAATAGAAAACAATAGAATATACAATTTCTAATAAATATTGA
ATTAATAAATATTGAATATTCTAGAATAGAACGATTAGTATAGCGATATATAATTTGTAGTTTTTATCACTAATACAATTTACAATGCGAATATTATTCA
ATTCTATATCTTACTATATCTTATTAGATTCAATAGTAAATAGTTTTATTTTAGTATTTTAGATAGTTAAATTATTTCAATTTGTCATTTTTGAATTTAA
ATGTCATTTGAAATTCTTTTTATTACCCTTCTCTAGTTTCTATATTATTTGATTCCATATCATTAGGAATGATTAGTTCGAATTGATAAGACATTCCTCT
GCTTTCATTTCATTCATAAAGGAGTAAAGGGGAAAATTAAGACAACAAAAAAATCGACCGTTCAAGTATGCAAAATTGCATGGGAAGGGCGAGAGGTAGA
TATATATATAGGATATCTATCAATCTATATTGAATTACGGATTCAGAAATGATAAAATCCTATTTGATTGGACCAAATGGGGTCTCGATAGGTAAGAAGG
CAAAATGCTTCTTCGAGATAGGAATCCGTATCTAATGAATTCAAAGGTTCCAGTAGAAATGAAAGAAAACATCATAACGCAATGAAATCCTAATTTTAAC
ACAAAAGGAAGGGGATATGGCGAAATCGGTAGACGCTACGGACTTAATTGGATTGAGCCTTGGTAAGGAAACCTACTAAGTGATGACTTTCAAATTCAGA
GAAACCCCGGAATTAAGAAAAAGGGCAATCCTGAGCCAAATCCTATTTTCCACAAACAAAGGTTCCGAAAACGAAAACAAGGATAGGTGCAGAGACTCGA
CGGAAGCTATTCTAACAAATGGAGTTGGACGCGTTGGTAGAGAAATCTTTCCATCGAAAACTCAGAATTGATCAAACAATTCACTCCATAGTCTGTTGAT
GTTCTTTTCAAGAACGGATTAATCGGACGAGAATAAAGATAGAGTCCCGGTCTACATGTCAATGCTGGCAACAATGAAATTTATAGTAAGAGGAAAATCC
GTCGACTTAAAAAATCGTGAGGGTTCAAGTCCCTCTATCCCCAAAAAGCCTAGTTGACTACCCAACTATTTATCCATTCTATCCCCCCTTTCCTTTCGTC
AGTGTCCTTATACACTCGCCTTATTCTATTATTTTAGAAATAGATCTGGGCGGAAATATCTTATTACATATTATATCAAAGATATACATCTTTGAGCAAG
AAATCGCGATTTGAATGATTTATAATCGATATCATTACTCATACTGAAACTTCAAAAGTCGTCTTTTTTAAGATCCAAGAAATTCCAGTACCTAGATAAA
ACTTTTGAATCTTCTTTCACCCTTTTAATTGACATAGACCCCCGCCCTCTAATAAAATTAGGATGCTACATTGGGACTTAGTCGGGATAGCTCAGCTGGT
AGAGCAGAGGACTGAAAATCCTCGTGTCACCAGTTCAAATCTGGTTCCTGGCACATGATTAATTTGGATGAGACCCCTTCATTCAATAGATTCATTGATA
TGAATCGACATCTCTAGTCACTTTTAGTTTGGATCATAACACATACTTTTACCCATCTTGCCGTGATATATCCCATCTATTTTTATTTTATAGATGGGTA
GAATTCTATTTCATCTTTTTTATCTTTATATCCCGTAAGTCAAAAAGAATTTATTCATATATATTCAAAAGACGCGTTCAAAAGGTTAAATAATTAAATT
ATTTGGTTGTTGAGATACTCAAAAGTCGAATCTAGAGAAATGGAAATAGACAAGATTCAGTCAAGATTCAGTTCAGATAAAAATAAATGGAATCGGGTTC
GATTTTTTCATTCCTACCTACAAAACTTTCTAGAACCGTCTAAGTAATATGCGTGGTACAAAGTCAAACTTCATGATACAGAACTCCTTTGGTTCATCCT
ATTGGTTGGTTTGTCTCATCTGAAATAGATATCTTCCAACCCACCCAAATAAATGGTAGGCGAGGATTCCAACGAATCCCTAATTGTTTTTTTTGTTAGC
CTATCAAGAATTTAAACAAGACTTCCATTATTCTGGTTAATCTACAAGAGAACGTACAAGCTTTGAATATCTGAAATTGTAATTGTATAAGTGGAAATTT
TTTTCTTATCATTCAATGAGCATCTTGTATTTCATAAAAATTGGGGGCAATATAATCCTTACGTAAGGGCCATCCTATCCAACTTTCGGGCATTAAGATA
CGTTTCAAGCGTGGATGATTGTCATAAGAGATTCCCAACATATCATAAGATTCTCGTTCTTGAAAATCCACACTTTTCCAAACCCAGAAGACGGACGGAA
TCCTAGGATTCTTCCTTGAGGCAAATACTTTTATGCAGACTTCTTCTGGTTGATTCACACCATACTCTATTCTCGTAAGATGATACACACTAGCTAACAG
CCCTCCGGGTGCTACATCATAGGCGCATTGGGAACGTAGATAATTGTAACCATATACATATAAAATGACAGCAATAGAATGCCAATCCTCGGGCTTTACT
TGTAAAGTTTCTATTCCTTGGTAATCAAAGCCTAAAGATCTATGAATTAGCCCATGCTTGGCTAGCCAAGCAGACAAACGACCCTGCATTTTTTTTATCT
CTCCCGCTTTTTTTGTGTAAGTTTTTGATATTTACGATGAAATTTCTGAAGATTGGCCTAATCTTTGTTAAAGAAATCCTGTCTAAGTGACTAATTCATG
GGAAGATACTGAACTTTTATATTTGAAAAAAGTTTCAGTAGGTATCTCTGAAGTAGAAGTCGATGGCGGTTGATACAGGAATCCTTGATCATAATTTCCA
TTATGAATACTGCGTCCAATGCGAAACTTGTGATTGGTAGTAAAACACCGATTCGTTTGTTGAGACCTAATTCTATCTTCATAGATTTCTCGAGCTATTT
TCTTACGAAGTTTTGTTATAGCATCTATAACTGCTTCCGGTTTAGGTGGGCAACCCGGCAGATAGACATCCACAGGAATTAACTTATCAACTCCTCGAAC
AGTACTATAAGAATCAGTACTGAACATACCTCCGGTAATTGTACATGCTCCCATAGCAATAACATATTTTGGTTCAGGCATTTGCTCATATAATCTTACT
AGGGAGGGGGCCATTTTCATGGTTACGGTTCCGGCTGTTAAAATTAGATCTGCCTGTCTAGGACTCGATCTTGGGACTAGTCCATAACGATCAAAGTCGA
ATCGTGACCCTATTAGGGAAGCAAATTCAATGAAGCAACAACTGGTACCATAGAGAAGCGGCCATAAACTAGAGAGTCTTGACCAATTTGAAAGATCATT
TAATGTAGTTGAAATAATAGAATTTTGGATCGTTCGATTAAGTAAAGGAAACTCAATAGAATTCATAACTGTCTCAATCTTATTTTTCTTTTTATTGTCT
GAATATTCAGGGGTTAAGACCATTCCAATGCCCCCTTTCGCCATGCATAAACTAAACCAACAATTAAGATAAGCACAAAAATTAAAGCTTCTATAAATAC
AGATATACCCAATACATCGAAACTCATTGCCCAGGGATAAAGAAAAACCGTTTCAACATCAAAAACAACAAAAACTAGAGCAAACATATAATAACGGATT
CTAAATTGTAACCAAGCGTCGCCCATCGGTTCTATACCCGATTCATAGCTAGAAAGTTTCTCGGGTCCTTTGTTAATCGGAGCTAAAACCCCGGAAATTA
AAAAAGCCAAAATAGGAATAAGACTTGATATTATTAAAAATGCCCAAAAAATATCATATTCGTAAAGCAGAAACATAGACGCACTCCCATGAACGTGAAA
AATATACCGGCTTACTCGATTCGAATTGTCAAGTCATCATAGCTGGTTAGTCCAAATCAAAACAAGAATTCATTTTTCCATTATACTTATTTTTCTTTTT
TTAGTTAGTCTAACTTTAGATCTATATCTAAATCTTATCCAAATATAAAAATTCTCTTATTTTCAACTCAAATTCTCCCTAACGAAAGGGAATTCAAAAG
AAATATCTAATTCCTCTTAGAATTAGAAACTTCTTTTTGTTTATTTCAGGTTTATGTTCTGTTTTAAAAGTAAAAGCTTGCCGTGAGTAAGCGTAAGCTT
ATGGGAATAATTTTGATTTCGATTAACCAATCCGATAGTTCCAAGCAACAAACAATAATGAAAAAAAAAAATGATACAATTGAATTTTTATTAATCATTT
TGTTTTATATTATCTTTTTTATATTTATATTCTAGTAATTTATATTCTAGTATAGGGCGTATAGGGCTATACGGACTCGAACCGTAGACCTTCTCGGTAA
AACAGATCAAACTTTTTATTATCAAAATGATCTGAACTGTTTCAAAGACCCAACATGCATTTTTTTTTGCATTGGGCTCTTTCATTAACTGATCAACATA
TCAGTTAGTCTGCCATATTTTTTCTTGATATAAAAAAGAAAAGTAGAAAGTAGATGGCTCCATGTGCTCTGATTCATTATTTGGAATTCTGATCCAAGAG
CACTACCAAAGTCTTTCAAGGGGAGGGTTATCTTGACGTAGGTCTGCCTTTGGCCTAGATCAACCTAAGTTAAATGAAGTCTCTATCGTTCTGATTACAA
AATGTAATTATGAAACTTCATACACCTTAAAGTTCATAGGATGAAAAGAGATTTTTTGAGGTCCTTAGACTCATTATGCCTAGCGTTGAATAGACTGAAT
ATTCACCTTATCAATATCTCAAATCCACGATAGGGTCTATTTGGCACCTAAATAGGCACCTCAATGTGACCGAACCCCTTGCCAGGCTATTGTTCCCCCA
AATTTCTGGGGTAAGGCATCGATTAAGATCACAATTTTTGTGATTGGATTGTATGATGAATTCCCCTGAAAAACATTGGCGCGCGTGTAAACGAGGTGCT
CTACCAACTGAGCTATAGCCCTTATTGCTTGTGATACATATTTTATCCTGTATATAATTTCTTGTCAAGATAAATCAACATCATAAATGTTTGATCTGTT
TGAGTAATATTACTTAAATTCATATTGCTTAAGATTAGTATTGCTTATAAGTAATATGATATTTATAATCCATCCACGGGGTGAGTACCGTTTGGTTGTC
TTTGAGATGATAAATGACCTACTTAACTCAGCGGTTAGAGTATTGCTTTCATACGGCGAGAGTCATTGGTTCAAATCCAATAGTAGGTAGAACTTATTAG
ATACCATCGACTCCAGTATCTAATAAGTTTTTGACCCACCCCTTTTTATTGATTTTTTTGCTATTTCCTTTTTTTTTTCAATTGGATTTTGCTTGATTGT
ATTTGATTCTATTCACTCGACAGAATCCAATCAAAATAGGATTCGAAACGGAACTTCTTTTGATTATGTGAAGGTACCCCGACTAGTTATGTTATGAAAT
CAAACCGCATTGATAGCCTCTACCCGTGTCCTAGCTCTGCGGAGAGCTAGATTTGCCTCAATTGTTTGTCTCTTTCCTTCCGCTTTTCTCAAATTAGCTT
CCGCGATTTCAAGAGTTTGCCGGGCTTCTTGTGGATCAATGTCACTACCCTTCTCTGCATCATTTACTAAAACAGTGATCTCATTATTGCCTATCCTAGC
AAAACCACCCATCAGAGCCATCGTTAACCATTGGCCGTTAAGACGTATTTTTAAAATACCTATATCTACAGCTGTGGCAATGGGGGCATGGTAGGGTAAT
ACGCCAATTTGACCATTATTAGTAGATAAAATAATTTCTTTTACTTCTGAATCCCAAACAATTCGATTAGGGGTTAGTACACAAAGATGTAAGGTCATTT
CTTCTCCATTTCTAAGTTCATAGCCTTTGCGGTAGCTTCATCGATATTACCTACTAAATAAAAGGCCTGCTCAGGAAGACCATCTAATTCTCCCGAAAGG
ATCAATTGAAATCCTCTAATTGTTTCTGCTAGACCAACATATTTCCCTGGAGACCCGGTAAATACTTCTGCTACGAAAAAAGGTTGTGATAAGAAACGCT
CAATTTTTCGCGCCCGTGCTACGGTTAAACGATCTTCTTCGGATAATTCATCTAACCCAAGGATAGCTATAATATCCTGAAGCTCTTTGTAACGTTGTAA
AGTTTGCTTAACTCTTTGCGCAGTTTCATAATGTTCCTCGCCAACGATCCCAGGTTGAAGCATGGTTGATGTTGAATCTAAAGGATCTACTGCTGGATAG
ATCCCTTTGGCAGCTAATCCTCTTGATAGTACGGTAGTAGCATCTAAATGTGCAAATGTCGTAGCAGGAGCGGGGTCGGTTAAATCGTCTGCAGGTACAT
AAACTGCTTGAATAGAAGTTATGGACCCCTCTTTGGTAGAAGTAATTCTTTCTTGTAAAGAACCCATTTCGGTACTCAAGGTGGGCTGATAGCCCACAGC
GGAAGGCATTCTGCCCAATAAGGCCGAGACTTCAGATCCTGCTTGAACGAAACGGAAAATATTGTCGATAAATAAAAGTACGTCTTGTTCATTAACATCT
CGGAAATATTCCGCCATAGTTAGGGCAGTCAAGCCAACTCTCATACGAGCTCCCGGCGGTTCATTCATCTGGCCGTAAACCAGCGCCACTTTGGATTCTG
CAATATTTTCTTCATTAATCACTCCAGATTCCTTCATTTCCATGTAAAGATCATTTCCTTCACGAGTACGTTCACCCACCCCGCCAAATACGGATACGCC
CCCATGTGCTTTGGCAATATTGTTAATCAATTCCATAATGAGTACTGTTTTACCCACCCCAGCTCCTCCGAAGAGTCCTATTTTTCCTCCACGGCGATAA
GGGGCTAAAAGATCTACTACTTTAATTCCCGTTTCAAAAATAGATAATTTTGTATCTAACTGTACAAAGGCGGGTGCAGATCTATGAATAGGAGATGTTG
TACGAGCATCTACAGGCCCTAAATTATCAACAGGTTCTCCAAGCACGTTGAAAATTCGTCCCAGAGTTGCCCCACCTACCGGAACGCTTAGAGGAGCTCC
CGTGTCAATCACTTCCATTCCTCTCATTAAACCCTCTGTAGCACTCATAGCTACAGCTCGAACTCGATTATTCCCTAATAATTGCTGTACCTCACAAGTC
ACGTTAATTGGTTGACCAAGAGTATCTCGACCTTTAACTACCAGGGCGTTATAAATATTAGGCATCTTACCCGGCGCAAAGGCTACATCTAGTACTGGAC
CAATGATTTGGACGATACGCCCCGGGTTGTTTTTTTCAAGCGTGGAAACCCCAGAACCAGAAGTAGTAGGATTTATTCTCATAATAATAAAGAAAATATG
TCAATTTTTTTTTTTTGCGAAAATTATCGAATTCAAAACAAATATCCGATAGCTCGTCGATCGGTTAATTCAAAAAGAAATGAGAATTAGCACTCCATTC
GGTTGGTACCATTCAATCGAATCCAATTCACTTATTCAAAGAGTCGATTTTCAAATCCAACCAACCTTTTTTTACAATATCAAGTGGATGAATAAGAATC
TTGCGAAAGTTTTTCATTTGTCTATAATGATAGACAATTCCATTTATATTATTTATTATATTTATATGGAAATGGAATTCGAACCTGAACTCTATTTCCA
TTACGATTCATTATTTCTAGTCCATTGGCTTTTTTTGTATTTCGGCATACGCCTAGCTTATTTATTTTTTTTTTTTTTTTTGCGTTTTATACCCTTTCAT
AGACGAATTCCGTACATTTCCACATCTAGGATTTACATATACAACATATACCCCTGTCAAGGGGGAATTTCTTATTAGTTAGTTCTTTCTATTCACAAAT
TGGGTTGCGCTATATATATGAAAGAGTATACAATAATGATGTATTTGGCAAATCGCATGGTTTAATAATCAAATATTCAGATTAGTTGATAATATTAGTA
TTAGTTGGGAATGATTTCTATGAAAGGGTTCATTACCAGCTAATTCGTGTCGAGTAGACCTTGTTGTTGTGAGAATTCTTAATTCATGAGTTGTAGGGAG
GGATTTATGTCACCACAAACAGAGACTAAAGCAAGTGTTGGATTCAAAGCCGGTGTTAAAGAGTACAAATTGACTTATTATACTCCTGAATACGAAACTA
AAGATACTGATATCTTGGCAGCATTCCGAGTAACTCCTCAACCCGGAGTTCCACCCGAAGAAGCAGGGGCCGCGGTAGCTGCCGAATCTTCTACTGGTAC
ATGGACAACTGTGTGGACCGATGGACTTACCAGCCTTGATCGTTACAAAGGGCGATGCTACCACATCGAGCCCGTTCCTGGCGAAGAAGATCAATTTATT
GCTTATGTAGCTTACCCCTTAGACCTTTTTGAAGAAGGTTCTGTTACTAACATGCTTACTTCCATTGTAGGTAATGTGTTTGGGTTCAAAGCCCTACGCG
CTCTACGTCTGGAAGATTTGCGAATCCCTCCGGCTTATGTTAAAACCTTCCAAGGTCCGCCTCATGGCATCCAGGTTGAGAGAGATAAATTGAACAAATA
TGGTCGTCCCCTGTTGGGATGTACTATTAAACCTAAATTGGGGTTATCAGCTAAAAACTACGGTAGAGCAGTTTATGAATGTCTTCGTGGTGGACTTGAT
TTTACCAAAGATGATGAAAACGTGAACTCCCAACCGTTTATGCGTTGGAGAGATCGTTTCTTGTTTTGTGCCGAAGCAATTTTTAAATCACAGGCTGAAA
CCGGCGAAATCAAAGGGCATTACTTGAATGCTACTGCAGGTACATGCGAAGAAATGTACAAAAGAGCTATATTTGCTAGAGAATTGGGAGTTCCTATCGT
AATGCATGACTATTTAACAGGAGGATTCACTGCAAATACGAGCTTGGCTCATTATTGCCGAGACAATGGCCTACTTCTTCACATCCACCGTGCAATGCAC
GCAGTTATTGATAGACAGAAGAATCATGGTATGCACTTCCGCGTATTAGCTAAAGCGTTACGTATGTCCGGTGGAGATCATATTCACGCGGGTACCGTAG
TAGGTAAACTTGAAGGGGAAAGAGACATCACTTTGGGCTTTGTTGATTTACTGCGTGATGATTTTATTGAAAAAGATCGAAGTCGCGGTATTTATTTCAC
TCAAGATTGGGTCTCTCTACCGGGTGTTCTGCCGGTGGCTTCAGGGGGTATTCACGTTTGGCATATGCCCGCTCTGACCGAGATCTTTGGGGATGATTCT
GTACTACAGTTCGGTGGAGGAACTTTAGGACACCCTTGGGGTAATGCGCCAGGTGCCGTAGCGAATCGAGTAGCTCTAGAAGCATGTGTACAAGCTCGTA
ATGAAGGACGTGATCTTGCTGTTGAGGGTAATGAAATTATCCGCGAGGCTAGCAAATGGAGTCCTGAATTGGCTGCTGCTTGTGAGGTATGGAAAGAGAT
CAGATTTAATTTTAAAGCAGTGGATACTTTGTAATTACCTTTTGTTATCTTAGTTGAATTGCAATTAAACTCGGCCCAATCTTTTCTTAAAAGGATTGAG
CCGAATCCAAAGATTCTATTTTTTTTTTTAATACATACTTTTCTAGATATAGAAGATTTGAAATCAAAAATGTAAGACTCAAATCTTTCTATTGTTGTCT
TGGATCCACAATTAATCTACGGATCCTTGGGATTGGTCTATTATATCCTGCAGTTTCCCTGAATCAAGCCAAGTATCACAATTCTTTCTACCCATCCTGT
ATATTGTCCTTTTCTTTCCATATTGGTGGAATAGAATCTTAAATTATTACGTTCTTAGGCGAAATTTTACGAAAAAAACGATTTCTCGGATAGAACAAAT
ATTTCTTTTTTTTTTTTTTCGATGCGAATTTGATACGACATAAGAAAAAACGCTCTTTATCGTTGTATTTATAATGACAAGAGGTTCCCTCATATCATAT
TCATATATAGTGAAGTATTACTCCGGATTTCCAAAAAAGAGAATTTTTTTCAATACTCACACCTAGTACTTTTTAATTCTAGCGATTGGGTTTCTATGTT
TAGTCTAATAGGAAAGAAGATATTCAAATCAATTTTTTTTTATCGAATGACTATTCATCAATTGTATTTTCATGCAAATAGGGGGCAAGAAAACTCTATG
GAAAGATGGTGGTTTAATTCGATGTTCTTTAAGAAGGAGTTAGAATGCAGGTGCGGGCTAAATAAATCAATGGACAGTCTTGGTCCTATTGAAAATACCA
GTGAAATTGAAGATTCGAATAGAAAAGATACAACTAAAAATATTCAGAGTTGGGGGGGTCGTGACGATTCTAGTTACAGTAATGTTGATCGTTTATTCGG
CGTCAAAGACATTCGGAATTTCATCCCAGATGACACTTTTTTGGTTAAGGATAGTAATGGGGACAGTTATTCCATATATTTTGATATTGAAAATGAAATT
TTTAAGATTGACAACAATCATTCGTTTCCGAGTGAACTAGAAAGTTCGTTTTATAGTTATCGGAATTCTAGTTATCCGCATAATGGATCTACGAACGAAG
ATACCTACTATAATCGTTACATGTACGATACTCAATATAGTTGGAATAATCATATTAATAATTGCATTGACAGTTATCTTCAGTCTCAAATCTGTATCGA
TACTTCCATGGTCAGTGATAGTGATAGTTACATTTATAGGTCCATTTGTGGTGAAAGTCGAAATAATGGTGAAAGAGAGGGTTCGGGTATACGAACCCAC
GTGCAAGGTAGTGATTTAACTCTAAGAGAAAGTTCTAATGATATCGATGTAACTCAAAAATATAGGCATTTGTGGGTTCAATGCGAAAATTGTTATGGAT
TAAATTATAAGAAATTTTTGAAATCAAAAATGAATATTTGTGAACAATGTGGATATCATTTGAAAATGAGTAGTTCAGATAGAATCGAACTTTTGATCGA
TCCCGGTACTTGGCATCCTATGGATGAAGACATGGTTTCTCTAGATCCCATTGAATTTCATTCAGAGGAGGAACCTTATAAAGATCGTATTGATTCTTAC
CAAAGAAAGACGGGATTAACCGAGGCTGTTCAAACAGGCATAGGCCAACTAAACGGCATTCCCGTAGCAGTCGGGGTTATGGATTTTCAGTTTATGGGGG
GCAGTATGGGATCCGTAGTCGGAGAAAAAATCACCCGTTTGATTGAATACGCTACCAAAAAATTTCTACCTCTTATTATACTGTGTGCTTCCGGGGGGGC
GCGCATGCAAGAAGGAAGTTTGAGTTTGATGCAAATGGCTAAAATATCGTCTGCTTTATATGATTATCAATCAAATAAAAAGTTATTTTATGTATCAATC
CTTACATCTCCTACTACTGGTGGGGTGACGGCTAGTTTTGGTATGTTGGGCGATATCATTATTGCCGAACCCAATGCTTACATTGCGTTTGCGGGTAAAA
GAGTAATTGAACAAACACTGAATAAAACAGTACCCGAAGGTTCGCAAGCGGCTGAATATTTATTTCAGAAGGGATTATTCGACCTAATCGTACCACGTAA
TCTTTTAAAAAGTGTTCTGAATGAGTTATTTAAGCTCCACGCTTTCTTTCCTTTGACTAAAAATTCAATCAAAACCAACTAGAGTGCTAAGTTCATTGTA
GCAAACGAGTAGTTGGTTTATTCGGAATTAACGGAAATAGGAATTTTGTTTGGTGACCTAAGATCTAATTGTAGAAAGAATCAAAAGCTGCGGATAACCC
CCTTTACCTATATTTTTGATTAAGTCTCTATCAAAAAAGAGTAAATTATGAAATTTGGCAAACAAAACGAATTTTTTCTTCTGATCTTACGTATATAATT
CAAATAGAAAAGTCGAAAGTTTTGTGTTTTTCTCGATTTCCCGAGAATCCAGTTTAGCTAAAAATACCTCCGGGTTCGGATTCTAACGAATCTTTAGACA
ATCTGGAAGAAAGTCTTTCTTTAGTAAAGAACTAAAAAGAATAAAGTTGATTATCATACATATTTTTCATGTAGAAAGATGAATAAGTTTCATTTATTTA
GCTCGACATTCCTTGCACTTATTCTATATATCACTTAGATATATAGATACTTAGATCTATACTAAGAATTGAATTCATAATTCAATAATAATGAAAATTT
ATAATTATAATTATTATAAGATATCTTTATTTATAAATAATAATAACAGGTACGAACAAGAAATGGAGGTACCCATTCTATGACAACTTTGAACCTTTCC
CCTATTTTTGTGCCTTTAGTAGGCCTAGTATTTCCGGCAATTGCAATGGCTTCTTTATTCCTTCATGTTCAAAAAAACAAGATTGTTTAGACCTGACGGA
CCCCATTTTTTTTTCAAAACATAGACTTGTATCATAACTAACACGGATATCTATTTAGCGAAATTATATAACATGCGATTCCTGCCGAACATAAAGGAAA
GGACTCTTATACCTGCAGAAACATAATAATATATGGGTAAATGAATTCTAGCCATTTTCAAATCGACCCCGATCGCTCGATGACTGAAATAAGAAGTCCT
CGGATCTATATGTATAGTGGATCATATGAAGGATATGTCATTATTTTAGTTTAGATTAGATCTAAGTAATTTGATGAATTACTCCTAAAGGTTCACATCA
AACTAGTGCTAGTTGATGAGAGTTACTTCGGAAACAAAAAAGGTAAAGTCAAATTAATTTGAGGGTTTCTCTCAATTCCAATAAAATACAATCGGATCAA
GTATGAGTTGGCGATCAGAACATATATGGATAGAACTTATAACGGAGTCTCGAAAAATAAGTAATTTCTGCTGGGCCTTTATCCTTTTTTTAGGTTCATT
AGGATTCTTATTGGTTGGAACTTCCAGTTATCTTGGTAGAAATTTGATATCTTTTTTTCCGTCTCAGCAAATCATTTTTTTTCCACAAGGTATTGTGATG
TCTTTCTACGGAATCGCAGGTCTCTTTATTAGTTCCTATTTGTGGTGCACAATTTCCTGGAATGTAGGCAGCGGTTATGATCGATTCGATAGAAAGGAAG
GCATCGTGTGCATTTTTCGGTGGGGATTTCCTGGAAAAAATCGTCGCATATTCCTCCAATTCCTTATAAAAGATATTCAGTCCATTAGAATAGAAGTTAA
AGAGGGTATTTCTGCCCGCCGTGTCCTTTATATGGACATCCGAGGCCAGGGGGCCATTCCCTTAACTCGTACTGATGAGAATGTGACTCCACGAGAAATT
GAACAAAAAGCTGCTGAATTGGCCTATTTCTTGCGTGTACCAATTGAAGTATTTTGAATGGGTGCTTTAATGGAAGAATCCTCTTTTTTTCTATAACATA
ACCTAAGTGAAGTTTCATCAGAAGGGTCATTCGAGTCAAAGCGGGCAGAACAACTACAAAACGAAATTCTTTATTTTTATCACTCGATGTTTTATTTTCT
CCTTTCTTTTGTGTTCCTTAATAACCAACACAAAAATCAAAATTCGATTTCTTAATAATGATAACTAGCCAATTTCTGTCTTGTTTTGCTACTTTGAGTA
TCGCAATATCTTTCCTTCAATTATTCTACTATTCCTGTCGGTGGGCAATCAGTGAATTTATTTATTCATTTTTTATGGATATTATATTGTGAATTCTTTC
GTCTCAAAATTGGATTAATATTCATTACTTAAAGCGGTTCTTTCAGTCATTCATTGAAAGGAGACGATTGTTTCAAATTTGGCCAATTGAGATATCGGGA
AACAATATTTTTTTAGTATTTCTTCATTCGAAATGGATTGATTATTAGTCGATTTCTCTAGTCTTTCGAGATTGAAAGACTAATCACAAATAAAATAGAT
TCATAGGTTCCATACCTTGTATAGAACTCATGCGTGAAAGAAGGATTCGATCGCATAGAGTTAACTGTGTTGATTAACAATTCAACAGATGAAAAAATGG
CAAAAAAAAAAGCATCCACTCCTCTTGTATCTATAGTATTTTTGCCTTGGTGGCTTTCTCTCTCATTAAAAAAAAGTCTGGAATCTTGGGTTACTAATTG
GTGGAATGCTGGGCAATCCGAAATTTTTTTGAATGCTATTCAAGAAAGAGGTATTCTAGAAAAATTCATAGAATTAGAGGAACTCCTCGTCTTGGACGAA
ATGATCGACGAATACTCGGAGACACGTCTACACAAGATTCCTATACGAATCCAAAAAGAAACGATCCAATTAATCAAGATGCACAACGAGGATCGTATCC
ATACGATTTTTCACTTCTCGATAAATATAATCTGTTTTGTTATTCTCAGTGGTTATTCTATTTTGGGTAATGAGGAACTTGTTATTCTTAACTCTTGGGC
CCAGGAATTCATATATAACCTAAGCGACACAGTCAAAGCTTTTTGTATTCTTTTATTAACCGATTTATGTATCGGATTTCATTCACCCCACGGTTGGGAA
TTAATGATTGGCTCTGTCTACAAAGATTTTGGATTTGTTCAGAATGATCAAATCATATCGGGTCTTGTTTCCACTTTTCCAGTCATTCTTGATACAGTTT
TTAAATATTGGATTTTCCGTTATTTAAATCGCGTATCTCCGTCACTTGTAGTTATTTATCATTCAATGAATGACTGATAAAAGATCCACTCATATTAATC
TAATCCAATTCGAAGGTTTGCTACTTTGTAGTTGTACACAAACAAAGCGTTGAAAATTTATGCTTTCTATTTTGACCCATTTTCAGGATTCATCCTATAT
TATTCCAGTAACCTGTAAAATTTTTATTTTTACAGCAACTAACAGAATCGTGGATAGGGAACTATACTAGCGACTTACCCCACCTATTGTAGAAATTTTG
GTATCAACGATTGAACCATGAAAACTAGAAATACCTTTTCTTGGATAAAGGAACAGATTACTCGATCTATTTCCGTATCGCTCATGATATATATCATAAC
TCGGACAGCCATTTCAAATGCATATCCCGTTTTTGCACAGCAGGGTTATGAAAATCCCCGAGAAGCGACGGGGCGTATTGTATGTGCCAATTGCCATTTA
GCTAGCAAGCCCGTGGATATTGAGGTACCGCAAGCGATACTTCCTGATACTGTATTTGAAGCAGTTGTTCGAATTCCTTATGATATGCAACTGAAACAAG
TTCTTGCTAATGGTAAAAAGGGGGGTTTGAACGTGGGGGCTGTTCTTATTTTACCGGAAGGTTTTGAATTAGCTCCCCCCGATCGTATTTCTCCCGAGAT
GAGGGAAAAGATAGGAAATTTGTCTTTTCAGAGCTATCGCCCTAATAAAAAAAATATTCTTGTGATAGGTCCTGTCCCCGGTCAGAAATATAGTGAAATA
GCCTTTCCTATTCTTTCCCCTGACCCCACCACTAAGAAAGATGTTCACTTCTTAAAATATCCTATATACGTAGGCGGGAACAGGGGAAGGGGTCAGATTT
ATCCCGACGGGAGTAAGAGTAACAATACAGTTTATAATGCTACCGCAGCGGGTATAGTAAGCAAAATCATACGAAAAGAAAAGAAGGGGGGGTATGAAAT
AACCATAACAGATCCGGATGGACGTCAAGTGGTTGATATTATCCCCCCAGGACCAGAACTTCTTGTTTCAGAGGGCGAATCCGTGAAATTTGATCAACCA
TTAACGAGTAATCCTAATGTGGGCGGATTCGGTCAGGGAGATGCGGAAATAGTACTTCAAGATCCATTACGTGTCCAAGGCCTTTTATTCTTCTTGGCAT
CTGTTATTTTGGCACAAATCTTTTTGGTTCTTAAAAAGAAACAGTTCGAGAAGGTTCAATTGGCTGAAATGAATTTCTAGACTTGCGGATTTATTGACAT
CAAGTGATTATTCGTCTTCCCAGTCTTCTGCACAAGAAAGGGAATTTTCTACACCCCTTCTTGTGCGGAAGAGTAAAGATTCTTGTTTTTGAAATATTCC
TAGTCTTTTTTACAGATTTACCAGAACCTTTTTGATTTTTTACGAAACATTCTAAGTATAAGAAGTAGTGGACAAATAAAAAAAAGAGGGGAGTTCGGTA
AATAGAACTTATTGAATGAACTTATAAAAAAAAAATTGCATTTTTATGAGATACAAAAATAAAAAGAGTCAAAATGCAAATCAAATGAATAGAATAAATA
TATAAATAGAGTAAAGTTCTATTAGTATAGATTAGTATAGAAAGTATTAACCCGATATCTAATTTACAAAATATGGATTCTATCATCCAAAAAATTGAGC
GATTCCTTATTTCTTCTAACTTTGAAATGAAAGTTATGGATAGATACTGAGGTGTTCTGAATAAATCAATGGAGTTCGTTTTTCAAAAGCATCACCAGAG
AGTGGAATTTTTTGAAACGTAAGAAAAGGAATTGATCATTTAGACGAAAAAAAAAAAAGAGTATGATTCTTACGAACTCAACGGGCCCTTCCCCTCGAAT
CAGACAAACAAAGAAGGAAATCCCGTTGAGTTCTTATGCTTTCATGTCTACAACTCAATTCATTCGATTACTAGAGGGATGAACCCAATCCGGAATATGA
ACCATAAAAGAAAACACCTATTAAACCGATCACAAGAATACCAGTTACAGTACCTATTATCCAAAGAGGAATCCTTCCAGTAGTATCGGCCATTTACCCC
ACTTCCCTCCACATTTCATCAAGTGTTCGTGCTAGAGACATAAACAGTCATGGATAATTATGAGATGAGACCCTTCCGAATGCGCTAAGAGAATGCCTAG
AATTCTTATTTATTCTCTTTCGTTTTCTTAATTGAAGAAATAATTGGAAAATAAAACAGCAAGGACAAAAATGAGTAATAACCCCCAGTATAAACTGGTA
CGATTCAATTCAACATTTTGTTCGTTCGGGTTTGATTGTGTCATAGCTCTATAATTCGGATGTAGGTTTATCGTTGGATGAACTGCATTGCTGATATTGA
TCCCAAAAAAAAGACGGTAGGTACAGCTAGGCCGTGAACAGCCAACCATCGTACTGTAAAAATTGGATAGGTTCGATCTATAGTCATTAGGGCCTCCTAA
AAAGATCTACTAAATTCATCAAGTTGTTCCAAAGGATCAAAACGGCCAGTTATTAATGGAATTCCCTGTCGGCTCTCTGTGAAATACTCGTTTGGCCGAG
GACTTCCAAACACATCATAAGCTAAACCAGTGCTGACAAATAACCAACCCGCAATGAATAGGGAAGGTATAGTAATGCTATGAATGACCCAGTATCGAAT
ACTGGTAATAATATCAGCAAAAGAACGTTCTCCTGTGCTTCCAGACATGCTGAGCTCCACATATACTTGTAGGGATCGATTCCGTAAAAGATGAGATCAG
TAAATGGCAATTCACCGAAATAAAATCTTTGTTGGATCATCAATATGGTACCGAGGGCGTCTTTAGAGTATACCGAATCAGTATAGCTATCCTTCTTCTG
ACACAGCAACGAAATTTTCTTTGTTTTTTTTTTGTTTTAAAAAATTGGAATCGTCCAGTAACAAATAAGTGTAGTAGATCGGATTCTATCAAAGAAAGAG
AATAAAGAATAAAATAATTAGAATCAATAGTTGTGATGCATTTTTGTACTCGGTCGAGTACCAAAGGCCCAGCTACAGAGGTGGACGAGGTTTTGGAATA
TGGACAGATAAAATGTGCAACCTATAAACGATAATAAATCAAAATTATTAGTTTTAGAATCAAAAGAATCTTTTTTTGAGTGATCATGTATGTAATAACT
GTTTTCTTCTCATTCAGTTTATTTTATTAGTTATCTAAGAGGTACTCAATGAATCGGTTGATTGAAATCGCAAGGTGGATAGATATTACAGATGATGAAT
CGATTTCATTTTATATACCTGTCACTTTATCTTTGTTAGTGACATCTATAATGGTAGATGAATAAGAAACTTTCAGTTGAGTTTCTTCTTTCAATTGGTA
TTTTTGCGTATCCTCTTACTTTGAAAAAAAAAAATGGAAACTTAGGTAAGTGCTTTATAAATATATGGATAAAAAAAGCTATTTTATTTAGATCTTTTAT
GCTTACTATAACTAGTTATTTTGGTTTTCTACTAGCGGCTTTAACTATAACCTCCGCTCTATTTATTGGTTTGAGCAAGATACGACTTATTTAAAATTAA
TATTTGAAATGACTACTAAACCTTTCCGCGGGCTTCCATGTATTCATAAGTACTTTCATCCTCAATTGTCAATTCTTAGTCATTGAGATTCAGGTCAATT
CAGATTAATATTTAGGTATAGATATTACCCCTTTTTTTTTTCTTTCAAACAAATTGAAATGATTGAAGTTTTTCTATTTGGAATCGTTTTAGGTCTAATT
CCTATTACCTTGGCTGGATTATTCGTAACTGCATACTTACAATACAGACGTGGTGATCAGTTAGACCTTTGATTAACAGCTCTTTTTTTTTTTATTGACC
TCCTGTGGATTAAATAAAAAAGGAGGAGGTCAAATTCCTATTGCTGTGCAAAAGTGACTGAATCCCTTTCAGTCAAATTTGATCTAAGAATAAAAAAAAT
CACGCTCTGTAGGATTTGAACCTACGACATTGGGTTTTGGAGACCCACGTTCTACCGAACTGAACTAAGAGCGCTTTTTTATATGAATAGATAAGACTGT
AAAGAAAAGGATTACCCCAATCCATGGGATTTTGGATCCATAGTATCATAAGACTATGCCCAATTAAAATCGACCTCAGCCGATCCCTCGTTACTGCTCA
AAGGAGCGGTAATAGGTAGGGATGACAGGATTTGAACCCGTGACATTTTGTACCCAAAACAAACGCGCTACCAAGCTGCGCCACATCCCTTCCATTGCTC
TACAGTGTCATTGTACAGAACTCCTATCTTGTTTTCCACATCGTTATTTCCTCCGTTGATATACACAATTTTCTGCCCGTTTCGTCTTTTTTTTTTAACA
TATAATATATAATTGTATACAAAAAGAAATGAGTCTTTTTCACAAATACTCGGTAAGGGGGAGATTCTTTTTTTTTTTGTTTTAAGAAAAGGTAAAATCC
TATTTACTTTTACTGGATCATTGTACAATTTAATATATATATATAATAGGAATTATATGTACAACGTTAAGTGGTCCTTAACGATCGATTTATGTATTAC
AATAAAAAAGGAGGGTTTTCAATGCGAGATTTAAAAACATATCTCTCTGTGGCACCAGTACTAAGTACGCTATGGTTCGGGGCTTTAGCAGGTCTATTGA
TAGAGATTAATCGTTTTTTTCCGGATGCGTTGACATTCCCCTTTTTTTCATTCTAGTTATTGAGATGGGAAGGAATGAAGAAGGTTAAAGATACAATCGA
ATATCTGTGACTAACCCCCTCCCCTCTTTTCTCTTTTTTCCCTTTTTTTTTTCAATTTTTAAAATAAGGGAGGAAAGAGAAAAAATAAGAGTGGATTCAA
CAGCTCAGTGAATATTAATAATAAATAACTAATAAATAATAGAGGAGTGGGGGAGTCAAATAGAAAACATGGGTCTAAAGAAATTATACAAGATATTTAA
ATGAAAAATGAAATACTGTACTTCGATTTGAAATAGAGTTTCGAAATCTTTGTATTACTTATCATTTTTAGTTATTTTTATTTTATTTACTATGACTTTA
ATTTACTATGTACTTTGATCTTTCTTTTAGAATTCTATTTCAAGTTAGTAATTTCTATTTGTTTTCCTTACTTTCTTCTTCTTCATTTTGTAGAAGAGTT
GAATCAATCCAAAATCCAAAGGAGGTTCATGGCCAAGGGTAAAGATGTCCGAGTAACGGTGATTTTGGAATGTACCAGTTGTGTCCGAAACGAGGTTAAT
GGGGTATCGAGGGGCATTTCCAGATACATTACTCAAAAGAATCGTCACAATACGCCTAATCGATTAGAATTGAGAAAATTCTGTCCGCATTGTTCCAAAT
ATACAATTCATGGAGAGATAAAGAAATAGGGCGAACTTAGTACCTGTATGTGTAAAAAATAACATTATATAACATATTTTAATAGAAAATAAACAACTCC
TATATCCTATTTGGGGTGACTTTAGAAATTCAAATTAAGAAATAGAATTTTTGAGATAAAGATAAGGAATAAACTAAAACAAACTATGGATAAATCCAAA
CGACCTTTTCTTAAATCCAAGCGATCTTTTCGTAGGCGTTTGCCCCCGATTCAATCGGGGGATCGAATTGATTATAGAAATATGAGTTTAATTAGTCGAT
TTATTAGTGAACAAGGAAAAATATTATCTAGACGAGTGAATAGATTGACCTTGAAACAACAACGATTAATTACTATTGCTATAAAACAAGCTCGTATTTT
ATCTTTGTTACCCTTTCTCAATAATGAGAAACAATTTGAAAGAAACGAGTCGACCGCTAGAACTACTGGTCTTAGAACCAGAAACAACTAGGCTTACTTT
GGAATCATAATTTTAACCGAACTCAAAGGCAGATTTTTATTTTTCCGCGAATCCAGATTTGATTATTGGGTCGTAAGAAAAAAAAAAAAAAAGAATTGGA
GAAAGGTTTTTCTACTGAGCGTGTTCATTCGTTTTGACTATTTTAGCATATTTTATTTTATCCCAGTAATTTCTACTCTACCTTCCCGGAGTTCATTCTC
CGGGAAACTCCGTTTAAATTATTCCGACGGACTTTTTATAACCCATTTCTTTTATTATCTCATTGGAAATCATATAAAGACAATCCCTATTTAATATAGC
TATTTGTGCGAGTATTTTACGATTAAGAAGCAACCCTCTCTTGTACAGATCATGTATTAATCTACCATAACTATAGGATACCCCCCTTTCGCGAATTACT
GCGTTTATCCGAGTGATCCACAACCGACGAAAATTTCTCTTTTGACCGCCCCGATCCCGCTGAGCCGAAACCAAAGCTCTTATTTTCTGTTGAGTAATAG
TTCGAGTAAGTCTTGAATGGGCCCCTCGAAAGCTTGATGCAAACAAACGAATTTTTGTTCTACGTCTACGAGCTATGTATCCCCGTCTAATTCTAGTCAT
TGAATAGATGAAACTTTCACGAATAACTAATTTATTTCTTTTCTTTCAGTTATTCTTTTCTCCTTTCCTAATCTATTAATAACAAAACGGATTTTTCCAA
TGTATAAAATAAAAATTCCAATGGCTTTGACTACTATAACCTTCCTGACCGCGATTTTATCTTTTTTTAGGCATTTCAATGCGAAATAATAAATTATATT
GTGTTATATGTGTAAAAAATAGAAAATCTAAATGGATAAAGAAATCGCGGGTTCCTTCGTTTCTATGGTGACTTCCTAAACGGTGAGGTCTTCTCTATAC
ACCGGAGCCTTTACTTCATTTAATCAAGGTTATTGGTAACTTGTATAGTTCACCCTTTTTGGCTCTACCCATGAATTATCCAGCAATAGGCCTTTCACAA
TGAGATCTACCTATACAGTAACGGTATTTAATTAGGAAAGTTAGCTGGGTAGCTGACCCTCTTAGTCCGTTCTTGCCAGAGTAAGTTTATGCCCTTAAAA
GTAAATAAGAAAGTAACTAAAAAAAGATTTCCTCCGCTTAATGGCTAACCATTTGCTACCAATGGAGAATTTTGTATCATCTTAAATTGAGATGGTTGGA
TTTGCACCAACGGAAACCATAAAATTTATACCCAATGTAGGAATGTGATAACTTTGATTATTTTTATATAGTGAATGGAATCCCTTCTTACATTCTATAC
TATTCACCGGTATTGATCATTGATACTGGAAAGTTTTTTTCTTGCTTTTGTATCAGCTCATGGTATGATCTAAACGAGTCGCACATACACCCGAGTACAT
GTTCCTCGACGTTGAGGGCATCCCCGAAGAGCGGGGGATTTCGTGACATTTCTGATTGGCTGTCTTGTATTTCTAATAAGTTGTTTAATAGTTGGCATGC
TGAATTGTATACATAATGGGCTGGTTTAGATTGATCCTAACCGGATAATTATGAATTACTTCCATTTATTAGAATAGTAAAATCATAGATAAAATTTCAA
ATCGCGGATTCGTGTGAAATCTGTCTTATTTTCATTCAACCGCTACAAGATCAACAATTCCATAAGCTTGTGCTTCCGTTGCTGACATAAAAACATCTCT
TTCCATGTCTTCGGATACAACCCATAAGGGTTTGCCTGTTCTTTGTACATAAACCCTTGTGAGGGTTTCACGCAGTTTCAGCAATTCTTCCGCTTCCAGG
ATAAATTCTCCCGTTTGTGCCTCATAAAACGAACTAGCAGGTTGATGGATCATTACCCTGATGATATAACAGTTCCTCTCTATCTCGCACGATGAAGCGA
AGAGAAAAGAAAGATAAAGACCTATAGAATAGGAAAAAAGATAGAATTGAACAACCGTACGGGCATCTTTAGTGCATTGCATATGCATACGGCTTTAGAA
TAAAATTGACCTTTATCTTCCAAGAAGGAGAAAGGTAAAATATACCAGACCTCGTGGGTTAAATGATCAAATTGCCATCCTTCCTTTTGGAATAGTTAAA
AACTACTATGATGGCTCCGTTGCCTTATATATGAATATATTCATTTTTATTGTTTTTTGTTTGTGATTCGGCAATCCCAAAGTTTCTTTTTGAGGCAATC
AAAGAAAAAATATTGTTTTTTCGCATTCCTTGCATAATATAAATATTTTGAAGAGCCTTCCGGTGTGAACAAAAAAGGTTTGTGACGCTGAGCGGGGCTC
CCGATAAATAATCGAAAATCAGAAATACCCCTGACTCCCATACTACTCTCTCGATACATAATCTAATGTTTTGAAAAAAAAAAACAATGCAAAAGTTTAT
CATATCGAATTCGAAGTGCCATGCTATTATTACTTAATATATATTCATATTTCATAGGGCGAAGGCATAGTCTTCTTTTTTCTCTTAAATCATTGGCGCC
AAGCGTGAGGGAATGCTAGACGTTTGGTAATTTCTCCCCCGACCAGGATAAAGGATCCCATTGAAGCGGCTAACCCCATGCATACTGTATGGACATCTGG
TCGTACAAATTGCATAGTATCATAAATAGCTACTCCGGGTATTACCCAACCGCCGGGAGAGTTTATAAACAAATACAGATCCTTGTTATCATCTTCAATA
CTAAGATATATCATAAGACCAATAAGTTGATTTGAGATCTCGCTATCAACTGCTTGTCCTAAAAAAAGTAATCTTTCTCGATAAAGTCGGTTGATTAGGA
TACAATTGTACCCCTTAGGAACCGTACACGCGTCTTTTGACGCATACGGTTCAAAAAAATTGTGAAAACAAAAAAAATCAATGTATGGATTCCCGTCCTC
TTTCTTTTAGTTTCTTTCTGACTTCTAACGAGAGGGTTTTGTCTTCTTCAATAAAGACGGATTTTTACTTTCTTTTAATTCTAAAAAAAATAAATAAAAA
AAAATCACTAAACTTTTTGAATTAACTTCTCATTGATGTATTGTTTCATCGCGATTCAATCCAAATCGCGACGGTATTCTCTTGTTCCTGAGTGGGTCTC
TTTCATCTTTTTAGGTTTATGCTCTACTCCGGGTAAAGATTCGCCCGATTTGGATTTGCACATATAGGACAAGCACTCCCGCATTACCATTTATTTTTGT
TATGACTTTCTACTTTTTCAATTCACTTCTATCGAGTTTGTTCATTAACAGTTTAAGATCAACTCGGTTGAATCGTTTTTGATAGAACTCATAATCATAG
ATATATTACCAATTCTCTTGGGTTTTTTAAACGGAGCCTGGATACTTCATTTTTTTTTAGTCCAACCAAGACAACCATAAATTATTCTAATTGATAATAG
TAATATAAATCCTCCTAAAATGGATCTAATTGTACTTCACGCTCCAAACTTTTGCTAATTCAATGAATCTTTATTGGGCGAAACAGAGGATATCTCGATT
GTGGGAGAGAACGGGGAAATTCCATAGGACCCAATATATCTGACAAGTCGCACTATACGTCAACCCAAGATGCATCTTCCTCTCCAGGACTTCGGAAAGG
GACTTTTGGAACACCAATAGGCATTAATTGAAAGAAAAAAGAACTAAGTACTATATTTTACTTTGATGTGGAAACGTAACAATATGATTTTTTTGTCTTT
AGAATGTTGGCTTTTATCGTATTTTTTTTATCCATAGATTCGAAAAGGTCATAAAGAAAAGCAGAACGAATAAAGTCAAATTATTATGAATAGGGCGAAA
TACGTACGCATTCGCTCAGAGAAAATGGTATTAGCCCCGTTGCGTATTGATACTTATCGAGTATAGAATAAACCTGCTTCTCTTTGTTCCTACGAATAGA
ATTGTTCCATTATTTTATTACCAACAAAATAGAACAAATATTAACCCCTGCTCTGAAATAATTCACCGAACGGGGGAGGTCCATAGATAGTTATAGTAGA
GTCTTTTCCAATGCAATAAAGTTACGTAGTGTTTATTTATCTTTGATAAAGGGGTATTTCCATGGGTTTACCTTGGTATCGTGTTCATACCGTTGTATTG
AATGATCCCGGCCGGTTACTTTCTGTTCATATAATGCATACAGCTCTGGTTGCTGGTTGGGCCGGTTCGATGGCTCTGTATGAATTAGCAGTTTTTGATC
CTTCTGACCCTGTTCTTGATCCAATGTGGAGACAGGGTATGTTCGTTATACCCTTCATGACTCGTTTAGGAATAACCAATTCATGGGGCGGTTGGAGTAT
CACAGGAGGGACTGTAACGAATCCGGGTATTTGGAGTTACGAAGGTGTAGCTGGAGCACATATTGTGTTTTCTGGGTTATGCTTTTTGGCAGCTATCTGG
CATTGGGTGTATTGGGATCTAGAAATTTTTTGTGATGAACGTACAGGAAAACCTTCTTTAGATTTGCCTAAGATCTTTGGAATTCATTTATTTCTTTCAG
GGGTGGCTTGCTTTGGTTTTGGTGCATTTCATGTAACAGGCTTGTATGGTCCTGGAATATGGGTGTCCGATCCTTATGGACTAACAGGAAAAGTACAACC
TGTAAATCCAGCATGGGGCGTGGAAGGTTTTGATCCTTTTGTTCCGGGAGGAATAGCCTCCCATCATATTGCAGCAGGGACGTTGGGCATATTAGCGGGT
CTATTCCATCTTAGTGTCCGCCCCCCACAACGTCTATACAAGGGATTGCGTATGGGAAATATTGAAACCGTCCTTTCTAGTAGTATCGCTGCTGTCTTTT
TTGCAGCTTTTGTTGTTGCCGGAACTATGTGGTATGGTTCAGCAACTACTCCGATCGAATTATTTGGGCCCACTCGTTATCAATGGGATCAGGGATACTT
CCAGCAAGAGATATATCGAAGAGTTAGTGCGGGGCTGGCAGAAAATCAAAGTTTATCAGAAGCCTGGTCTAAAATTCCTGAAAAATTAGCTTTTTATGAT
TACATCGGAAATAATCCGGCGAAAGGGGGATTATTCAGGGCGGGCTCGATGGATAACGGGGATGGAATAGCCGTTGGATGGTTAGGACACCCCATCTTTA
GAGATAAAGAAGGACGTGAACTTTTTGTACGTCGTATGCCTACCTTTTTTGAAACATTTCCAGTCGTTTTGGTAGACGGGGACGGAATTGTTAGAGCGGA
CGTTCCTTTTCGAAGGGCAGAATCGAAGTATAGTGTTGAACAAGTAGGTGTAACTCTTGAGTTCTACGGTGGCGAACTCAACGGAGTGAGTTATAGTGAT
CCTGCTACTGTGAAAAAGTATGCTAGACGCGCTCAATTGGGTGAAATTTTTGAATTAGATCGTGCTACTTTGAAATCTGATGGTGTTTTTCGTAGCAGTC
CAAGGGGTTGGTTTACTTTTGGACATGCTTCATTTGCTTTGCTCTTCTTCTTCGGACACATTTGGCATGGTTCGAGAACCTTGTTCCGAGATGTTTTTGC
CGGGATTGATCCGGATTTGGATGCTCAAGTAGAATTTGGAGCATTCCAAAAAGTTGGGGATCCAACTACAAGAAGACAGGCAGTCTGATACAACACTGCT
TTGTTATTTTTTGTCTCTATATCTCTTTTTAGAATTTGTCATAAGGGACCAGCTCGCAGATAAAGAAAGAACAAAAGTGATGATTCAGATCAAGATTTCT
CAGGCCCCCCATCAAAATAAGCAAACAGGTATGGAAGCTATAATTGTAAACCGCAATCGAATCTATGGAAGCACTGGTTTATACATTCCTCTTAGTCTCG
ACTCTAGGAATAATTTTTTTCGCTATCTTTTTTCGAGAACCACCAAAAGTTCCAACTAAAAGGGTGAAATGATTTTTCATTATCTCAATTGAAGTAATGA
GCCTCCCAATATTGGGAGGCTCATTACTTCAACTAGTCCCCATGTTCCTCAAACGGATCTCTTAGTTGTTGAGAAGGTTGCCCAAAAGCGGTATATAAGG
CGTACCCAGTAAAACTTACAAGTAAACCAGATATAAAGATGGCTACTAGGGTTGCTGTTTCCATTCTTATATAATTTCAAGACCCCAACGGATCAATGGA
TCTATGATAAGATCGTTTATTTACGATGGAATGGTATACAAAGTCAACAGATCTCAATGAATACAATAGGATTTATGGCTACACAAACTGTTGAGAACAG
TTCTAGATCTGGTCCAAGACGAACTACTGTAGGGAATTTATTAAAACCATTGAATTCGGAATATGGTAAAGTAGCCCCGGGGTGGGGAACTACTCCTTTG
ATGGGTGTCGCAATGGCTCTATTTGCGGTATTTCTATCTATTATTTTGGAGATTTATAATTCTTCCGTTTTATTGGATGGAATTTCAATGAATTAGATCT
ATAAGAATCGCAAAGTTCTACAAAAGAAATCATTTAGAGCTCGGGTTTCGCTATTTGATTTTGGGAGTTTGATCGCGGAATTTCTTTGTTTCTGTATTTC
CGGAATATGAGTGTGTGACTTGTTATAATCGATCCTATTGATAGTACAGAAAATGGTTCTGTCATCTTGATAGAGGTGGTTCTACTTCGTCGGATATTTA
TTCTAGTATCTGGAACACGAAGTAGATTAAGAAATATTTGAACTATGATTCATATTTAATCTTCAGACCTCGTATCCGGACTTCAAAAAATTTGCAAAGA
ATTTGAATTTGAAAATCGAAAGATTTTTCTTCTATTTCTATTTTGACCAAAATCAAAAAATTTCTTTGAATTTTTAGTCAGTCTATATATTCATGGAATA
GGTGATGGTCCAAGGGTTCTTACTCGGGAAATCCTTGACTTAACTAAAATAAAAAATATTATATTTTTTTATTGAATCATCGTGGTTCTAGTATGAATCT
GAGGTTTTAATCAATTCATATTCATAGGGTTCTTAACAAGAGAATTTCTATCAATACAATAAGAAATAATAAAAGCCATATTATTATAATTATTATACAT
AAAAACAAATAACAAATAAATAGGAAAAGAGAGGAATCAAGAGGCCTGTAGGGATCAACATAAAGACGGCTGAGCCAACTTGAGATTTTGGCATTATCGC
CGCAAATAAAAAGGAACTTTTGGATTTTTCTTCTTTGGTACCTTCAGAGAAGATTGAATCAAAGATTCAAAACCAAAAAGTTTCAAGCTTTCCACAATTA
GTATTTGGGTGTTTTTGCTTGAGCTGTACGAGATGAAAGTCTCATATACGGTTCTCAGAGGGGGAGTTCCACCTATCTCAATAAAGTTTATGATTGGTTC
GAAGAACGTCTCGAGATTCAGGCGATTGCGGATGATATAACTAGTAAATATGTTCCTCCCCACGTCAATATATTTTATTGTTTAGGGGGAATTACGCTTA
CTTGTTTCTTAGTACAAGTGGCTACGGGATTTGCTATGACTTTTTACTATCGTCCGACTGTTACGGAAGCTTTTGCTTCCGTTCAATACATAATGACTGA
AGCTAACTTTGGTTGGTTAATCCGATCAGTTCATAGATGGTCGGCAAGTATGATGGTCCTAATGATGATTCTGCACGTATTTCGTGTGTATCTTACCGGT
GGATTTAAAAAACCTCGTGAATTGACTTGGGTTACTGGTGTGGTTCTAGCTGTATTGACCGCGTCTTTTGGCGTAACTGGTTATTCCTTACCCTGGGACC
AAATTGGTTATTGGGCGGTGAAAATTGTAACAGGTGTACCTGAAGCTATTCCTGTAATAGGATCCCCTTTGGTAGAATTATTGCGTGGAAGTGCTAGTGT
GGGACAATCCACCTTGACTCGTTTTTATAGTTTACATACTTTTGTATTGCCCCTTCTTACTGCCGTATTTATGTTAATGCACTTTCCAATGATACGTAAA
CAGGGTATTTCTGGTCCTTTATAGAGAAGATATTTCATCGATATTTCATTTATCGCTTGGGAAAGGAATAATAGTATTTCATTGCTATAAATATGGATTA
TTAAAAAAAAAATAAGACATGTTTTTGGATATTTCCCTTCAACTATTCCAGTCAAATAAATAATATTAGGGAGTTGAGGGGAATTCTCTGAAGAGAAAAT
GGATTATGGGAGTGTGTGACTTGAACTATTGATTAGTCTGTGTAGCTATGTGCCTGCCACATTGGGATTTGAATTTACAAACCAAACGTGTCTTTGTTCC
AACCGCCGTGTAAGCTCTATACATAGGATAGGCTGGGTTGCTTGAAGAGAATTGTTTCTATGATCAGATCCGAATCATGTTGTACATGAGCAGGCTCCGT
AAAATCCGGTATAATAAATGAAATAGATAAAAGATAATATATAGTTTATTTATTTCACTTACTTAAGATTAAATAGTATAGAAATGCATTCATTTCCTCT
GCATTGACATGATCATAATATTCATACTATTGGAGTGAAACGGGGGGTCTAAAGAAGAACAGGGGCTATATTAGTAACAAGTAAACCTTTTGTGTGTACC
CCAAAATATTGGGAAATAACTACTAATCGTAAGGTTTGAGACGACCCAGAAAGCACTTGATCATATCATGATCAACTTTGTAAGCCTACTTGGGTATTGA
GTATTTACTTGTAAGAGCTGAACTCTTTGGAATCGATATTTGGCAACTCCAGAAAAAGAATTCAGTAAAATTATTCTTCCATTTAATCCATTCATATATA
GATTATAGGTATATAGGTAAGAGATAGATTTTATCTGGATTCGTTTGGTTCTTTTGATTCTTACTCGAGCCGGATGATAAAAAATTATCACGTCCGGTTC
CTTCGGGGGATGGATCGATAAGAATTCACCTATCCCAATAACAAAAAAACCTGACTTGAATGATCCTGTATTAAGAGCTAAATTGGCTAAAGGTATGGGT
CATAATTATTATGGAGAGCCTGCATGGCCCAATGATCTTTTATATATTTTTCCAGTAGTAATTCTAGGTACTATTGCATGTAACGTAGGCTTAGCGGTTC
TAGAACCATCAATGATTGGTGAACCGGCGGATCCGTTTGCAACTCCGTTGGAAATATTACCAGAATGGTATTTCTTTCCCGTATTTCAAATACTTCGTAC
AGTACCCAATAAATTATTGGGTGTTCTTTTAATGGTTTCAGTACCTGCAGGATTATTAACGGTACCTTTTTTAGAAAATGTTAATAAATTTCAAAATCCA
TTTCGTCGTCCGGTAGCGACAACCGTCTTTTTGATTGGTACCGCAGTCGCCCTTTGGTTGGGTATTGGTGCAACATTACCTATTGATAAATCCCTAACTT
TAGGTCTTTTTTAAAAAAATTGTGAAATAACACGACGTGTATATCTAGGGAATAATCGCTTTTAAAGTGAATTACCCCTAGATACATCTATTCAATCAAA
TTCTGAATCTATCTAGAATATATGAATTGTACTAAAGATTCAAAATAAATTTTCATCTACAAAAGAAAGACGAAGTCAATTCAATAGATTTAAAACTTAT
TTTTAAGTAAAAAAATTGCCAAATGTTTTTCTAGAACGACCAATATCTGTTTTACATCTTCTATATGAAAATGTTCAATTTTCATAAGATCTTCTTGACT
GTTATTCAAAAGGTCCAATAATGTATATATATTGGACCTTTTGAGGCAATTATAGATCCTGGGAGACAATTCTAATTGGTCAATAAAAATCGATTTCAAT
GCTATTTCTTTTTTATTTTTTATGAGTTTATTCAATTGATCGTGAAAGGTAAAAGGGAATAAAGGAACCGCGTGTTGATTGTTCTCTAAATGTGAGTTTT
CTTCTTCCATATGTAAAAAGGGAATAAACAAATCAATCAAATTCCGGGATGCTTCATGAAGTGCTTCTTTCGGGGTTAAACTTCCGTTTGTCCATATTTC
GAGAAAAAGTATCTCTTGTTTTTCATTCCCATTACCATAAGAATGAATACTATGATTTGCATTTCGAACAGGCATGAATACAGCATCGATAGGATAACTT
CCATCTTGAACGTTCTGTGGCGTTTGTATAAGATATCCGCGATTTCTTTCGATTTGTAATCCAATACACAAATTGATCGGTTCCGTCAAGCGAGCTATAT
GTTGTGTATTATCCACTATTTCTACATAAGGTGGTAAGATGATATCTTGAGTAGTTACATATCCAGGCCCCCTGGCACAAATAGACGCGTCACAAGTTCC
ATATAGATTACTTCTCAATACAATTTCTTTCAAATTCATTAAGATTTCATGTACTGATTCTTGAATACCCTTTATGGTAGAATATTCATGCGGTACTTTA
TCAAAATCAAATTTTACATGTGTGATACATGTTCCTTCTATTTCTCCAAGCAAAGCTCTTCGCATCGCAATGCCTATCGTGTCGGCTTGACCTTTTAGAA
GTGGAGACAGAATAAAACGCCCATAATAAAGACGTTTACTCTCTGTTCTTGATTCAACACATTTCCACTGTAGTGTCCGAGTAGATACTGTTATTTTCTC
TCGAACCATAGTAATATAATTTCATTAGATCATTGAATCATTTATTTCTCTTGTTTCTCTTGAAAGTTCTTCAATGTGCATTTCTACACACGTCTTTTTT
TCGGAGGTCTACAGCCATTATGTGGCATAGGGGTTACATCCCGTACAAAAGTTAATAATATACCACTTCTACGAATAGCTCGTAGAGCCGCGTCTCTTCC
GAGACCAGGTCCTTTTATCATGACCTCTGCTCGTTGCATACCCTGATCCACCACAGTACGAATAGCATTACCTGCCGCGGTTTGAGCAGCAAATGGTGTT
CCTCTTCTCGTACCCTTGAATCCACAAGTACCGGCAGAGGACCAAGAAACCACCTTACCCCGTACATCTGTAACGGTGACAATGGTATTATTGAAACTTG
CTTGAACATGAATAACTCCCTTTGGTATTCTACGTGCACTCTTACGTGATCCAATACGTCCAGTCCTGCGCGAACCAATTTTCGGTATAGCTTTTGCCAT
ATTTTATCATCTCAAAATATGAGTTAGAGATATATGGATATATCCATTTCATGTTAAAACAGATTCATGTATCGTTTCATTTAGCGAGTGTGATTATCCC
TGCCTTTGTTTATGTCTCGGATTGGAACAAATTACTATAATGCGCCCCCGCCTGCGGATTAGTCGACATTTTTCACAAATTTTACGAACAGAAGCTCTGA
TTTTCATATTTGTCATTCCTTATCTTAAATTGTAATTTACTTCTTGGAAGAAAAAGAGTTTCTTAAGATTTTGCATCTCGAATCGTATTCTCACGAAAGG
GGTGTTAAAACCACTTAATCCTTCGAATCCTTGTTGCGGAGTCGATAAATTATACGTCCTTTGGTTGAATCATACCGACTTACCTCAACCTTGACTCTAT
CTCCCGGTAGTATCCGTATAAAACTACGCCGGATCTTTCCTGAAACATAACCGAGAATCAGATCCTCATTATCTAAACGAACCCGGAACATGCCGTTGGG
AAGCGATTCGGTAATTAAACCCTCATGAATCCATTTTTGTTCTTTCATTCCAGGTAAAGTCCCCTTGAAGTATTAACTAATGAAGGAGGAACAATATTAG
ACAACTCGTCTTTTTTCTTTTTTATGTTACACTTTAAAATTGTAAGTTTTGGGTCCAATTTGTATATTAAAAAGATTACCATATATAACACAAAATTTCT
CCGCCGATTCCTTCTAGCCGAGCCTCTCGGTCTGTCATTATACCTCTAGAAGTTGAAATAATTACAATTCCCATCCCGCCTAAAATTCGAGGAATTCGTC
GATAATTAGAATAGATTCGTAGACCAGGTCGACTGATCCGTTTTAAATTTAAAAGATTTCTACAGGGCCTTTTCCTATTCCTTCTATGTCGCAGCGTTAA
AACCAAAAAATCTTTGTTGTTTTCTCGATGTTTTCTCACGTTTTCGAGAAAACCCTCTCTTAAGAGTATTTTGACAATATTTTCGGTAATATTAGTAGCT
GTTATTCTAACCACTCTTTTTTTATCCATATCAGCATTTCGTATAGAGGTTATTACCTCAGCAATAGTGTCCCTACCCATGATGAACTAAAATTGTTGGT
GACTCCAAATTTGATATAATCAACATGCTTATTTTTTTTTTAATTTGTTTATGAATTTGTTTGAGTAATTAAAGGTATATGCGTGAAATACAATCTATTT
TGCAATCGATTTCTTTTAACTATCCCAATATAAAATAGCAGGATCCTCCTTTATAATACTTCGGGAGCTAATGAAACTATTTTAGTAAAATTAAATTGTC
TTAATTCCCGGGCGATCGCGCCAAAAATTCGAGTTCCTTTTGGATTTCCTTCTTGATCAATAACAACTGCAGCATTGTCATCATATCGGATTATCATACC
GTTATCGCGCTTGAGTTCTTTACAGGTACGCACAATTACAGCTCTGACCACTTCTGATTTTTCTAGGGGCATATTTGGTACTGCTTCTTTGATCACAGCA
ACAATAACGTCACCAATATGAGCATATCGACGATTACTAGCTCCTATGATTCGAATACACATCAGTTCTCGAGCCCCGCTATTATCCGCTACATTTAAAT
GGGTCTGAGGTTGAATCATATCATTTTGTAATTTGTTCTGTTAATGCAAAGGACAAAAAAAAAAGAAATATTATTTGTTTAAAAATAAAAAAAAAAAAGA
AATAAGAAATTTTTTAGACTCATTTCTGTTAATTCTACCTTTTTCTCCTTTATCCCGAAATAATGAATTGAGTTCGTATGGGCATTTTTGATGCTGCTAT
TGAAATAGCCCTTCTAGCTATATTTTCTGTTACTCCGCCCATTTCATAAAGTATTCGACCAGGTTTAACAACAGCTACCCAATATTCCGGGGATCCTTTT
CCCGAACCCATACGTGTTTCTGCGGGCCTTAGTGTAACTGGTTTGTCTGGAAATATACGTACCCATAGTTTCCCACCACGACGTGCATTTCGTGTCATTG
CTCGTCGACCGGCTTCTATTTGCCTAGATGTGATCCAAGCGGGTTCGAGTGCCTGAAGAGCATATTTACCGAAACAAATACGATTTCCTCGATACGATAT
TCCCTTCATTCTTCCTCTATGTTGTTTACGGAATCTGGTTCTTTTAGGGTTATAGTTGATGGTTGGTTATGAATTCCATCTCTACTACAGAACCGGACGT
GAGAGTTTCTTCTCATCCGGCTCCTCGCGAATAAAAAAATTCAAAAATAAAAATGATTTCGCGGGCGAATATTTACTCTTCTATTTCCATTTTCAGCCTG
TCTCCTGACTTTTTACAATAGATGAATTGATCTCTGGTTCATTCCGCCATCCTGACCAGTGAATCATTAAGATTTCTTTTTCAAAAAAAAAAATATTTTG
CATTCACAGCTTCCATCGTTCCCATTCCTTCTTACTTAATGCTTAGGTCCAAATTTTACAACGGAGCTCATTTTTCTTGAGTCAATCTTCTTAGTCTTTA
TTGGCTCGAAGCTCTGGATTTTTTTGTTTTGTTCTATAATCTATAAGAAGAGTCATTTAATTATGTTATGGAAGAATCAGTATTGATGCTTTATTACACT
GCCTTTTATGAGATGATTTCTAGACCTTACATATTGGAATTCTATATCTATATCGTTGATAGTTTTTTTTCTCTCTTTCTCTCATCCTTCCATTTATATG
CACATCTTTTTTCCCTATTTTGCTTTACAGCTTAAAATCGGATTGATTTTTTTTTTTGCAGAAACGCAAAATCTCAGTTGCTACAAAGATATGACCGATA
TATCATATCTTGACTGGTTCTTTAGATCGAGATAATGTGAAGTAATGAGTTGGTTATTAGTTCTATAGTTAGTTATTAGTTCAGACTATGGTGTTGGGCT
GGTCTTTTTTAATCCTAACCCTAAAAAACCAACGAGTCACACACTAAGCATAGCAATTTTCTCAAAATAAAAGTGTCAATCGAATTTTTATTCAACCTTA
TAGAATTAATAATTAATTGATAATTTTGAGCAAAATAATGAAGGGGTTTCCCTTTTTTATGTTAAAAGTCCAGGTTTATTATCCCTCGTCTATAAATATC
CAAATTTTGATACCTAATACACCATAGATAGTTCGAACTGTATAGGAACAATAATCAATTTTAGCTCGAATGGTTTGTAGGGGAACCCTACCCTCTCGAA
TCCATTCGACACGTGCAATTTCTTTTCCGTCAATACGACCTGCAATTTGTACTTGAATTCCTTTTGTATCTGCTTGTTCGGTTAATTCAATAGCTTTTTT
CATTGCTTTTCGAAATGAAACTCTATTCTTTAATTGTCCGGCTATAAATTCTGCAAGAATATTTGGGTTCCCATAAGGTTTTGGAATTCTTTTGATAGCA
ATATTCAGTTTTCGGTTCATACAATTAAACTCTTTTTGTAGAGTCGTCTGTAATTCTGCGACCCCGAGGGGTCGATTTTCTAGTAAGAATTTGGGGAATC
CCATAAAGATTCTGACCTGGATCAGATCGATTCTTTTTTGAATCTCTATACGTGCAATTCCTTCCACTGCAGAAGAAATTTTCATATTCTTTTGTACATA
ATTCTTGATACAATCTCTTATCTTTTGATCTTCTTGTAAACCCTCAAAATAATTTTTTGGTTGTGCAAACCAAATAGAATGATGACCTTGGGTTGTACCA
AGTCTGAAACCAAGTGGATTTATTTTTTGTCCCATATTCCCCCACTACTATACATATCACGATAGGCCATAGCTGTATGCTTATTTTTCCACCTAGATTT
TTTTAAGGAATCTATCTCTACATATTTATCATCTAAAGATATATCTTTCATTCCAATAGTAATATGACAAGTAGGTTTCTTTATCGGATAACTACGCCCC
CGAGCCCTAGGTTTGAATTTCTTGATGGTAGTACCCTTGTTGACTTCGGCTTTACTAATAACTAAATTGGCTTCGTTAGAAGCCATATTGTAACTCGCAT
TTGCTGCTGCAGAATAAACCAATTTAAAAATGGGATAACATGCTCGATAGGGCATAAGTTCAAGTATCATAAGTGTTTCCTCATAGGAACGTCCGCGAAT
TTGGTCAATTACTCTTCGTGCTTTGTCAGCAGACATAGAGATATGTTGACCTAAAGCATATACTTCTTTTTTTTTTTCTGTCTTTTTATTTTTTAGCATA
AGGTGCCTCCTGCTACTGAATCATCGTTATATTTAATATTTCTTAAATTAACGACGAGATCTATTATCGCTTTTTGCATGTCCTCGAAAATTTAAAGTAG
GTGAAAATTCTCCCAATTTGTGGCCGACCATACGATCTGTTATATAAATAGGCAGATGCTCCTTTCCATTATGAATAGCAATGGTATGCCCGATCATTGT
GGGTATAATGGTAGATGCTCGGGACCAAGTTACAATTATTTCTTTTTCTGCTTTAGTGTTAAGTTTCTCAATTTTATTTAATAAATGGTTGGCTACAAAA
GGATTTTTTTTTAGTGAACGTGTCACAGCTTACTCCTATTTTTTTTTTCTTTTTTTTTTGTAAAGACGAAGAAAAAAATTCGATTTTCTCTCCTATTTAC
TACGGCGACGAAGAATCAAATTATCACTATATTTATTCCTTTTTCTACTTCTTCTTCCAAGTGCAGGATAACCCCAAGGGGTTGTGGGTTTTTTTCTACC
AATTGGGGCTCTCCCTTCACCACCCCCATGGGGATGGTCTACAGGGTTCATAACTACTCCTCTTACTACAGGACGCTTACCTAGCCAACGCTTAGATCCG
GCTCTACCCAAACTTTTCTGGTTCACCCCAACATTCCCCACTTGTCCGACTGTTGCTGAGCAGTTTTTGGATATCAAACGGACCTCCCCAGAAGGTAATT
TTAATGTGGCCGATTTCCCCTCTTTTGCAATCAGTTTCGCTACAGCACCCGCTGCTCTAGCTAATTGTCCACCCTTTCCAAGTGTGATTTCTATGTTATG
TATGGCCGTGCCTAAGGGCATATCGGTTGAAGTAGATTCTTCTTTTTGATCAATCAAAACCCCTTCCCAAACTGTACAAGCTTCTTACAAAGCATACGGC
TTTCTGGATGTAGATGATGATATCTATACAGATGGATCTTATATCGTACAATGACCCATGGGTGGATATATGAATCCAACCGAATGACTCATGTTATGAT
CTTCTACATCCTAGGTCTTCCCGTTCCGTCATCTGGCTTATGTTCTTCATGTAGCATTCAGACCGAATGACTCTATGAAATTACGTCGATACTTCCACAT
ATTATGGGTAACGTAGGAGACATCTCTATTTTTCCCCCCGGGAATCTTTAGAATTACCACTGCTTAGCTTTCAATTCGCCTCTGACCATCAAATGAAATG
TGAATCACCCGTCCTCCTCCCTTTGAAAGAAGGGGCGCTTCCGGTTCTGTCGGTGCTTGAAACAATTTTGTCTTCTCCATATTACTATATCTCTAGAGTC
AATAATTTTATATGAGGAACTACTGAACTCACTCACTTGCTGCCGTTACTCTTCAGTTTTCTGTTGAGGTCTATCCTGTAGAGGTACTCAAATTGGATCA
GTGATCGATTTCTAGGTTTCGTCGTAAACCTAATTGGTTACTTCCAATTACGTAAATCAATAGTTCAAACCGCACTCAAAGGTAGGGCATTTCCCATTTT
TATAGGAACTTCTGTACCAGAAACAATGGTATCTCCAAGTATAGCCCCTCTGGGATGTAAAATATATCTCTTCTCGCCATCCCCATAGTGTATGAGACAA
ATGTATGCATTTCGATTAGGGTCGTATTCTATGGTTACGATTCTACCATATATGTCTTTTTCATTCCGTCGAAAATCGATTTTACGGTATAGACGCTTAT
GACCTCCCCCTCTATGCCCTGCGGTAATGATTCCTCTGGCATTACGACCTTTACCACAACGATGTTGTCCATAGATCAAATTAGTTCGTGGATTGGATTT
CACTTGACTGTCTACGGTTCCATTGCGTGTGCTCGGGGTAGAAGTTTTGTATAAATGTATCGCCATGCTATTAAGTATTTTTATTTAAGTTCTTTTCTTT
CTAAGAGGTGGAATAGAATAACCCGGTTGAAGCGTAATGATCATACGTCTGTAATGCATTGTATGTCCCATAATAGGTCCCATTCTTCTACCCTTTCCCG
GAAGTCGGTGACTATTCATAGCTATTACCTTGACACCAAAGAAGAGTTCGACCCAATGCTTTATTTCTGTCCTAGTTGATCCCGATTCGACATTAGAAGT
ATATTGATTTTTCCCCAATAACCGAATACTTTTGTCTGTAAATACTGCATATTTGATTCCATCCATAAATCGACTTTCTTCCCTATGAGTTCTAGTCTCA
ATAAGAATGCTAGTTCTTACTGTTCATATATTATGATATGAATATACCACACCAATTCGTTATGTATGGATGATGAGATTCCATTGATACAGAGCCAATT
CCAATAGACTTATTGGAGGGTCCCATTGGCGTGCATCCAGTAGGAATTGAACCTACGAATTCGCCAATTATGAGTTGGGCGCTTTAACCATTCAGCCATG
GATGCTTAGCGGGGATCCTCGTACATAGTGAATAACCAAATTCCAATTGAAATGAAATCTTTAGGATAAATCAATGCCATTTAGGAGGAATCAATGAAAG
GAAATCAATTCAAATCCTGGATTTTCGAATTGAGAGAGATATTGAGAGAGATCAAGAATTCTCACTATTTCTTAGATTCATGGACCCAATTCAATTCAGT
GGGATCTTTCATTCACATTTTTTTCCACCAAGAACGTTTTATAAAACTCTTTGACCCCCGAATTTGGAGTATCCTACTTTCACGTAATTCACAGGGTTCA
ACAAGCAATCGATATTTCACGATGAAGGGTGTAATACTCTTTGTAGTAGCGGTCCTTATATATCGTATTAACAATCGAAATATGGTCGAAAGAAAAAATC
TCTATTTGATAGGACTTCTTCCTATACCTATGAATTCCATTGGACCCAGAAATGATACATTGGAAGAAGCCGTGGGGTCTTCCAATATCAATAGGTTGAT
TGTTTCGCTCCTGTATCTTCCAAAAGGAAAAAAGATCTCTGAGGGTTGTTTCCTGAATCCGAAAGAGAGTACTTGGGTTCTACCAATAACTAAAAAGTGT
AGCATCCCTGAATCTAACTGGGGTTCGCGGTGGTGGAGGAACAGGATCGGAAAAAAGAGGGATTCTAGTTGTAAGATATCTAATGAAACCGTCGCTGGAA
TTGAGATCTTATTCAAAGAGAAAGATCTCAAATATCTGAAGTTTCTTTTTGTATATTATATGGATGATCCGACCCGCAAGGACCACGATTGGGAATTGTT
TGATCGTCTTTCTCTGAGGAAGAGGCGAAATCCAATCAACTTGAATTCGGGACCGCTATTCGAAATCTTAGTGAAACACTGGATTTCTTATCTCATGTCT
GCTTTTCGTGAAAAAATACCAAGTGAAGTGGAGGGTTTCTTCAAACAACAAGGGGCTGGGTCAACTACTCAATCAAATGATATTGAGCATGTTTCCCATC
CCTTCTCGAGAAACAAGTGGGCTATTTCTTTGCAAAATAGTGCTCAATTTCATATGTGGCAATTCCGCCAAGATCTCTTCGTTAGTTGGGGGAAGAATCT
GCACGAATCGGATTTTTTGAGGAACGTATCGAGAGAGAATTGGATTTGGTTAGACAATGTGTGGTTGGTAAACAGGGATCGATTTTTTAGCAAGGTACGG
AATGTATCGTCAAATATTCAATATGATTCCACAAGATCTAGTTTCGTTCAAGTAACGGATTTTAGCCAACTGAAAGAATCTTCTGATCAATCCAGGGATC
ATTTGGATCCCATTAGTAATGAGGATTCGGAATATCACACATTGGTCAATCAAAGAGAGATTCAACAACTAAAAGAAAGATCGATTCTTTGGGATCCTTC
CTTTCTTCAAACGGAACGAACAGAGATAGAATCAGACCGATTCCCGAAATGCCTTTCTGGCCATTCCTCAATGTCCCGGCTATTCACGGAACGTGAGAAG
CAGCTGATTAATCAGCTGCTTCCGGAAGAAATCGAAGAATTTCTTGGGAATCCTACAAGATCCGTTCGTTCTTTTTTCTCTGATAGATGGTCAGAACTTC
ATCTGGGTTCGAATCCTACTGAGAGGTCCACTAGAGATCCAAAATTGTTGAAGAAAGAACAAGATCTTTCTTTTGTCCCTTCCAGGCGATCGGAAAATAA
AGAAATGGTTAATATATTCAAGATAATTACGTATTTACAAAATACCGTCTCAATTCATCCTATTTCATCAGATTCGGGATGTGATATGGTTCCGAAGGAT
GAACCGGATATGAACGGTTCCAATAAGATTTCATTCTTGAACAAAAATCCATTTTTTGATTTATTTCATCTATTCCATGACCGGAACAGGGGAGGATACA
GGTTACACCACGATTTTGAATCAGAAGAGAAATTTCAAGAAATGGCAGATCTATTCACTCTATCAATAACCGAGCCGGATCTGGTGTATCATAAGGGATT
TTCCTTTTCTATTGATTCCTACGAATTGGATCAAAAACAATTCTTGAATGAGGTATTCAACTCCAGGGATGAATCGAAAAAGAAATCTTTATTGGTTCTA
CCTCCTATTTTTTATGAAGAGAATGAATCTTTTTCTCGAAGGATCAGAAAAAAACGGGTCCGGATCTCCTGCGGGAATGATTTGGAAGATCCACAACCAA
AAAGAGTGGTATTTGCTAGCAACAACATAATGGAGGCAGTCAATCAATACAGATTGATCCGAAATCTGATTCAAATCCCATATAGTACCTATGGGTACAT
AAGAAATGTATTGAATCGATTCTTTTTAATGAATCGATCCGATCGCAACTTCGAATATGGAATTCAAAGGGATCAAATAGGAAAGGATACTCTGAATCAT
AGAACTATAATGAAATATAGGATCAACCAACATTTATCGAATTTGAAAAAGAGTCAGAAGAAATGGTTCGATCCCCTTATTTTGATTTCTCGAACCGAGA
GATCCATGAATCGGAATCCTGATGCATATAGATACAAATGGTCCAATGGGAGCAAGAATTTCCAGGAACATTTGGAACATTTCGTTTCTGAGCGGAAGAG
CCGCTTTCAAGTAATGTTTGATCGATTACGTATTAATCAATATTCGATTGATTGGTCTGAGGTTATCGACAAAAAAGATTTGTCTAAGCCACTTCGTTTC
TTTTTGTCCAAGTCACTTCTTTTTTTGTCCAAGTTGCTTTTCTTTTTGTCTAACTCACCTCCTTTTTTCTGTGTGAGTTTCGGGAATATCCCCATTCATA
GGTCCGAGATGATCTACATCTATGAATTGAAAGGTCCGAATGATCAACTCTGCAATCAGTTGTTAGAATCAATAGGTCTTCAAATTGTTCATTTGAAAAA
ATGGAAACCCTTCTTATTGGATGATCATGATACTTCCCAAAAATCGAAATTCTTGATCAATGGAGGAACAATATCACCATTTTTGTTCAATAAGATACCA
AAGTGGATGATTGACTCATTCCATACTAGAAATAATCGCAGGAAATCCTTTGATAACACGGATTCCTATTTATCAATGATATTCCACGATCAAGACAATT
GGCTGAATCCCGTGAAACCATTTCATAGAAGTTCATTGATATCTTCTTTTTATAAAGCAAATCGACTTCGATTCTTGAATAATCCACATCACCTCTGCTT
CTATTGGAACACAAGATTCCCCTTTTCTGTGGAAAAGGCCCGTATCAATAATTATGATTTTACGTATGGACAATTCCTCAATATCTTGTTCATTCGCAAC
AAAATATTTTCTTTGTGCGTCGGTAAAAAAAAACATGCTTTTGGGGGGAGAGATACTATTTCACCAATCGAGTCACAGGTATCTAACATATTCATACCTA
ACGATTTTCCACAAAGTGGTGACGAAAGGTATAACTTGTACAAATCTTTCCATTTTCCAAGTCGATCCGATCCATTCGTTCGTTACTCGATCGCAGACAT
TTCTGGAACACCTCTAACAGAGGGACAAATAGTCAATTCTGAAAGAACTTATTGTCAACCTCTTTCAGATATGAATCTATCTGATTCAGAAGGGAAGAAC
TTGCATCAGTATCTCAATTTCAATTCAAACATGGGTTTGATTCACACTCCATGTTCTGAGAAATATTTCCCACCTGAAAAGAGGAAAAAACGGAGTCTTT
GTCTAAAGAAATGCGTCGAGAAAGGGCAAATGTATAGAACCTTTCAACGAGATAGTGCTTTTTCAACTCTCTCAAAATGGAATCTATTCCAAACATATAT
GCCATGGTTCCTTACTTCGACAGGGTACAAATATCTAAATTTGATATTTTTAGATACTTTTTCAGACCTATTGCCGATACTAAGTAGCAGTCAAAAATTT
GTATCCATTTTTCACGATATTATGCATGGATCGGGTATATCATGGCGAATTCTTCAGAAAAATTTGTGTCTTCCACAATGGAATCTGATAAGTGAGATTT
CGAGTAAGTGTTTACATAATCTTCTTCTGTCCGAAGAAATGATTCATCGAAATAATGAGTCACCATTGATATCGACACATCTGAGATCGCCAAATGTTCG
GGAGTTCCTCTATTCAATCCTTTTCCTTCTTCTTGTTGCTGTATATCTCGTTCGTACACATCTTCTCTTTGTTTCCCGGGCCTCTAGTGAGTTACAGACA
GAGTTCGAAAAGGTCAAATCTTTGATGATTCCATCATCTATGATTGAGTTGAGAAAACTTCTGGATAGGTATCCTACATCTGAACCGAATTCTTTCTGGT
TAAAGAATCTCTTTCTAGTTGCTCTGGAACAATTAGGAGATTCTCTAGAAGAAATACGGGGTTCTGCTTCTGGCGGCAACATGCTTGGTCCCGCTTATGG
GGTCAAATCCATACGCTCTAAGAAGAAATATTTGAATATCAATCTCATCGATATTGTCGATCTCATACCAAATCCCATCAATCGAATCACTTTTTCGAGA
AATACGAGACATCTAAGTCATACAAGTAAAGAGATTTATTCATTGATAAGAAAAAGAAAAAACGTGAACGGGGGTTGGATTGATGATAAAATCGAATCCT
GGGTCGCGAACAGTGATTCGATTGGTGATGAAGAAAGAGAATTCTTGGTTCAGTTCTCAGCCTTAACGACAGAAAAGGGGATTGATCAAATTCTATGGAG
TCTGACTCATAGTGATCATTTATCAAAGTCAAAGAATGACTCTGGTTATCAAATGATTGAACAACCGGGAGCAATTTACTTACGATACTTAGTTGACATT
CATAAAAAGTATCTAATGAATTATGAGTTCAATACATCCTGTTTAGCAGAAAGACGGATATTCCTTGCTCATTATCAGACAATCACTTATTCACAAACTT
CGTGTGGGACTAATAGTTTTCATTTCCCATCTCATGGAAAACCCTTTTCGCTCCGCTTAGCCCTATCCCCCTCTAGGGGTATTTTAGTGATAGGTTCTAT
AGGAAGTGGACGATCCTATTTGGTCAAATACCTAGCGACAAACTCCTATGTTCCTTTCATTACGGTATTTCTGAACAAGTTCCTGGATAACAAGGCTAAA
GATGAAGATGATATCAATATTGATGATATTGACGATATTGATGCTAGTGACGATATTGATGCTAGTGACGATATTGATGCTAGTGACGATATTGATCGTG
ACCTTGATACGGAGCTGGAGCTGCTAACTATGATGAATGCGCTAACTATGGATATGATGCCGGAAATAGACCAATTTTATATCACCCTTCAATTCGAATT
AGCAAAAGCAATGTCTCCTTGCATAATATGGATTCCAAACATTCATGATCTGGATGTGAATGAGTCGAATTACTTATCCCTCGGTCTATTAGTGAACCAT
CTCTCCAGGGATTGTGAAAGATGTTCCACTAGAAATATTCTTGTTATTGCTTCGACTCATATTCCCCAAAAAGTGGATCCCACTCTAATAGCTCCGAATC
AATTCAATACGTGCATTAAGATACGAAGGCTTCTTATTCCACAACAACGAAAGCACTTTTTCACTCTTTCATATACTAGGGGATTTCACTTGGAAAACAA
AATGTTCCATACTAATGGATTCGGGTCCATAACCATGGGTTCCAATGCACGAGATCTTGTAGCACTTACCAATGAGGCCCTATCGAGTAGTATTACACAG
AATAAATCAATTCTAGACACTAATACAATTAGATCCGCTCTTCATAGACAAACTTGGGATTTGCGATCCCAGGTAAGATCGGTTCAGGATCATGGGATCC
TTTTCTATCAGATAGGAAGGGCTTTAGCACAAAATGTACTTCTAAGTAATTGCCCCATAGATCCTATATCTATCTATATGAAGAAGAAATCGTGTAACGA
AGGGAATTCTTATTTGTACAAATGGTACTTCGAACTTGGAACGAGCATGAAGAAATTAACGATACTTCTTTATCTTTTGCGTTGTTCTGCCGGATCGGTC
GCTCAAGACCTTTGGTCTCTACCCGGACCCGATGAAAAAAATGGGATCACTTCTTATGTACTCGTTGAGAATGATTCGGATCTAGTTCATGGCCTATTAG
AAGTAGAGGGGGCTCTGGTGGGATCTTCACGGACAGAAAAAGATTGCAGTCAGTTTGATAATGATCGAGTGACATTGCTTCTTCGGCCCGAACCGAGGAA
TCCCTTAGATATGATGCAAAGCGGATCTTGTTCTATCCTTGATCAGAGATTTCTCTATGAAAAATACGAATCGGAGTTTGAAGGGGGGGAGGGAGAAGGA
GCCCTTGACCCGCAACAGATAGAGGAGGATTTATTCAATCACATAGTTTGGGCTCCTAGAATATGGCGCCCTTGGGCCTTTCGATACAATCAAATAAATT
CATTGGGATTTCCCTATTGGGCCAGGTCATTTCGGGGCAAGCGGATCATTTATGATGAAGAGGATGAGCTTCAAGAGAATGATTCGGAGTTCTTGCAGAA
TGGAAGGGTGCAGTACCAGACACGAGATAGATCTTCCAAAGAACAAGGCTTTTTTCGAATAAGCCAATTCATTTGGGATCCTGCAGATCCACTCTTTTTC
CTATTCAAAGATCAGCCCCCTGGCTCTGTGTTTTCACATCGAGAATTATTTGCAGATGAAGAGATGTCAAAGGGTCTTCTTACTTTCCAAACAGATCATC
CTCCTACATCTATATATAAACGCTGGTTTATCAAGAATACGCAAGAAAAGCACTTCGAATTGTTGATTAATCGTCAGAGATGGCTTAGAACCAATAGTTC
ATTATCTAATGGATCTTTCCGTTCGAATACTCTATCCGAGAGTTATCAGTATTTATCAAATCTGTTCCTATCTAACGGAACGCTATTGGATCAAATGACA
AAGACATTGTTGAGAAAAAGATGGCTTTTCCCGGATGAAATGAAAATTGGATTCATGTAACGGGAGAAAGATTTCCCATTCCTTAGCCGGAAAGATATGT
GGCCATGAAAGAGGGATTAAGTGGATGGGTGCTAGAGTCGTGGAAACGCTTGTTTCTTCCATATTTTGGACCTTAGCTCCATGGAACAATATGTTACTGC
TGAAACACGGAAGAATTGAAATCGTAGATCAAAACACTATGTATGGATGGTATGAACTGCCTAAACAAGAATTCTTGAACAGCGAACAACCAGTTCAGAT
ATTCACGACCAAGAAGTACTGGATTCTCTTCTCTTTCGGATAGGCCCTGAAAAGAGAAGGAAGGCTGGAATGCCAACAGGCGTCTATTATTGAATTCACC
CGACCCGATAGTACCCATTTTGGGAACGTCCAGGTCCAGTGCCAGTGCCAAAGTCACTGAATGGGTAAGTCGCCAATCCCTGGACTATGTAATGTACTTT
ATCTGCTGGGTTACGGGCGGGCATTTTACCAGAGGTTTCTAATCTATGATTCCTGTTGAAACATATACTCGGGGGGTGGGTGCAGGGCGGACGATTTGAA
ATTTAAATTTTAAAGCAGACTCCCCATTCATTAGATAGAGAAGATCGCCAAGATTTCGTAAGATTTCGTGATCTGCTGCCGAACTTATTCCAAGAGCTCG
GATCGAATCGGTATATCAATACCGATTCGATCCGAGCTCGCTTATTGAATTGCTCATTGAATGAGCATTCTCCATATTATGCCTTGAAGAGGACTCGAAC
CTCCACGCTCTTTAGCACGAGATTTTGAGTCTCGCGTGTCTACCATTTCACCACCAAGGCATCTTGAAAGTGAATCGTATTCCATGAATATGATATCTAT
CTAGTGTGATGTATGGAATATATGACAAAGGTGGAGTATTTCTATTGATCGGTCATGTCATATAGGCCCGAGTTGGACATCTAATTGCTTCGATTAGAAT
TATCCGGAGAATGCCTTAGATATATCAAAAAGATGGACAATCAAACCTATTTCTCGATTCAATAGAAGCTCAAAGAGGTGAATAGGGTCCCAAATAACGA
GAGATGTGTAAAAAGAAGGTCTGATTACGCCTATTCCTAATCCTAAATGGAATGTAACGACGTAGGGATCCATTTGTATGTAAATAGATACTCTATTTAC
ATACGCTCGAATGACCCCTTCTCATAATGAGAATGTATAGAACCCTATTCCGGTCTGGTCCGGTATGGAATGAACTTATAATCATGGAATCGACTCGATC
ATCAGATTATAAGTTCATAACCCTAGCCCATTTTTGGGCGGAACAGGTCTACTAATTCTTTGATTCCAGTTAGTAAGAGGGATCTTGAACTAAGAAATAG
ACCCTAGAAGCTAAAAAAGTGTATCCTGAGCAATTGCAATAATCGGGTTCATTGATATTCCTGGTATAGTAGATGCTATTACACATACAATCATACTCAA
TTCGATGGAATTGTTTGATCTTAAAGGAGATCTTCTATAATTTCGCACGTGAGGGGTTATTTCTTGGTTTCGTCCAGTCATTAATAACTTGATTATTTTT
AGATAATAGTAGATAGAAACAACGCTTGTAAGGAGTCCTATTAAAACCAAGAAATATAGGCCTGCCTGCCATCCACACCAGAATAAATAGAGTTTTCCGA
AAAAACCAGCTAGTGGGGGAAGACCCCCCAGGGATAAGAGACATAGGGCTAAAGAGAGAGCCAAAAAAGGATCTTTCGTGTATAATCCTGCATAATCTCG
AATGTTATCCGTTCCGGTACGTAGACCAAATAATACAATGCAAGCAAAAGTTCCTAGATTCATGGAGATATAGAACAGCATATAAGTTATCATGCTTGCA
TATCCATCATTTGAGTCTCCAACAATTATTCCAATAATTACATATCCGATTTGACCTATGGACGAATATGCAAGCATACGTTTCATGCTTGTTTGAGTAA
TAGCAATGAGATTTCCCAATATCATGCTAAGAATAGCTAGGATTTCCAGAAGAAGATGCCATTCGTTTGATGAGAAATAAAAAGGAATATCGAAAATTCG
AGTGGCTAAAGCTGAAGCAGCTACTTTCGAAGTAACAGAAAGAAAAGCAACGACTGGAGTGGGAGAGTCAGAGTCGAAAAGAGGATTCCTCACTTCTTTC
TCTCATTCAAAACCGTGCATGAGACTTTCATCTCACACGGCTCCTAAGTGATAAAAGAAAGAAGAACTCATCTTCTTTCTTTTTTGATTACCTTCCTCGC
GTATGTATAAGACCGAATCCATTCGATTTCTAAAAAGGATTACTAATCCTTAACTTTTCGAGGAATCCTTCATCAGTGGTTGTGAATGACTGATTTTTTC
AATCCTTTCGACCTTGGTTCCGTAGGAGCAAAGCAAGTCAGAAAGATTGAGAAATAGAACCATCTGATTTAATTCGTTCTCAATAGCCATGAGATGATCA
TCTTAGGGTGATCCTTTTGTCGACGGATGCTCTTAATTACACTCGTAGTCTCTGAAGGATGAGAACCAACTATGTAGCATCTACATCGAGAATTCAAGTA
TTGTATACGTCATTAGTCCGATCCTTTGTAGGAACTACCCGTAATAAGGAACTTGCAAAATGGATCTGTTTATCATAAAGAGATTCGTCGTTCTTGACCC
CGCTTCACCTTAATTGTTATTTGAACAAGTAAAAGTTCTGTCTTGGTCCGAGTGGGGATAGCATTTCTCTTCTGCATGTCCATGGAGTTTTGAAAAATCC
AAACATCTCAGAGATAGATAGAGAGGTAGGAATTTCTCGAACGAACCGCACTCCTTCGTATACGTCAGGAGTCCATTGATGAGAAGGGGCTGGGGAAAGC
TTGAACCCAATTCCTACAGTAATGAATATGAGCGCAATTGAAATTCCCGGGGAGTTATACATTTGTGTATTGATAAGACCATTCACTATTTCTTGAAGCT
CGACCTCTCCCCCGGATGAACCATATAGCCAAGAGAAACCATGAACCAGAATAGAAGAGCTTGCCCCACCCATGAGTAAATATTTCATAGTAGCCTCATT
AGACCGTACATCTTTCTTGGTATATCCAGATAATAGGTAGGAACATAAACTGAAACATTCTGGAGCTACAAAGATAGTTATGAAATCGTTAGCACCGCAT
AAAAACATTCCTCCCAGAGTAGCTGTTAATACGAATAAGAGAAACTCTGTTATAGCCATTTCTGTACATTCAATGTACTCTACGGATAGAGGAATACATA
GAGTTGAACATAGTAAAATAAGAAATTGAAAGATTTCGTTGAAATTGTTCGTTTGGAAATTTCCCGAAAAGCTAATCATAGGTTCTTCTCTCCATCGGAA
CAATAGGGCCGTTATGCTCATTACTAAACTTGTTGAAGAGATGAAATATAACCAAGGTATATCTTTTTGATCCGAGGTTATATCGATCATCAGAAGAAGA
ATTAGGCCAAAAATTAGGATACATTCTGGGAAAATCAAACTTCCATCGAAGAGAAGCAAATGAAAGGCTTTCATAAAAATTCTCGTAGAATCGAGAATGA
AGTTTTCATTCTGTACATGCCAGATCATGAATTAGTAACTGCATCCAATTAAAAAAATAAAAAAATCCCAATTGTGTCGAACTTTCCATGGAATATTTAC
GGAATCTCCATGAATAGGATCAACCCCTATTCCATGGTATTTACATGAGGTTCCTCTTTAAGAAAGTCCCCGAGAGGGCTTAGTTGATCCATGATTTATG
TTTCATCTTTCGTTTGTTTCGAGAAATCTATCGATCAATTCCGATTCTTTCTTTTTCTCTTGATTCTTTTCCGATCGAGATGTATAGATCCTGTTCATGG
ATTAACGAAAATGTGCAAAAGCTCTATTTGCCTCTGCCATTCTATGAGTCTCTTCCTTTTTGCGTATGGCATCGCCACTCCCTTTGGCAGCATCCACTAA
TTCGGAACTTAATTTGAAAGCCATATTTCGACCCGGACGTTTTCGGGATGCCGCTAATAACCAACGAATGGCAAGTGCTTTTCCTTGCGTGGATCCTATT
TCAATGGGAACTTGATGAGTCGATCCGCCTACACGTCTTGCTTTTACTGTTATATCGGGAGTTACTCCACGTATTGCTTGACGTAAAACAGATAGTGGAT
TTGTTTCTGTCTTTTGTTGAATCTTTTTCACGGCTCGATAGATAATTTGATAAGCCAATGATTTTTTTCCGTGTTTCAGAATACGGTTAACCAACATGTT
AACTAATCGATTACGATAAATTGGATCGGATTTGGCTGTTTTTCCTTCTGCAGCACCTCGACGTGACATGAGCGTGAAAGGGGTTGAAGAATCCGTTTTC
TTTTTATAAGGGCTAAAATCACTTATTTTGGCTTTTTTACCCCATATTGTAGGGTGGATCTCGAAAGATATGAAAGATCTCCCTCCAAGCCGTACATACG
ACTTTCATCGAATACGGCTTTCCGCAGAATTCTATATGTATCTATGAGATCGAGTATGGAATTCTGTTTACTCACTTTTAATTGAGTATCCCTTTCCCTC
CCTTTCCTTCTAGGATGGGAAATCCTGTATTTTACATATCCATACGATTGAGTCCTTAGGTTTCCGAAATAGTGTAAAAAAAAGTGCTTCGAATCATTGC
TATTTGACTCGGACCTGTTCTAAAAAAGTCGAGGTATTTCGAATTGTTTGTTGACACGGACAAAGTCAGGGAAAACCTCTGAAATTATTTCAATATTGAA
CCTTGGACATATAAGAGTTCCGAATCGAATCTCTTTAGAAAGAAGATTTTTTGTCTCATGGTAGCCTGCTCCAGTCCCCTTACGAAACTTTCGTTATTGG
GTTAGCCATACACTTCACATGTTTCTAGCGATTCACATGGCATCATCAAATGATACAAGTCTTGGATAAGAATCTACAACGCACTAGAACGCCCTTGTTG
ACGATCCTTTACTCCGACAGCATCTAGGGTTCCTCGAACAATGTGATATCTCACACCGGGTAAATCCTTAACCCTTCCCCCTCTTACTAAGACTACAGAA
TGTTCTTGTAAATTATGGCCAATACCGGGTATATAAGCAGTGATTTCAAATCCAGAGGTTAATCGTACTCTGGCAACTTTACGTAAGGCAGAGTTTGGTT
TTTTGGGGGTGATAGTGGAAAAGTTGACAGATAAGCCACCCTTACTGCCACTCTACAGAACCGTACATGAGATTTTCACCTCATACGGCTCCTCGTTCAA
TTCTTTCGAATTCATTGGATCCTTTTCCGCGTTCGAGAATCCCCTACCTTCTTCCACTCCGTCCCGAAGAGTAACTAGGACCAATTTAGTCACGTTTTCA
TGTTCCAATTGAACACTTTCCATTTTTGATTATTCTCAAAGGAGAAGATGATTCTCTTTAACAAACATATGGGGATCCAATCACGATCTTATACTAAGAA
CAAGAGATCTTTGCCCCTCAGTCTTCGAGAATCGGAAAGATCCTTTTAATTTGTTCATTTGGAATCTAGGTTCTTCTACTTCATTTTTTTTTTAATATTT
TTCCTCTCTTTTTTTTATATCATTCCTTAAGTCCCATAGGTTTGATCCTGTAGAATTTGACCCATTTCTCATTGAACGAAGGGTACGAAAAAAATCAGAT
TGATTTTTCGATCAAAAGTACTATGTGAAATCTTCGGTTTTTCCTCTTCCTCTATCCCTATCCCATAGGGATAGGTACAGTGTTTGAATCAATAGAGAGC
CTTTTCTTCTGTATGAATCGATATTATTCCATTCCAATTCCTTCCCAATACCTCCCAAGGAAAATCTCGAATTGGATCCCAAATTGACGGGTTAGTGTGA
GCTTATCCATGCGGTTATGCACTCTTTGAATAGGAATCCGTTTTCTGAAAGATCCAGGCTTTCGTACTTTGGTGGGTCTCCGAGATCCTTTCGATGACCT
ATGTTGTGTTGAAGGGATATCTATCTAATCCGATGATCGATTGCGTAAAGCCCGCGGTAGCAACGGAACCGGGGAAAGTATACAGAAAAGACAGCTCTTT
TCTATTATATTAGTATTTTCTATTCTATTAGATTAGTATTAGTTAGTGATCCCGGCTTAGTGAGTCCCTTCTTCCGTGATGAACCGTTGGCACCCGTCCT
ACATTTTGTCTCTGTGGACCGAGGAGAAAAGAAAAGGGGCTCGGCGGGAAGAGGAGTGTGCCATGAGAGAAGCAAGGAGGTCAATCTCTTTCAAATATAC
AACATGGATTCTGGCAATGTAATGTAGTTGGACTCTCATGTCGATCCGAATGAATCATCCTTTCTACGGAGGTCCATCTTTGCCTTCTAGGCAAGAGGAT
AGCAAGTTACAAATTCTGTGACATGTATTTCTATTACTATGAAATTCATAAATGAAGTAGTTTGGGGTTACCATTATCCTTTTTGTAGTGACGAATCTTC
TATGTGTTCCTAAGAAAAGGAATTTGTCCATTTTTCGGGGTCTCAAGGGAGCGTGGAAACACATAAGAACTCTTGAATGGAAATGGAAAAGAGATGTAAC
TCCAGTTCCTTCGGAATCGGTAGTCAATCCTATTTCCGATAGGGGCAGTTGACAGTTGAATCCGATTTTGACCATTATTTTCGTATCCGTAATAGTGCGA
AAAGAAGGCCCGGCTCCAAGTTGTTCAAGAATAGTGGCGTTGAGTTTCTCGACCCTTTGACTTAGGATTAGTCAGTTCTATTTCTCGATGCGGGCAGGGA
AGGGATATAACTCAGCGGTAGAGTGTCACCTTGACGTGGTGGAAGTCATCAGTTCGAGCCTGATTATCCCTAAACCCAATGTGAGTTTTTCTATTTGGCT
TTGCTCCCCCGCCGCGATTCAATGGGAATGGATAAGAGGCTCGTGGGATTGACGTGAGGGGGCAGGGATGGCTATATTTCTGGGAGCGAACTCCGGGCGA
ATATGAAGCGCATGGATACAAGTTATGCCTTGAAATGAAAGACAATTCCGAATCCGCTTTGTCTACGAACAAGGAAGCTATAAGTAATGCAACTATGAAT
CTCATGGAGAGTTCGATCCTGGCTCAGGATGAACGCTGGCGGCATGCTTAACACATGCAAGTCGGACGGGAAGTGGTGTTTCCAGTGGCGGACGGGTGAG
TAACGCGTAAGAACCTGCCCTTGGGAGGGGAACAACAGCTGGAAACGGCTGCTAATACCCCGTAGGCTGAGGAGCAAAAGGAGGAATCCGCCCGAGGAGG
GGCTCGCGTCTGATTAGCTAGTTGGTGAGGCAATAGCTTACCAAGGCGATGATCAGTAGCTGGTCCGAGAGGATGATCAGCCACACTGGGACTGAGACAC
GGCCCAGACTCCTACGGGAGGCAGCAGTGGGGAATTTTCCGCAATGGGCGAAAGCCTGACGGAGCAATGCCGCGTGGAGGTAGAAGGCCCACGGGTCGTG
AACTTCTTTTCCCGGAGAAGAAGCAATGACGGTATCTGGGGAATAAGCATCGGCTAACTCTGTGCCAGCAGCCGCGGTAATACAGAGGATGCAAGCGTTA
TCCGGAATGATTGGGCGTAAAGCGTCTGTAGGTGGCTTTTTAAGTCCGCCGTCAAATCCCAGGGCTCAACCCTGGACAGGCGGTGGAAACTACCAAGCTG
GAGTACGGTAGGGGCAGAGGGAATTTCCGGTGGAGCGGTGAAATGCGTAGAGATCGGAAAGAACACCAACGGCGAAAGCACTCTGCTGGGCCGACACTGA
CACTGAGAGACGAAAGCTAGGGGAGCGAATGGGATTAGATACCCCAGTAGTCCTAGCCGTAAACGATGGATACTAGGCGCTGTGCGTATCGACCCGTGCA
GTGCTGTAGCTAACGCGTTAAGTATCCCGCCTGGGGAGTACGTTCGCAAGAATGAAACTCAAAGGAATTGACGGGGGCCCGCACAAGCGGTGGAGCATGT
GGTTTAATTCGATGCAAAGCGAAGAACCTTACCAGGGCTTGACATGCCGCGAACCCTCTTGAAAGAGGGGGGTGCCTTCGGGAACGCGGACACAGGTGGT
GCATGGCTGTCGTCAGCTCGTGCCGTAAGGTGTTGGGTTAAGTCCCGCAACGAGCGCAACCCTCGTGTTTAGTTGCCATCGTTGAGTTTGGAACCCTGAA
CAGACTGCCGGTGATAAGCCGGAGGAAGGTGAGGATGACGTCAAGTCATCATGCCCCTTATGCCCTGGGCGACACACGTGCTACAATGGCCGGGACAAAG
GGTCGCGATCCCGCGAGGGTGAGCTAACCCCAAAAACCCGTCCTCAGTTCGGATTGCAGGCTGCAACTCGCCTGCATGAAGCCGGAATCGCTAGTAATCG
CCGGTCAGCCATACGGCGGTGAATCCGTTCCCGGGCCTTGTACACACCGCCCGTCACACTATGGGAGCTGGCCATGCCCGAAGTCGTTACCTTAACCGCA
AGGAGGGGGATGCCGAAGGCAGGGCTAGTGACTGGAGTGAAGTCGTAACAAGGTAGCCGTACTGGAAGGTGCGGCTGGATCACCTCCTTTTCAGGGAGAG
CTAATGCTTGTTGGGTATTTTGGTTTGACACTGCTTCACACCCAAAAAGAAAAAGAAGATAGCTACGTCTGAGTTAAACTTGGAGATGGAAGTCTTCTTT
CCTTTCTCGACGGTGAAGTAAGACCAAGCCCATGAGCTTATTATCCTAGGTCGGAACAAGTTGATAGGATCCCCTTTTTTACGTCCCCGTGCCCCCCCGT
GTGGCGACATGGGGGCGAAAGAAGGAAAGAGAGGGATGGGGTTTCCCTCGCTTTTGGCATAGCGGGCCCCAGTGGGAGGTTCGCACGACGGGCTATTAGC
TCAGTGGTAGAGCGCGCCCCTGATAATTGCGTCGTTGTGCCTGGGCTGTGAGGGCTCTCAGCCACATGGATAGTTCAATGTGCTCATCGGCGCCTGACCC
TGAGATGTGGATCATCCAAGGCACATTAGCATGGCGTACTCCTCCTGTTCGAACCGGGGTTTGAAACGAAACTTCTCCTCAGGAGGATAGATGGGGCGAT
TCGGGTGAGATCCAATGTAGATCCAACTTTCAATTCACTCGTGGGATCCGGGCGGTCCGGGGGGGACCACCGCGGCTCCTCTCTTCTCGAGAATCCACAC
ATCCCTTATCAGTGTATGGACAGCTATCTCTCGAGCACAGGTTTAGGTTCGGCCTCAATGGGAAAATAAAATGGAGCACCTAACAACGCATCCTCACAGA
CCAAGAACTACGAGATCACCCCTTTCATTATGGGGTGACGGAGGGATCGTACCATTCGAGCCGTTTTTTTGTCATGCTTTTCCCGGAGGTCTGGAGAAAG
CTGCAATCAATAGGATTTCCCTAATCCTCCCTTCCCGAAAGGAAGAGCGTGAAATTCTTTTTCCTTTCCGCAGGGACCAAGAGATTGGATCTAGCCGTAA
GAAGAATGCTTGGTATAAATAACTCACTTCTTGGTCTTCGACCCCCTCAGTCACTACGAACGCCCCCGATCAGTGCAATGGGATGTGTCTATTTATCTAT
CTCTTGACTCGAAATGGGAGCAGGTTTGAAAAAGGATCTTAGAGTGTCTAGGGTTGGGCCAGGAGGGTCTCTTAACGCCTTCTTTTTTCTTCTCATCGGA
GTTCTTTCACAAAGACTTGCCAAGGTAAGTAAGGAAGAAGGGGGGAACAAGCACACTTGGAGAGCGCAGTACAACGGAGAGTTGTATGCTGCGTTCGGGA
AGGATGAATCGCTCCCGAAAAGGAATCTATTGATTCTCTCCCAATTGGTTGGACCGTAGGTGCGATGATTTACTTCACGGGCGAGGTCTCTGGTTCAAGT
CCAGGATGGCCCAGCTGCGCCAGGGAAAAGAATAGAAGAAGCATCTGACTACTTCATGCATGCTCCGCTTGGCTCGGGGGATATAGCTCAGTTGGTAGAG
CTCCGCTCTTGCAATTGGGTCGTTGCGATTACGGGTTGGATGTCTAATTGTCCGGGCGGTAATGATAGTATCTTGTACCTGAACCGGTGGCTCACTTTTT
CTAAGTAATGGGGAAGAGGACCAAAACATGCCACTGAAAGACTCTACTGAGACAAAGATAAGGCTGTCAAGAACGTAGAGGAGGTAGGATGGGCAGTTGG
TCAGATCTAGTATGGATCGTACATGGACGGTAGTTGGAGTCGGCGGCTCTCCCAGGGTTCCCTCATCTGAGATACCTGGGGAAGAGGATCAAGTTGGCCC
TTGCGAACAGCTTGATGCACTATCTCCCTTCAACCCTTTGAGCGAAATGCGGCAAAAGAAAAGGAAGGAAAATCCATGGACCGACCCCATCATCTCCACC
CCGTAGGAACTACGAGATCACCCCAAGGACGCCTTCGGCATCCAGGGGTCACGGACCGACCATAGAACCCTGTTCAATAAGTGGAACGCATTAGCTGTCC
GCTCTCAGGTTGGGCAGTAAGGGTCGGAGAAGGGCAATCACTCATTCTTAAAACCAGCGTTCTTAAGGCCGACCAAAGAGTCGGGCGGAAAAGGGGGGAA
AGCTCTCCGTTCCTGGTTCTCCTGTAGCTGGATCCTCCGGAACCACAAGAATCCTTAGTTAGAATGGGATTCCAACTCAGCACCTTTTGAGTGAGATTTT
GAGAAGAGTTGCTCTTTGGAGAGCACAGTACGATGAAAGTTGTAAGCTGTGTTCGGGGGGGAGTTATTGTCTATCGTTGGCCTCTATGGTAAAATCAGTC
GGGGGACCTGAGAGGCGGTGGTTTACCCTGCGGCGGATGTCAGCGGTTCGAGTCCGCTTATCTCCAACTCGTGAACTTAGCCGATACAAAGCTATATGAT
AGCACCCAATTTTTCCGATTCGGCGGTTCGATCTATGATTTATCATTCATGGACGTTGATAAGATCCATCCATTTAGCAGCACCTTAGGATGGCATAGCC
TTAAAAAAAAAAAGAAATAAAAGTGAAGGGCGAGGTTCAAACGAGGAAAGGCTTACGGTGGATACCTAGGCACCCAGAGACGAGGAAGGGCGTAGTAATC
GACGAAATGCTCCGGGGAGTTGAAAATAAGCATAGATCCGGAGATTCCCGAATAGGGCAACCTTTCGAACTGCTGCTGAATCCATGGGCAGGCAAGAGAC
AACCTGGCGAACTGAAACATCTTAGTAGCCAGAGGAAAAGAAAGCAAAAGCGATTCCCGTAGTAGCGGCGAGCGAAATGGGAGCAGCCTAAACCGTGAAA
ACGGGGTTGTGGGAGAGCAATACAAGCGTCGTGCTGCTAGGCGAAGCAGCCCGAATGCTGCACCCTAGATGGCGAAAGTCCAGTAGCCGAAAGCATCACT
AGCTTACGCTCTGACCCGAGTAGCATGGGGCACGTGGAATCCCGTGTGAATCAGCAAGGACCACCTTGCAAGGCTAAATACTCCTGGGTGACCGATAGCG
AAGTAGTACCGTGAGGGAAGGGTGAAAAGAACCCCCATCGGGGAGTGAAATAGAACATGAAACCGTAAGCTCCCAAGCAGTGGGAGGAGCCTAGGGCTCT
GACCGCGTGCCTGTTGAAGAATGAGCCGGCGACTCATAGGCAGTGGCTTGGTTAAGGGAACCCACCGGAGCCGTAGCGAAAGCGAGTCTTCATAGGGCAA
TTGTCACTGCTTATGGACCCGAACCTGGGTGATCTATCCATGACCAGGATGAAGCTTGGGTGAAACTAAGTGGAGGTCCGAACCGACTGATGTTGAAGAA
TCAGCGGATGAGTTGTGGTTAGGGGTGAAATGCCACTCGAACCCAGAGCTAGCTGGTTCTCCCCGAAATGCGTTGAGGCGCAGCAGTTGACTGGACATCT
AGGGGTAAAGCACTGTTTCGGTGCGGGCCGCGAGAGCGGTACCAAATCGAGGCAAACTCTGAATACTAGATATGACCTCAAAATAACAGGGGTCAAGGTC
GGCCAGTGAGACGATGGGGGATAAGCTTCATCGTCGAGAGGGAAACAGCCCGGATCACCAGCTAAGGCCCCTAAATGACCGCTCAGTGATAAAGGAGGTA
GGGGTGCAGAGACAGCCAGGAGGTTTGCCTAGAAGCAGCCACCCTTGAAAGAGTGCGTAATAGCTCACTGATCGAGCGCTCTTGCGCCGAAGATGAACGG
GGCTAAGCGATCTGCCGAAGCTGTGGGATGTAAAAATACATCATCGGTAGGGGAGCGTTCCGCCTTAGAGAGAAGCCTCCGCGCGAGCAGTGGTGGACGA
AGCGGAAGCGAGAATGTCGGCTTGAGTAACGCAAACATTGGTGAGAATCCAATGCCCCGAAAACCTAAGGGTTCCTCCGCAAGGTTCGTCCACGGAGGGT
GAGTCAGGGCCTAAGATCAGGCCGAAAGGCGTAGTCGATGGACAACAGGTGAATATTCCTGTACTACCGTTTGTTGGTCCCGAGGGACGGAGGAGGCTAG
GTTAGCCGAAAGATGGTTATCGGTTCAAGAACGTAAGGTGCCCCTGCTTTTTCAGGGTAAGAAGGGGTAGAGAAAATGCCTCGAGCCAATGTTCGAGTAC
CAGGCGCTACGGCGCTGAAGTAACCCATGCCATACTCCCAGGAAAAGCTCGAAGGACTGTAAGCAAAAGGGTACCTGTACCCGAAACCGACACAGGTGGG
TAGGTAGAGAATACCTAGGGGCGCGAGACAACTCTCTCTAAGGAACTCGGCAAAATAGCCCCGTAACTTCGGGAGAAGGGGTGCCTCCTCACAAAGGGGG
TCGCAGTGACCAGGCCCGGGCGACTGTTTACCAAAAACACAGGTCTCCGCAAAGTCGTAAGACCATGTATGGGGGCTGACGCCTGCCCAGTGCCGGAAGG
TCAAGGAAGTTGGTGACCTGATGACAGGGGAGCCGGCGACCGAAGCCCCGGTGAACGGCGGCCGTAACTATAACGGTCCTAAGGTAGCGAAATTCCTTGT
CGGGTAAGTTCCGACCCGCACGAAAGGCGTAACGATCTGGGCACTGTCTCGGAGAGAGGCTCGGTGAAATAGACATGTCTGTGAAGATGCGGACTACCTG
CACCTGGACAGAAAGACCCTATGAAGCTTCACTGTTCCCTGGGATTGGCTTTGGGCCTTTCCTGCGCAGCTTAGGTGGAAGGCGAAGAAGGCCCCCTCCC
GGGGGGGCCCGAGCCATCAGTGAGATACCACTCTGGAAGAGCTAGAATTCTAACCTTGTGTCAGGACCTACGGGCCAAGGGACAGTCTCAGGTAGACAGT
TTCTATGGGGCGTAGGCCTCCCAAAAGGTAACGGAGGCGTGCAAAGGTTTCCTCGGGCCGGACGGAGATTGGCCCTCGAGTGCAAAGGCAGAAGGGAGCT
TGACTGCAAGACCCACCCGTCGAGCAGGGACGAAAGTCGGCCTTAGTGATCCGACGGTGCCGAGTGGAAGGGCCGTCGCTCAACGGATAAAAGTTACTCT
AGGGATAACAGGCTGATCTTCCCCAAGAGCTCACATCGACGGGAAGGTTTGGCACCTCGATGTCGGCTCTTCGCCACCTGGGGCTGTAGTATGTTCCAAG
GGTTGGGCTGTTCGCCCATTAAAGCGGTACGTGAGCTGGGTTCAGAACGTCGTGAGACAGTTCGGTCCATATCCGGTGTGGGCGTTAGAGCATTGAGAGG
ACCTTTCCCTAGTACGAGAGGACCGGGAAGGACGCACCTCTGGTGTACCAGTTATCGTGCCCACGGTAAACGCTGGGTAGCCAAGTGCGGAGCGGATAAC
TGCTGAAAGCATCTAAGTAGTAAGCCCACCCCAAGATGAGTGCTCTCCTATTCCGACTTCCCCAGAGCCTCCGGTAGCACAGCCGAGATAGCGACGGGTT
CTCTGCCCCTGCGGGGATGGAGCGACAGAAGTTTTGAGAATTCAAGAGAAGGTCACGGCGAGACGAGCCGTTTATCATTACGATAGGTGTCAAGTGGAAG
TGCAGTGATGTATGCAGCTGAGGCATCCTAACAGACCGGTAGACTTGAACCTTGTTCCTACATGACCTGATCAATTCGATCAGGCACTCGCCATCTATTT
TCATTGTTCAAATCTTTGACAACACGAAAAAACATTGTTCAACTCTTTGACAACATGAAAAAACCAAAAGCTCGGCCCTTCCATCCCAGAGGGAGAGCAG
AGCTTTTGGTGTCCCCTCTGGGGCCTCATAATCACTAGCTTTTCTCTCATGCCTTTCTTCGTTCATGGTTCGATATTCTGGTGTCCTAGGCGTAGAGGAA
CCACACCAATCCATCCCGAACTTGGTGGTTAAACTCTACTGCGGTGACGATACTGTAGGGGAGGTCCTGCGGAAAAATAGCTCGACGCCAGGATGATAAA
AAGCTTAACACCTCTCATTCTTATTACTTTTTCAATATGAAAACGAAAAAATGAAAAATCAAAAAGTCGTCTTATTCAAAACCCCAATTATGACATCCCT
TCTCTCCCACTTCACACCTCGGAACGCACCTCTTATAGAGATAAACGCGCCTTCACATCTTCTTAACCCGAAATTGAAATGGCTGGGGAGAGGAAAGAGT
CCTTTTTTTGAGGGTACTCCCGGGAACAGATCCGCTGGAGACGAGGTGGGGCCTGTAGCTCAGAGGATTAGAGCACGTGGCTACGAACCACGGTGTCGGG
GGTTCGAATCCCTCCTCGCCCACAACCGGCCCAAAGGGGAAGTACCTTTCCCTCTGGGGGTAGAATGATGGGGATAGCGGACCAAAAAAAGCTATGGAAC
TGGGGTGTGGGTCTTTTGTCGAAATGGAATGGCTTTTCTTTTTTTATCTATTTATTGTGGATGGTGGAATAATTACACATAGTATGCCCCGACCCCGTCA
GCGTATTTTTTTGTTTTACGCTCCGTAAATCTTCCTCAGCCAGGCTTGGGCAGAATAGCAGAGAAAGTACAAGTATTAGTAGCATAACAAAAAAGCCCTC
CTCGTCATTAATATCTTGCGGCAATTGTGACCTCTCGGGAGAATCGATGACTGCATCAAAGATGCAGTGCTAGTACTAGTAATTCTTAATTGGATAGTTG
GAAATAGCCCCAGGGCTATGGAACAAAGGATTATCCCAGACCTACACCGAGGTAGTGACGGTAATTTTCTAATCTCGCAGAATGTGATACGATGGGATAG
AATGCAAGGACAGGGAACGGGTTACCTACTCTTAACGGTCAAAGCGAGCCCCTTTATTCTGAATTCTTTAATTCAGAATGAATCAAATCTCCCCAAGTAG
GATTCGAACCTACGACCAATCGGTTAACAGCCGACCGCTCTACCACTGAGCTACTGAGGAACAACGGGAGATTAGATCTCATAGAGTTCAATTCCTGTTC
TCAACCCATGACCAATATGAGCTAGAAGCTTCCTTCGTAACCCCCGGAACTTCTTCGTAGTGGCTCCCCTCCATGCCTCATTTCAGAGGGAACCTCAAAG
TGGCTCTATTTCATTATATTCCATCCATATCCCAATTCCATTCATTTAATATCCCTTTGGTGTCATTGACATAACAGATGTCGTTTCTAGTCTATCTCTT
TCTATTTCTTTTCTTTTTCTATATATGGAAAGTTGAAAAATCATCATATAATAATCCAGAAATTGCAATAGAAAAGAAATAGGGGAGGTTTGTGATGATT
TTTCAATCTTTTCTACTAGGTAATCTAGTATCCTTATGCATGAAGATAATCAATTCGGTCGTTGTGGTCGGACTCTATTATGGATTTCTGACCACATTCT
CCATAGGGCCCTCTTATCTCTTCCTTCTCCGAGCTCAGGTTATGGAAGAAGGAACCGAGAAGAAGGTATCAGCAACAACTGGTTTTATTACGGGACAGCT
CATGATGTTCATATCGATCTATTATGCGCCTCTGCATCTAGCATTGGGTAGACCTCATACAATAACTGTCCTAGCTCTACCATATCTTTTGTTTCATTTC
TTCTGGAACAATCACAAACACTTTTTTGATTATGGATCTACTACCCGAAACTTAATGCGTAATCTCAGCATTCAATGTGTATTCCTGAATAATCTCATTT
TTCAATTATTCAACTATTTCATTTTACCAAGTTCAATGTTAGCCAGATTAGTCAACATTTATATGTTTCGATGCAACAACAAGATGTTATTTGTAACAAG
TAGTTTTGTTGGTTGGTTAATTGGTCACATTTTATTCATGAAATGGCTTGGATTGGTATTAGTCTGGATACGGCAAAATAATTCTATTAGATCGAATAAG
TACATTCGATCTAATAAGTACCTTGTGTCAGAATTGAGAAATTCTATGGCTCGGATCTTTAGTATTCTCTTATTTATTACCTGTGTCTACTATTTAGGCA
GAATACCGTCACCCATTCTTACTAAGAAACTGAAAGAAACCTCAAAAACGGAAGAAAGGGTGGAAAGTGAGGAAGAAAGAGATGTAGAAATAGAAACAAC
TTCCGAAATGAAGGGGATTAAACAGGAACAAGAGGGATCCACCGAAGAAGATCCTTCTTCTTCCCTTTTTTCGGAAGAAAGGGAGGATCCGGACAAAATC
GATGAAAGGGAAGAAATCCGAGTGAATAGAAAGGAAAAAACAAAGGATGAATTCTACTTTCTCTTTACAGAGACAGGCTATAACAAAAGCCCCGTTTATC
AGGATTCTTATCTAAATAGGAATCCGAATCAAGCAAATTCGAATAAAAAAGGGAAACTCTTNNNNNNNNNNNNNNNNTTAAGTAATAAAAGTAATAAAAA
AAATTAATAAAGAAATCAATACATATGATAAATAGAAGAAAAGATAAGAAGAAATGCGCCCGCCCCCTACATATTTGATAACTTCTCCTATAAAGAAACT
AATAAACCCAACTCCATTCGTAATTCCATCAATTATTCGTCGATCAAAAAAATGAGTTAATTCGGCCAATCCTCTAGTTCCCCCAGTTAAGAATCTTGTA
TAAAAAGAATCTATATAAGCACGATTATATGACCAACTATATATGCCATTTAGAAATTTTTCCCAAAAAAGTCCCTTAGGACCTCTTTTAACAACTGAAT
TTATTAAATCCAAATTTAGTAAGGAGGAATAAGGAGAATTATATAAAAAAGACGCTATAACTATTCCTAAATAACCTATACTGACTGAAAAAATTGCATC
TTTCATAAATTCATACCAATCCGTCGAATTTGTCGACTTTTGATGCAAAAGATTTATAGACGGAGTTAACCATTTAGATAATATATCAACATCGATTCCC
TCTTGATTGAAAGGAATTCCTATAAACCCAATGAACAGAGTAAATAGGCCCAATACAAGTAGAGAAAATAACATAGTATTGTCTGATTCATAAGGATAGG
AATCAATTTTTTTATTCTCAAAACGAGCAATAGTAATATATGGGCGTATCATATTTCTACCATTATCATCAATTCGATATGTTCTTTTTGAAAAAAAGGA
AGAATTCTTATTATCAACCATTGCTAATAAACGAACATTTTTGTTAATTCTTTTTGAAACTCCCTTACCCCATAGAGATATTGAATAGAAAGGTATTTTT
TGTTTGCCACTATAATTTTGAAAATAAACATTTAAGTGTCCCTCAAAGGTAAGTAAATAGATCCGAAACATATAAAATGCGGTTAATCCGGCAGTAACCC
AGGCGATTATTGCAAAAATTGTCGAATACAACCAAGTATCATTAAGAATTTCATCTTTGGACCAAAAACAAGCCAAGGGCGGAATACCGCAAAGAGAGAG
TGTACCTAATAAAAAAGCATTTTTGGTAATTGGTACATATTTTCTTAAACCTCCCATAAGAATCATATTCTGACTTTTATAGGGAGAATAGCCAACAATC
CCTTCCATTGAATGAATAACGGATCCGGATCCTAAAAATAACAATGCTTTGGAATAGGCATGAGTAATCAAATGAAATAAAGCACTTCGATAAGACCCCA
TCCCAAGAGCTAACATCATATAACCCAATTGAGACATTGTGGAATAGGCTAAACCTTTCTTAATGTCTTTTTGAGCAAGAGCTAAAGTAGCTCCTAATAA
GACTGTTATTATTGCTATCAATGAGATTAAATTCATTATGGAAGGTATAACTATGAAAAGAGGAAGAAGCCGAGCTACAAGAAAAATGCCTGCCGCTACC
ATAGTAGCAGCGTGTATAAGAGCGGAAATCGGAGTAGGCCCTTCCATAGCATCGGGCAACCATACATGAAGGGGAAATTGTGCAGATTTCGCAACGGCAC
CAGAAAATAACAGAACACCGCACAAAGTAACAAATAAAAAATTGACCTCGTTATTAGAAATTAAGTTGTTGAATATTTCGAATAAATCTTGAAATTCGAA
ACTACCCGTTATCCAATAAAAACCCAAAATTCCTAATAATAACCCAAAATCCCCTACACGATTTGTTACAAAAGCCTTTTGGCAAGCATTTGCTGCAAGG
GGTCGTGTGAACCAAAATCCTATTAATAAATAGGAACACATTCCAACCAATTCCCAAAAAATATAAATTTGGATTAAATTTGAACTAGTAACTAATCCTA
ACATGGAAGTACTGAAAAAACTCATATAAGCAAAAAATCTCAAATATGCTTGATCATGAGCCATATAATTATCACTATAAATAAGAACCATAATTCCAAC
GGTAGTGATTAATATTGACATAATAGAAGTAAGTGGATCTATCAAATAGCCGAATTCTAAAGAAAAATCGTTAGTAATGATCCAAGACCATACATATTGA
TAGCTAGAATTGCTAGTTATTTGCTGAATAGACAGATTCATTGAAAAAATCATGACTATACTTAACAATAAAACACTATGAAAAGCCCATATGCGACGAA
ACTGTTTTGTTGCCGTCGGAAAAAGAAGAAGTCCCACCCCTATTAATATAGGAACGGGAAGTGGGATGAAAGGTATGAGCCACCCGTATTGATATGTCTG
TTGCATAAAAATATTTTTGAATTATGAATTTACTAATTTATTATTTCCGATTGACCGGATCTTACCTCTTTGAAAGGAGTCAATAAAAGTCAAGATATGG
ACTAATTTAAATAGAAATTTAGAAGTTTTTCTTCTTACTTTACTTATTCCTTATTTTATTTATTTTTAAATATCCTTCAAATATTCAATTCAAATCAAGA
AGTTACATTTGCTCAAATGAGATAAAACGGAGTAATTCCTAATTATTGTCCAATTTGAAAATGAAACCTACCGGGTTTAATAAGATTAAATTCGATTTCT
ATGGCGCAGCGGATTCTATAGATATAGAGTTTAATGAGAAAGAATATCAAATAATATTAATCAATCGAATGAATTTATGGCTATTCTATGGAATATAAAA
GTTTGAAAAAAAAAAATGGGATACCTTCGTTTTTTTCTATTTCTATATTTCTAGTATTTAGAGTACCCGAAATATTTTTTTATTGATGCGATTATCATAT
ATCTTTCCTCCTCGGAGCTTTCTTTTTTTTCTGAAAAGAATATTAATTCAAGAATAAATAAAATAAAAAGTAAAGAAGGATTTGGTTTGAACAATATTTG
AACAATAGATGTCTTTCACATCCAACTAGAACAATAAGTAATCCTTTTTCTATTAAATGGCCGTTCCAAAAAAACGTATTTCTACATCAAAAAAACGCAT
TCGGAAAAATATTTGGAAAAAGAAGGGATATTGGACAGCGTTAAAAGCTTTTTCGTTAGGAAAATCTCTTTCTACAGGAAATTCAAAAAGTTTTTTTGTG
GAACAAACAAATAAGTAATTCAAAATTTTAATAATCTGAATCGCCTCGAAAAATGAAATTGACCCATTTACTATTTACTACAAAATCAAAAATTTGGAAT
TTCCACTATCTAGTAAGATAAGCTAATCAATATGACACGGCACTCATTTCTATTTTTAAAAATAACAATTTAGCTTTTTACTGACTTCTAAAAATCGAAT
ACTTTCTTTGTTGACAAAGGCATAAATCCAAGATAAAAAGGGGTTTTTCCTTCTTTTTTTAGTGGATTCTCTCATTTATAGGATGGGGAGGTTTTTTCCC
CATCGAACTTTTTGTTAGAGTTACGATAAAAAAACTTATTTTTCTCCCCTTTTCTCTATCTATAAAAAAGCGGTAATTCTTGAATTTTTATGAAAAATAA
AATAAAAATATTGCACTGAATTGGCTTCTTCAATCTCGACGATTATTCATTAATAACTTATGATAAGTTCAAGATAAGCCGCTATGGTGAAATTGGTAGA
CACGCTGCTCTTAGGAAGCAGTGCTAGAGCATCTCGGTTCGAGTCCGAGTAGCGGCATGTCATCTTCTAAAAAAGATAAATAGATCTTATAATGAATTCA
ACTCCTGATTTCCATTTAAGAGACTCTTCTTTTTTTATGATATTTTCAACCTTAGAACACATATTAACTCATATTTCCCTTTCCATTGTTTCAATCGTAA
TTACAATTCGTTTAATAACCTTTTTTTGCGTAGATGAAATCGCACAACTGTACGATTCATCCGAAAAAGGCTTGATAGTTAGTTTTTTCTGTATAACAGG
ATTATTAGTTACGCGTTGGATTTATTCGGGTCATTTTCCACTAAGCGATTTATATGAATCATTAATCTTCCTTTCATGGGGTTTTTCCCTTATTCATATA
GTTCCGTATTTCAAACAAAATCAAAATTTATTAAGCATAATAACCGGTTCAAGCGCTATTTTTACCCAGGGTTTTGCTACTTCCGGACTTTTAACTCAAA
TACACCAATCTTCCATATTAGTACCTGCTCTTCAATCCGAGTGGTTAATAATGCATGTAACTATGATGATATTGGGCTATGCGTCCCTTTTATGTGGATC
ATTATTATCAGTAGCACTTGTAGTCATTACATTTCGAAAAAACAGAAGGATTTCTTCTAAAAGTACTTTTTTATTAAAAGAATCCTTTTTCGTTGGTGAA
ATTGAATACATGAATAAAAGAAGCAATCTTTTACAAACTACTTCTTTTTTTTCGAGTAAGAATTATTACAGATCTCAATTAATTCAACAATTAGATTATT
GGAGTTATCGAATTATTAGTCTAGGGTTTTTATTTTTAACCATAGGTATTCTGTCAGGAGCAGTATGGGCTAACGAAGCTTGGGGATCCTATTGGAATTG
GGATCCAAAAGAAACTTGGGCATTTATTACTTGGATCGTATTTGCGATTTATTTCCATACTCGAACAAATATAAACCCCCAAGGTGCCAATTCGGCAATT
GTAGCGTCTATAGGCTTTCTTATAATTTGGATATGCTATTTTGGGGTTAATCTATTAGGACTAGGACTACACAGTTATGGTTCGTTTACATTAACATCTA
ATTGAATTCGAGAAAGTATCTTACGAACACAACACACTCACATTGTACATATAAAAAATTTTATGTGAATCGGCACGAACCGTGTGAATCAATACAATAT
TTGATTTATGTGGTTCGTGCCCATATGGGGTTCAAATTCATTTTTTTTGAGCTTTACTTATAAAATTTGCGAAAAGAAAAAGTTCTCTTGGTTCAGAAGG
GTTTTCAAATCACAATTTGAAAATCATAATAAATAGCAAAACTATTTAGAAAAAGAATTAGATAGGATAACTTCAACCTTCTCAACCGATAGGGAAAGAA
CGAAATCGGGGTACATACCAATACCTAGTACGGGTAAAAAGAGCGAAATCGAAAGAAATAACTCTCGCGGTCCAGAATCAAAAAAATAAGAGTTTGGAAC
GTTAAAAAGCTTGTATCCATAGAACATCTGACGTGACATAGATAATGAATAAATAGGAGTTAATATCATTCCAAGTGCCATTACAAAAGTAATTAGTATT
TTTGGCATTAAATAATATTTGTGACTGGTAATTATTCCAAAAAATACTATCAATTCGGCAACAAAGCCACTCATACCTGGTAATGCAAGGGAAGCCATCG
CAAAGCTACTAAACATTGTGAATATTTTTGGCATTGTGATAGCTATTCCGCCCATTTCGTCAAGATAAAGAAGGCGTGTTCTATCATAAGTTGTCCCCGC
CAAGAAAAAAAGTGCAGCACCAATAAATCCATGAGAGATTATTTGTAAAAGAGCTCCATTGAGTCCTGTATCAGTTATAGAACCAATTCCGATAATTAGG
AAACCCATATGAGATACAGAAGAATAGGCTATTCTTTTTTTTAAATTCCGTTGGCCAAGAGATGTTGAAGCTGCATAAATTATTTGAATTGCGCCTACTA
TCACTAACCAAGGGGAAAATAAATAATGGGCGTGAGATAATAATTCTATATTGATTCGAGCCAATCCATACGCTCCCATTTTTAATAAGATTCCGGCTAG
AAGCATACAAGTACTGTAATGTGCTTCTCCGTGGGTATCTGGTAACCATGTATGTAGGGGTATAATCGGCAATTTGACAGCAAAAGCAATAAAAAATCCA
ATATAAAATATTATTTCTAAAACCGCAGGATACGACTGATTGGCTGATGTTTCAAAATTTAATGTTGGTTCATTCGAACCGTATAACCCTATACCCAGAA
CTCCCAGTAGGAGAAAAATGGAGCCCCCCGCCGTGTACAAAATAAATTTTGTAGCCGAGTACAGACGTTTCCTTCCCCCCCACATGGATAGAAGTAGATA
AACGGGAATTAATTCTAACTCCCACATGATAAAAAAAAGTAAAAGGTCGCGAGAAGAAAATAATCCTATTTGACCGCTGTACATTGCTAACATCAGGAAA
TGAAATAATCGGGAATCCCGAGTAACAGGCCAAGCCGATAAAGTAGCTAAGGTGGTGATGAATCCTGTTAGTAAAATGGGTCCTATAGAAAGTCCATCAA
TTCCCAATCTCCAATGGAAATCAAAAAAGCGGATCCATTTATAATCCTCCAATAGTTGTATTAATGGATCATCCGGTTGGAAATGATAACAGAATGTATA
GACCGTTAGAAGGAGTTCTAAAATACATATACATATAGTATATACGCGGATGACCCTATTTCCCCTATGGGGGAGAAATAAAATTAAGGAACCCGCAAAT
ATTGGCAAAACTACAATTATTGTTAACCAAGGAAAAAAATTCGTGGTAAAGACAAGATGCGCTTGGACCAGAAAGACCCGTGCTCAAGATATTTTTATTT
TGAGCACGAGTCTTGTCGGTAAAAAAAGATAAAATGGATTCAAGTAGAGTTTATTGGAACGTATCAATAAGCTAGACCCATACTGCGAGTTGTTTCAGCC
CCTAAATAAACCCGAACACTCAAGAAATCCGTTGGACAGGCGGATTCACATCTTTTACAACCAACGCAGTCTTCCGTTCTTGGAGCCGAAGCAATTTGTT
TAGCTTTACATCCATCCCAAGGTATCATTTCTAATACATCGGTCGGGCAGGCTCGGACACATTGAGTACATCCTATACATGTATCATAAATCTTTACTGA
ATGTGACATTGGATCTATACATTTTTAAACGTCATAAATTTTCGACCTAGTAAGCTTAGAGACTAATCCTATATGTAGATACCAGGTAAATCAACAAGTT
ATCAGAATTTTTCTAATCAATTGATTTCTGGACTGCTTTATTATAAAAGGAAGGACCAAAATACTTTGATTTCTTATGTTTTTTTTTTGCAGAGAAGATT
ATACCTTAAATTCGAATATTCCTAAAAAATTTAGAATTCCTATGGTTAATACTACTTATTCAACAAATTTGATTGGTTAATACGAGTTGATTTTCGATTA
CGATAGATTGACGAAACAATAGCCGGCCCAATGGCTGCTTCAGCGGCTGCAATGGCTATAACAAAAATTGAGAAAATATCTCCCCTTAATTGACGATTAT
CAAAAAAATCAGAAAAAGTTACAAAATTTATATTAACTGCATTCAATATAAGTTCAAGACACATAAGAGCTCTAACCATATTTCGACTTGTGATCAATCC
ATAGATACCGATAGAAAATAAATAGGCACTCAAAACAAGTACATGTTCGAGCATCATTAAGCAACTCCTTAGCAATCTCATTCATTTCAATCAAAATAAC
AATTCAATTGATTTGATTGAATCACATATAACAAGCATGGAATATTTTAATTGCTGATTTTTTCTTGACGAGCTACAGCAATTGCACCTATTAAAGCAAC
TAAAAGAATTATTGAAATGAGTTCAAATGGAAGAAAAAAATCCGTTGATAAATGAATTCCAATTTGTTGACTATTGCTTATCAAATCTTGTTCTAGAACC
TGGTTTGATCTTGTAGTCCAAACAATCCCGTACCATGACGTATCTGGAATAGTAGTAATTAGTGAAATAAAAAGACTTGTACAAATCACCGAAGTAACCC
CATCCCCAACAGTCCAAAGGCGAGAATCTTTGTAATATTCTGAACCACTCATGAACATCACAGCAAAAAGAATTAAAACATTTACAGCCCCTACGTAAAT
AAGTAGTTGCGCAGCAGCTACAAAATAAGAATTCAATAGAATATAGAATAAGGATATACAAACAAGAACCAATCCTAACGAAAAGGCAGAATAAATTGGA
TTGGGAAGTAATATCACTCCTAGACCTCCTAAGATCAAACCCGATCCCAGAAAGACTAAAAGAAAATCATGCATTGGCCCAGGTAAATCCATTAAAATTA
AAAAAAAAAATCGAAATATTTCATGATTTTATTGACCTGAACAGGAAAAAAGAAGTAATTCCTTTTTTTATCTTTATGATACTTCTCAACTTTAACTTAA
ATTAAAATTAAACATAATTAAATAAATGAAATTTGAATAGGTGGGGGGTGGATTGATGTATATAGTGTTATTGGAGCCCTATCATTCAATATCTGGAAGA
ATAGTTTGAAAATATATATATATTACTTTAATATAGAAAATCAATAAATATAGAAATAGATTTTGAATCCAAATTAAATATTAAATGACAGGGTTAATTT
TGGATTGATCAGGGAAAGCCTTATTTTTATAGATTCAAACTAAACCTTAATTTCTTTAATTGATTTTATTATTATAGTATTAATAAATATAGTATTAAAA
AAATCATTAATTTTTAATTGGGGATTTCTTTGAATTGAGAGGTTGAACTATTTTTTATCTGAGACGAATTCGAAATTGTGCGAATTGTATAATCATCAAT
TATTGACGTTGGTAACCGACCCAAAGCAATTTGATTATAATTCAATTCGTGACGATCATAACTCGAAAGTTCGTATTCTTCAGTCATTGATAAACAATTT
GTTGGACAATACTCAACGCAATTACCACAAAATATACAGATCCCAAAATCAATACTGTAATTAAATAATCGTTTCTTTCGAATATCACTTTCCAATTTCC
AATCTACAACGGGTAGATCAATAGGACATACCCGGACGCATACTTCACAAGCAATGCATTTATCAAATTCAAAGTGGATTCGGCCCCGGAAACGTTCGGA
CGTGATTAGTTTTTCGTACGGATATTGAATAGTTATAGGTAACCGATTCGCGTGAGACAGAGTAATCGTGAAACCTTGACCGATGTATCTGGCGGCTCGT
ATTGTTTGTTGACCATAATTCGTGAATTCAGTTACCATAGGGAACATATCGTGAATGTGTATAAAGAATAAAACTGTAGGTTTGTTTCTTTCTCTTGTTT
GAGCTAAGTGGTGAATACAGAATATTGTAATTCTTTACAGTGAAAGAAGTTGGGACGAAGTTGTTAATAATAGATTACCTAGAGAAATAGGTAAAAGAAA
TTTCCATCCAAGATTTAATAGTTGGTCTATTCTCAACCTTGGTAAAGTCCATCTTGTTGCAATAGGAATGAACAAGAACAAATAAGTTTTAGCTAATGTA
ATAAAGATGCTGATTATTGTTCCAAAAACTTTACCTACTTTAGTTATATTTATGTCAAAAATATTAGGAATGAATAGGTATGGAATAGAAAGATTCCAAC
CTCCTAAGTAAAGAACTGTTACAAATAATGAAGAAACTAGTAGGTTCAGATATGAAGCAACATAAAATAAACCAAATTTGATACCTGAATATTCGGTTTG
ATAACCTGCTACTAATTCTTCTTCTGCTTCTGGTAAATCAAAAGGTAATCTCTCACACTCGGCTAGAGAAGAAATTAGAAAAATGAGAAACCCTATAGGT
TGACGCCACAAATTCCACCCCCAAAAACCGTATTTTGACTGCGCTTCAACTATATCAACTGTACTTAAACTGTTAGATAATCATAGTCGATTAGAACATC
GCTGTTCTTATCACTAGTACAGAACCGTACATGAGATTTTCACCTCACACGGCTCCTCAAAGGTCACAAAAAAATCTAAGGACATTTAATGATTATTTAT
CTTTATCTTGACATTTTATTTTCTAAAATAGCCCAAGTTCCTCAAATTAGACCAACGTAATTCTGTTTGCTATATTTTATATTAAAAATATATATTAAAA
AAAGGTGCTTCTGAATTAATCTCATCTTTTAATTTTAAAAATGTCATTTTTGTTTGTTGATCGATAACTTCACTTTATTCTTGAATGAAAAACTTTTTCA
TATAGGTATTTCAACCTATTATTTTCAATTACGAAAAAGAATTCGGCGTTCCATAAATTTTTGAATCATGCCAAGAGTTCTCTCTTTCTAACTAACGAAA
AGATATAGAAAAGAGGGATCTTTTTGAATTTTTTTATTCGATTTTATTTCGTTCCTATTCTCCTTTCTCATAAAAGGGCTTTTAATCAAAATAAAAGATT
ACTTCGTTCTTGATAGTTATTTACTTAATCGGTGGGTAGGAACATACTCTAGGTCGGAATCGTGGGTAGTACTTCTTGATCATTTCTACTAACTTAAAGT
CCCAATTCAAATTCCGTTTATGTACAGAAATATCCTCTGGAATAATTTCGAGAATATCTATTACTAATCCTTTATGTATTTTCGTCTTTCTAGCCATCCA
CTCAATTTTGTTCAACCTCCCGTTTAAACCCGCTTCAAGTGATGATAACTAAGCAACCAATCTTGGGGTAAACGGCCTCTACTGCTTATATTTACTTTAA
TTAATTCTTGTACATAGGGAATGAGACTTAATCTTTTTACTGCAAATTTGTAAGCCGTTTTCTTTCACTCATATAACTATCCGCTTTAGTTCATCAACCT
AAATGATGATTAACAAAGATGAAAAAAACTATTTATTTAACCTTCTTCTCAGAAATTAGAAAGAAAAGAACTAGGAAAAATTTTGTATTTCACCTAATTA
GACGTCACCGAATCACACGTAGAGATATCGATAATACACATAAAGTTAATGGTATTTCATAACTAATTGATTGAGCAGCAGCGCGTAGACCACCTAAAAA
GGAATATTTATTATTTGATCCATATCCCGCCATAAGAAGTCCAACAGGAGCAATGCTTGAAATAGCGATCCATAAAAAAACCCCAATACCAAGATCGGCT
AGAATAAGGTGGTATCCAAAAGGAATTACTGAATAACTTAGTAAAATTGATATAACTGCGACGGATGGTCCGATACTAAATAAACGACCATCTCCTCTAG
ATGGAAGAAGGTTCTCTTTGAAAAGTAGTTTTGTACCATCTGCTAGAGCTTGAAGAATTCCTAAGGGACCAGCGTATTCAGGTCCAATACGTTGTTGTAT
CCCTGCAGATATTTCTCTTTCTAACCAAACAATTACGAGTACACCTATTGTGATTCCTAATACAAGAGTCAAAATTGGGACAAGTATCCATATAATCCCA
TAGACCTCTTTTAAGAGTTCTAATCTGGAAAAAGAATTGATAGCTTGTACTTCGGGTGTATCAATTATCATTTTTAACGATCAACTTCTCCCATAATGAT
ATCTATGCTACCTAATATTGTCATAATATCAGCCAATTTCATTCTTTTAACTAACTGAGGAAGAATTTGCAAATTGATAAAACCCGGCGGACGAATTTTC
CATCTCCAAGGAAAAACACTCTGATCTCCTATCAGAAAAATTCCCAATTCTCCCTTTGGGGCTTCAACTCTCACATAAAGTTCTTGTTTCGCCAATTCAA
AGGTTGGAGAAGGTTTTTTACTAATAAATCTATATTCAAAATCATTCCATTCAGAATTTTTTACTCTATCAAAACGTCGTATTTCTAAATTTTCGTAGGG
CCCTCCTGGAATTCCTTCCAGAGTCTGTTGTAAAATTCTTATGGATTCTGTCATTTCACCGATTCGTACTAAATAACGAGCTAATGAATCCCCTTCTTTT
TGCCATTGAACTTCCCAATCAAATTCATCGTAACACTCATAATGATCAACTTTACGAAGATCCCATTGGATTCCGGAAGCCCGTAGCATTGGTCCCGATA
AACCCCAATTTAGTGCTTCTTCTCCGCGAATAATGCCCACACCTTCAACTCGTTCTAAGAAAATAGGATTCCGTGTAATAAGCTTTTTATATTCAGCAAC
CCCCGTTAAAAAGTAATCACAAAAATCTAAACATTTATCTATCCAGCCATAAGGTAGATCAGCTGCGACTCCTCCGATACGAAAATAATTATGCATCATT
CGCATACCAGTAGCAGCTTCGAATAGGTCATATATCAATTCCCTTTCTCGAAAAATATAGAAGAAGGGAGTCTGTGCACCAATATCTGCCATAAAGGGGC
CAAGCCATAACAAATGGGAAGCTATACGACTCAACTCCAGCATAATGACTCTGATATAACTAGCTCTTTTAGGTACTTGAATATTTCCTAATTGTTCGGG
CCCATTTACAGTTATTGCTTCTGTGAACATAGTAGCTAAATAATCCCAACGTGTTACATAGGGCAAATATTGTATAATTGTTCGATTTTCTGCAATTTTC
TCCATCCCCCTGTGTAAATACCCTAATATAGGTTCACAGTCAATAACATCTTCACCATCCAGAGTAACGATGAGTCGAAGAACACCATGCATTGATGGGT
GGTGAGGCCCCATATTGACTATCATAAGATCTTTTCTTGTAGCTGGTACAGTCATAAGTTTTTTACCCATTCATTTTTCCATGAATTGCTGAAAGTGAAA
AGAAGTTTATCAAAATACCAAATAAAAAAGAGTACTTAAAACGATTCGTCCAATTAACGAGTTTTTGTCTCTCGAATACTCAACTGACCAATTAATTCTT
TATAATGTACTCTATTTTTTTTTGCCAAATAAGCCAACAGTCGTTGACGTTTTCCTAAAATTTTTCGCAAACCTCTCTGAGATAAATAGTCTTTTTTGTG
CACTTCCAAATGTGAAGTAAGTCTCCGTATCTTAGTGGTAAAACTAAATACTTGAAATTCAACCGACCCCCTTCTTTCTTTTTCAGAAATAATCGAAATG
AATGCATTTTTTACCATAAAAAATTTTACCTCTTCCACTTTTATAGATATTAATTTTACCGATGAGTAATAATAATGCTAGTAATTTTAATGTGTTATAT
ACAATAATCTGAATTTCTTTATAAACTCCTAATTTTATGAACTCATGTTAATCCATCCGGGTTTCCACTTTAATTTTATTCTGAAAAAGAAGGAAGGGGG
CTCATTTTTGCATGGCATAATTTAGACCTAAAATGAAGAAGATTCTGTTAATTGATTTGTAGGTCTAATGGATACCTTAGCGGTTTTAGTTTTCGTATCA
TATATTCCAATGCCACAGAAGACGGGGCGTGTGAGTCTCTTTACTTTCATATACCCTGTGGGTATAGCATATATAGGAAAAATGAACTATCGACGACTTT
TCAGCCGCGGATACAGACATATCCTTAACATACTGAAACGACTCCCATTATTTGTATCAAACCAATAGCGATTCATACAAGCTAAATCTTCTAATCGATA
ATTAGGCCAAAGAAAAAATTTGAATTTAATTAATTCATTCTTATCTTTATCAAGATGGTTCCCTTTATCCAAAGATTGACTGCAGTTGTTCTCAGTACAA
AATATTGGATTTTTATTCCTATTCTTTGAACTGAAGGAAATTAGAATTCTCAACTCTCTACGACGTCTATGCGATAAAATGGTTTCGGGAACAAGCAAAC
CAAAACCATTCTTAGCAACATAGGGGTGCTTTCTATATCCTTGATTCGTTTGGGACTTACTCTTCTGAACCAACGAAATACTTAAGGTTTGATACATAAT
AAATTGCCCATCATTTTTTACAGACAGACGCGTGGGTTCGATAACTAAGACCCCCCTTTTGATCAATTCTGCAAGACTTAAATTCTTCTGAATCAGCATT
ATATCCAAACTCATTTCTCTTCTTTGAATCGAGGATATAGTAATTTTTAGTGGATTTATCAGCCTAAGCAGGAGACAATATATTTTTATATTATTGATCA
TTCTTTGATTCAAAGCATCATCCCATCTCAATTGAAAAAGTAAATAACGTTTTAGGAATAAATCTAGTTCTGCTTCTGTATTACTTTTGTATTTTTTACC
CCCCCTTCTTGCACAAGGATCCTCAATATCTTTTTCGTGGTTTGTTGAAGGAACTGAGCCAGAATTCTCTTGTTTTTGTACATTTGATCTAAGATCTCTT
TTGCTTTCGACGGATTCTTTTTCTTTTTGATTCTTTATTGTTTTATTTGAAACATATTCCCCTTTTTGGTTTCCTTCGATGTTTGTTTTTTCACTAAGAG
CATTCTCATTTAGATTCAAATTTAAAAGAAGGACTTTACTTGGTATAACCCATGGTTTAATTTTATATAGATTATAAGGTAGGACAAATTCTGGGAAGAA
CCAAAGTCCCAGGGTTGAGATGGGACGGTTTACTATTTCTTCATTCATTTCCATCCAATCCAAAAAACCTTTTGAGGGATTTGGTTGGAGCTTTTGCGGA
AGCGTAAGATAACCAAGGCCCTTTTTCTCAATTATTTGATAATTTTGATTATCCATCTTAGTATTTGGATTACTCTTGGTATCTATTTTGATGCAGGACT
CAATAGTAACTTTTTGTCTAAGATCAAAATTTAAAATTTTCCAATCAAAATATTTTCTATCGGGATTTTTTTCCATGTATCTAATAGCGGCATAATTATT
AATAGGGATACTCTTCCATATATCAAAAAAATTCTGTTTATGATTAGAAGAAATATCTTCGTTCTTATTTAATTGTACTTGAAAGCTTGATTTATAAATA
AACGAGTCCCTCTTATTTTCATAATTCAAATTAATAGATTTATATGATAAAAGATCATATCTAGCGTTTTTTTGAAAATTATCTTTTTGTTTTTGATTCA
ATAAGGAATATACTTCAGAATCCCTTTTTTTGTTTGACTGAATTGAATCCCACTTGGAATTTTGATTTTTATAACGTAGATTCACTCTATTTCTCCACTT
TTGTGGTATTAATCCAGACCATTTAAGACGAGATAAATCGTATTGATAATGCCCCTTTAACCAGTTTTTCCATTCATTCATTTCAGAATTAGGAAATTTA
TTATTACTTAATTTAGAATGAAGTATTCCCTGTGTTTCAAAGGAATCCTTTATTTCAGCCTTAATAAAACAAGAAATTCTGTGATATTGAAAAATGGATC
TTAATTTATACAAATTACTAACCTGGGTTTGTGATAATTTGTAAAATACATATGCTTGTGACAAATAGGATAAGTCACAAAAACTATGTAAATTTCTCCT
ATTTCTAATACTATTAATTGATCTTTTTAGAGTTGAAATAAAGTGAATTGTATTTTTATTTTTTCTATTAATATTAATCCTTTCTTGATTTGTTTCATTA
ATGGGTTTATCCGTCATTTTTTTTCTCGATTCCAGAAGAAGTTGTGTATTGAGTCTGAGAATATTAATAATAGATAAAAATATATTTATGTATATTCTTT
CAAAGCAAATTTTTATAAAACAATCTAATTGAGAGATTAATCGGACATTTCTTCTTTTGAATATTTGCCAACTATTTGTTGTTGATTCGAACCTTTTAGC
ATTATAACTTTTTTCGGTAGGACTAATATATACTCCAGGTGGGGTTATTTTTTTTTCTTTTATAATTCTTTCTATTTGATTTCGAATTGTACTTGTTCTA
CTAAGCAGATCCCTCCTTTTTGTTAGTGCAAAATTTGTCCAATTTTGATAGTTTTTTAGACTAAATGATTCATTAATTATTTGATTGCTGATTATAGAAT
CTTTTTTGTTTTTAATTTCATTCGATTCCGATACTTTTCTTAAGCTAAATAATAAAATTGGGTTGAATTTTGAAAGTCCTTTTAGTATTCTTTTTATAAA
TAAAAAACTTTCGATAATGCATTTTTTTGTTTCTTTTGAAACTAATTTTGTTTTTACTTTTAAAACTCTTAGAGCTAATAAATACTCCCTTTTAAATTTT
CCAATTTTGGTTTCTAGCTCCTTAAAAATGGGCTCAAAAAAGGAATATCGTTTTCTGGGAGAACCAAAGGGAAGTTCCGTTTCCATTCCCCAAACTGTTA
AAAAACAAAAATCATCTTTTTGTTTTTTCTTTTTCATTAGATTTCTATCAGAGGATCGTAGTTTAAATTTGTGCCAAGGTTTCAGGTAGAAAGGAAATAA
TATTTTTATCTGAATACCATCTGTCAACCAATTTTTCGGAAATTCTGTTTCCGATAATTGGACACCATTATAGGTACATTTAACATGCATTTCTCGCTTC
CATTCCTGTATATCCTCAAACCATTCAGGAAATTGCAATAATAACATACGTCCAAAATTTTTGGCTATTATCAATGAAGGCAATACAATATATTTTCTAA
GAATAGATTGAGTTATTAACATTGACCCTCTTATCAGTTGGGCAAATGGAATGTTATCCCATGCCTCCGCTATCTCTATCCGCGTTTGTTCTTTTCTTAG
ACTCTCCTCTTTTTTGTTTTTCTCTTCTTTTTTTGTTTCTTCGTCTATATACTCCACAATTTCAGATTCTACCCCTTTGCCTGTCCAATTTGTAAAAATT
ACCTTAACAATTTCGGCTATATCAAACGAGAGACTGGGTGGTCTTTTGATTCTATCCAAAAAAAGGGGAGAGTGCACGTTTGCTTGAAACAGTTCCCAAA
TTACAATTTTACGCCTTTGAGCGCGCATAGAACCTTTAATTATTCCTCGCCGAAAGTCCGATTGTTGTGAATAGCGTAGCAAAGCCACTTCATCCGTAGT
ATTAGTACCAGCATTAGATTCAGTATTCTCGTTGGTATTGTTAGTAGTAAAAATCACTACGCGTTTGGCTTTTCTTGAGCGAATTTGATGTTCGACTAGC
ACGTTTTCTTGATCTTCCCCTGATTGTTGTTCTAAATCGGTGATTAATTTGTATGACCATCGAGGGACTTTTTTAGCGATTTCTTTTATTCGAGTAGATT
CCTTTGGAATCTTTTGACCATTAGTATGGGTTTTAATGGGATTCAATAAAAATTTGAAAAATCTTTCCTTTGTTTTCCGCTCAAATTCTTGGTAATCGCG
ATCTGAAAAAAGGATAGCGTAAATCCTATTTATACCAAAGGTTTCTCTTATATTTTCTAGCGACGTTTTATAAGGTGAAACCCTTTTTGTTTTTGTCATT
GTTAACCGATAGGTTCCATTTAAGAAAGGATCGTAGGCCTTAGTAAAATATTCGTTTTTACTATCATCATTATACAATCGAGTTCTTGTTTCTAGTATAT
CTAGAAAAAAGGCTTTCTTGTCTAGAGCTTTAATTCTATCTCTAAATTCCTTCCTTGTCTTATTCCTTTTTCGGTTGGTGGAATAAACCCAATTGTTGTC
AAATTCATTATCATTAGAGTCATTAGAAGGGGTTTTCTCTATTGTAGACCACGATATCTTTTTTTTTATCATTTCTTCAAAAATTGACAAACTTTGTGGA
TAGGTAAAAGAAATTCTTTGTCTTCCATCACTCTGGCATGTGTCAAAGAAATATTGTGACATTTCATTTCGTACAGCTTTTTCAAATCGATTATTCTTTA
TGTAGCGAAATGGGCGATTCCAGCGGTTATAATCGAAAAGAAGAGTCACAAAATATTTTTCAAGGCGAAAGAGTTTCCCTTTTTTATTCGAATTTGCTTG
ATTCGGATTCCTATTTAGATAAGAATCCTGATAAACGGGGCTTTTGTTATAGCCTGTCTCTGTAAAGAGAAAGTAGAATTCATCCTTTGTTTTTTCCTTT
CTATTCACTCGGATTTCTTCCCTTTCATCGATTTTGTCCGGATCCTCCCTTTCTTCCGAAAAAAGGGAAGAAGAAGGATCTTCTTCGGTGGATCCCTCTT
GTTCCTGTTTAATCCCCTTCATTTCGGAAGTTGTTTCTATTTCTACATCTCTTTCTTCCTCACTTTCCACCCTTTCTTCCGTTTTTGAGGTTTCTTTCAG
TTTCTTAGTAAGAATGGGTGACGGTATTCTGCCTAAATAGTAGACACAGGTAATAAATAAGAGAATACTAAAGATCCGAGCCATAGAATTTCTCAATTCT
GACACAAGGTACTTATTAGATCGAATGTACTTATTCGATCTAATAGAATTATTTTGCCGTATCCAGACTAATACCAATCCAAGCCATTTCATGAATAAAA
TGTGACCAATTAACCAACCAACAAAACTACTTGTTACAAATAACATCTTGTTGTTGCATCGAAACATATAAATGTTGACTAATCTGGCTAACATTGAACT
TGGTAAAATGAAATAGTTGAATAATTGAAAAATGAGATTATTCAGGAATACACATTGAATGCTGAGATTACGCATTAAGTTTCGGGTAGTAGATCCATAA
TCAAAAAAGTGTTTGTGATTGTTCCAGAAGAAATGAAACAAAAGATATGGTAGAGCTAGGACAGTTATTGTATGAGGTCTACCCAATGCTAGATGCAGAG
GCGCATAATAGATCGATATGAACATCATGAGCTGTCCCGTAATAAAACCAGTTGTTGCTGATACCTTCTTCTCGGTTCCTTCTTCCATAACCTGAGCTCG
GAGAAGGAAGAGATAAGAGGGCCCTATGGAGAATGTGGTCAGAAATCCATAATAGAGTCCGACCACAACGACCGAATTGATTATCTTCATGCATAAGGAT
ACTAGATTACCTAGTAGAAAAGATTGAAAAATCATCACAAACCTCCCCTATTTCTTTTCTATTGCAATTTCTGGATTATTATATGATGATTTTTCAACTT
TCCATATATAGAAAAAGAAAAGAAATAGAAAGAGATAGACTAGAAACGACATCTGTTATGTCAATGACACCAAAGGGATATTAAATGAATGGAATTGGGA
TATGGATGGAATATAATGAAATAGAGCCACTTTGAGGTTCCCTCTGAAATGAGGCATGGAGGGGAGCCACTACGAAGAAGTTCCGGGGGTTACGAAGGAA
GCTTCTAGCTCATATTGGTCATGGGTTGAGAACAGGAATTGAACTCTATGAGATCTAATCTCCCGTTGTTCCTCAGTAGCTCAGTGGTAGAGCGGTCGGC
TGTTAACCGATTGGTCGTAGGTTCGAATCCTACTTGGGGAGATTTGATTCATTCTGAATTAAAGAATTCAGAATAAAGGGGCTCGCTTTGACCGTTAAGA
GTAGGTAACCCGTTCCCTGTCCTTGCATTCTATCCCATCGTATCACATTCTGCGAGATTAGAAAATTACCGTCACTACCTCGGTGTAGGTCTGGGATAAT
CCTTTGTTCCATAGCCCTGGGGCTATTTCCAACTATCCAATTAAGAATTACTAGTACTAGCACTGCATCTTTGATGCAGTCATCGATTCTCCCGAGAGGT
CACAATTGCCGCAAGATATTAATGACGAGGAGGGCTTTTTTGTTATGCTACTAATACTTGTACTTTCTCTGCTATTCTGCCCAAGCCTGGCTGAGGAAGA
TTTACGGAGCGTAAAACAAAAAAATACGCTGACGGGGTCGGGGCATACTATGTGTAATTATTCCACCATCCACAATAAATAGATAAAAAAAGAAAAGCCA
TTCCATTTCGACAAAAGACCCACACCCCAGTTCCATAGCTTTTTTTGGTCCGCTATCCCCATCATTCTACCCCCAGAGGGAAAGGTACTTCCCCTTTGGG
CCGGTTGTGGGCGAGGAGGGATTCGAACCCCCGACACCGTGGTTCGTAGCCACGTGCTCTAATCCTCTGAGCTACAGGCCCCACCTCGTCTCCAGCGGAT
CTGTTCCCGGGAGTACCCTCAAAAAAAGGACTCTTTCCTCTCCCCAGCCATTTCAATTTCGGGTTAAGAAGATGTGAAGGCGCGTTTATCTCTATAAGAG
GTGCGTTCCGAGGTGTGAAGTGGGAGAGAAGGGATGTCATAATTGGGGTTTTGAATAAGACGACTTTTTGATTTTTCATTTTTTCGTTTTCATATTGAAA
AAGTAATAAGAATGAGAGGTGTTAAGCTTTTTATCATCCTGGCGTCGAGCTATTTTTCCGCAGGACCTCCCCTACAGTATCGTCACCGCAGTAGAGTTTA
ACCACCAAGTTCGGGATGGATTGGTGTGGTTCCTCTACGCCTAGGACACCAGAATATCGAACCATGAACGAAGAAAGGCATGAGAGAAAAGCTAGTGATT
ATGAGGCCCCAGAGGGGACACCAAAAGCTCTGCTCTCCCTCTGGGATGGAAGGGCCGAGCTTTTGGTTTTTTCATGTTGTCAAAGAGTTGAACAATGTTT
TTTCGTGTTGTCAAAGATTTGAACAATGAAAATAGATGGCGAGTGCCTGATCGAATTGATCAGGTCATGTAGGAACAAGGTTCAAGTCTACCGGTCTGTT
AGGATGCCTCAGCTGCATACATCACTGCACTTCCACTTGACACCTATCGTAATGATAAACGGCTCGTCTCGCCGTGACCTTCTCTTGAATTCTCAAAACT
TCTGTCGCTCCATCCCCGCAGGGGCAGAGAACCCGTCGCTATCTCGGCTGTGCTACCGGAGGCTCTGGGGAAGTCGGAATAGGAGAGCACTCATCTTGGG
GTGGGCTTACTACTTAGATGCTTTCAGCAGTTATCCGCTCCGCACTTGGCTACCCAGCGTTTACCGTGGGCACGATAACTGGTACACCAGAGGTGCGTCC
TTCCCGGTCCTCTCGTACTAGGGAAAGGTCCTCTCAATGCTCTAACGCCCACACCGGATATGGACCGAACTGTCTCACGACGTTCTGAACCCAGCTCACG
TACCGCTTTAATGGGCGAACAGCCCAACCCTTGGAACATACTACAGCCCCAGGTGGCGAAGAGCCGACATCGAGGTGCCAAACCTTCCCGTCGATGTGAG
CTCTTGGGGAAGATCAGCCTGTTATCCCTAGAGTAACTTTTATCCGTTGAGCGACGGCCCTTCCACTCGGCACCGTCGGATCACTAAGGCCGACTTTCGT
CCCTGCTCGACGGGTGGGTCTTGCAGTCAAGCTCCCTTCTGCCTTTGCACTCGAGGGCCAATCTCCGTCCGGCCCGAGGAAACCTTTGCACGCCTCCGTT
ACCTTTTGGGAGGCCTACGCCCCATAGAAACTGTCTACCTGAGACTGTCCCTTGGCCCGTAGGTCCTGACACAAGGTTAGAATTCTAGCTCTTCCAGAGT
GGTATCTCACTGATGGCTCGGGCCCCCCCGGGAGGGGGCCTTCTTCGCCTTCCACCTAAGCTGCGCAGGAAAGGCCCAAAGCCAATCCCAGGGAACAGTG
AAGCTTCATAGGGTCTTTCTGTCCAGGTGCAGGTAGTCCGCATCTTCACAGACATGTCTATTTCACCGAGCCTCTCTCCGAGACAGTGCCCAGATCGTTA
CGCCTTTCGTGCGGGTCGGAACTTACCCGACAAGGAATTTCGCTACCTTAGGACCGTTATAGTTACGGCCGCCGTTCACCGGGGCTTCGGTCGCCGGCTC
CCCTGTCATCAGGTCACCAACTTCCTTGACCTTCCGGCACTGGGCAGGCGTCAGCCCCCATACATGGTCTTACGACTTTGCGGAGACCTGTGTTTTTGGT
AAACAGTCGCCCGGGCCTGGTCACTGCGACCCCCTTTGTGAGGAGGCACCCCTTCTCCCGAAGTTACGGGGCTATTTTGCCGAGTTCCTTAGAGAGAGTT
GTCTCGCGCCCCTAGGTATTCTCTACCTACCCACCTGTGTCGGTTTCGGGTACAGGTACCCTTTTGCTTACAGTCCTTCGAGCTTTTCCTGGGAGTATGG
CATGGGTTACTTCAGCGCCGTAGCGCCTGGTACTCGAACATTGGCTCGAGGCATTTTCTCTACCCCTTCTTACCCTGAAAAAGCAGGGGCACCTTACGTT
CTTGAACCGATAACCATCTTTCGGCTAACCTAGCCTCCTCCGTCCCTCGGGACCAACAAACGGTAGTACAGGAATATTCACCTGTTGTCCATCGACTACG
CCTTTCGGCCTGATCTTAGGCCCTGACTCACCCTCCGTGGACGAACCTTGCGGAGGAACCCTTAGGTTTTCGGGGCATTGGATTCTCACCAATGTTTGCG
TTACTCAAGCCGACATTCTCGCTTCCGCTTCGTCCACCACTGCTCGCGCGGAGGCTTCTCTCTAAGGCGGAACGCTCCCCTACCGATGATGTATTTTTAC
ATCCCACAGCTTCGGCAGATCGCTTAGCCCCGTTCATCTTCGGCGCAAGAGCGCTCGATCAGTGAGCTATTACGCACTCTTTCAAGGGTGGCTGCTTCTA
GGCAAACCTCCTGGCTGTCTCTGCACCCCTACCTCCTTTATCACTGAGCGGTCATTTAGGGGCCTTAGCTGGTGATCCGGGCTGTTTCCCTCTCGACGAT
GAAGCTTATCCCCCATCGTCTCACTGGCCGACCTTGACCCCTGTTATTTTGAGGTCATATCTAGTATTCAGAGTTTGCCTCGATTTGGTACCGCTCTCGC
GGCCCGCACCGAAACAGTGCTTTACCCCTAGATGTCCAGTCAACTGCTGCGCCTCAACGCATTTCGGGGAGAACCAGCTAGCTCTGGGTTCGAGTGGCAT
TTCACCCCTAACCACAACTCATCCGCTGATTCTTCAACATCAGTCGGTTCGGACCTCCACTTAGTTTCACCCAAGCTTCATCCTGGTCATGGATAGATCA
CCCAGGTTCGGGTCCATAAGCAGTGACAATTGCCCTATGAAGACTCGCTTTCGCTACGGCTCCGGTGGGTTCCCTTAACCAAGCCACTGCCTATGAGTCG
CCGGCTCATTCTTCAACAGGCACGCGGTCAGAGCCCTAGGCTCCTCCCACTGCTTGGGAGCTTACGGTTTCATGTTCTATTTCACTCCCCGATGGGGGTT
CTTTTCACCCTTCCCTCACGGTACTACTTCGCTATCGGTCACCCAGGAGTATTTAGCCTTGCAAGGTGGTCCTTGCTGATTCACACGGGATTCCACGTGC
CCCATGCTACTCGGGTCAGAGCGTAAGCTAGTGATGCTTTCGGCTACTGGACTTTCGCCATCTAGGGTGCAGCATTCGGGCTGCTTCGCCTAGCAGCACG
ACGCTTGTATTGCTCTCCCACAACCCCGTTTTCACGGTTTAGGCTGCTCCCATTTCGCTCGCCGCTACTACGGGAATCGCTTTTGCTTTCTTTTCCTCTG
GCTACTAAGATGTTTCAGTTCGCCAGGTTGTCTCTTGCCTGCCCATGGATTCAGCAGCAGTTCGAAAGGTTGCCCTATTCGGGAATCTCCGGATCTATGC
TTATTTTCAACTCCCCGGAGCATTTCGTCGATTACTACGCCCTTCCTCGTCTCTGGGTGCCTAGGTATCCACCGTAAGCCTTTCCTCGTTTGAACCTCGC
CCTTCACTTTTATTTCTTTTTTTTTTTAAGGCTATGCCATCCTAAGGTGCTGCTAAATGGATGGATCTTATCAACGTCCATGAATGATAAATCATAGATC
GAACCGCCGAATCGGAAAAATTGGGTGCTATCATATAGCTTTGTATCGGCTAAGTTCACGAGTTGGAGATAAGCGGACTCGAACCGCTGACATCCGCCGC
AGGGTAAACCACCGCCTCTCAGGTCCCCCGACTGATTTTACCATAGAGGCCAACGATAGACAATAACTCCCCCCCGAACACAGCTTACAACTTTCATCGT
ACTGTGCTCTCCAAAGAGCAACTCTTCTCAAAATCTCACTCAAAAGGTGCTGAGTTGGAATCCCATTCTAACTAAGGATTCTTGTGGTTCCGGAGGATCC
AGCTACAGGAGAACCAGGAACGGAGAGCTTTCCCCCCTTTTCCGCCCGACTCTTTGGTCGGCCTTAAGAACGCTGGTTTTAAGAATGAGTGATTGCCCTT
CTCCGACCCTTACTGCCCAACCTGAGAGCGGACAGCTAATGCGTTCCACTTATTGAACAGGGTTCTATGGTCGGTCCGTGACCCCTGGATGCCGAAGGCG
TCCTTGGGGTGATCTCGTAGTTCCTACGGGGTGGAGATGATGGGGTCGGTCCATGGATTTTCCTTCCTTTTCTTTTGCCGCATTTCGCTCAAAGGGTTGA
AGGGAGATAGTGCATCAAGCTGTTCGCAAGGGCCAACTTGATCCTCTTCCCCAGGTATCTCAGATGAGGGAACCCTGGGAGAGCCGCCGACTCCAACTAC
CGTCCATGTACGATCCATACTAGATCTGACCAACTGCCCATCCTACCTCCTCTACGTTCTTGACAGCCTTATCTTTGTCTCAGTAGAGTCTTTCAGTGGC
ATGTTTTGGTCCTCTTCCCCATTACTTAGAAAAAGTGAGCCACCGGTTCAGGTACAAGATACTATCATTACCGCCCGGACAATTAGACATCCAACCCGTA
ATCGCAACGACCCAATTGCAAGAGCGGAGCTCTACCAACTGAGCTATATCCCCCGAGCCAAGCGGAGCATGCATGAAGTAGTCAGATGCTTCTTCTATTC
TTTTCCCTGGCGCAGCTGGGCCATCCTGGACTTGAACCAGAGACCTCGCCCGTGAAGTAAATCATCGCACCTACGGTCCAACCAATTGGGAGAGAATCAA
TAGATTCCTTTTCGGGAGCGATTCATCCTTCCCGAACGCAGCATACAACTCTCCGTTGTACTGCGCTCTCCAAGTGTGCTTGTTCCCCCCTTCTTCCTTA
CTTACCTTGGCAAGTCTTTGTGAAAGAACTCCGATGAGAAGAAAAAAGAAGGCGTTAAGAGACCCTCCTGGCCCAACCCTAGACACTCTAAGATCCTTTT
TCAAACCTGCTCCCATTTCGAGTCAAGAGATAGATAAATAGACACATCCCATTGCACTGATCGGGGGCGTTCGTAGTGACTGAGGGGGTCGAAGACCAAG
AAGTGAGTTATTTATACCAAGCATTCTTCTTACGGCTAGATCCAATCTCTTGGTCCCTGCGGAAAGGAAAAAGAATTTCACGCTCTTCCTTTCGGGAAGG
GAGGATTAGGGAAATCCTATTGATTGCAGCTTTCTCCAGACCTCCGGGAAAAGCATGACAAAAAAACGGCTCGAATGGTACGATCCCTCCGTCACCCCAT
AATGAAAGGGGTGATCTCGTAGTTCTTGGTCTGTGAGGATGCGTTGTTAGGTGCTCCATTTTATTTTCCCATTGAGGCCGAACCTAAACCTGTGCTCGAG
AGATAGCTGTCCATACACTGATAAGGGATGTGTGGATTCTCGAGAAGAGAGGAGCCGCGGTGGTCCCCCCCGGACCGCCCGGATCCCACGAGTGAATTGA
AAGTTGGATCTACATTGGATCTCACCCGAATCGCCCCATCTATCCTCCTGAGGAGAAGTTTCGTTTCAAACCCCGGTTCGAACAGGAGGAGTACGCCATG
CTAATGTGCCTTGGATGATCCACATCTCAGGGTCAGGCGCCGATGAGCACATTGAACTATCCATGTGGCTGAGAGCCCTCACAGCCCAGGCACAACGACG
CAATTATCAGGGGCGCGCTCTACCACTGAGCTAATAGCCCGTCGTGCGAACCTCCCACTGGGGCCCGCTATGCCAAAAGCGAGGGAAACCCCATCCCTCT
CTTTCCTTCTTTCGCCCCCATGTCGCCACACGGGGGGGCACGGGGACGTAAAAAAGGGGATCCTATCAACTTGTTCCGACCTAGGATAATAAGCTCATGG
GCTTGGTCTTACTTCACCGTCGAGAAAGGAAAGAAGACTTCCATCTCCAAGTTTAACTCAGACGTAGCTATCTTCTTTTTCTTTTTGGGTGTGAAGCAGT
GTCAAACCAAAATACCCAACAAGCATTAGCTCTCCCTGAAAAGGAGGTGATCCAGCCGCACCTTCCAGTACGGCTACCTTGTTACGACTTCACTCCAGTC
ACTAGCCCTGCCTTCGGCATCCCCCTCCTTGCGGTTAAGGTAACGACTTCGGGCATGGCCAGCTCCCATAGTGTGACGGGCGGTGTGTACAAGGCCCGGG
AACGGATTCACCGCCGTATGGCTGACCGGCGATTACTAGCGATTCCGGCTTCATGCAGGCGAGTTGCAGCCTGCAATCCGAACTGAGGACGGGTTTTTGG
GGTTAGCTCACCCTCGCGGGATCGCGACCCTTTGTCCCGGCCATTGTAGCACGTGTGTCGCCCAGGGCATAAGGGGCATGATGACTTGACGTCATCCTCA
CCTTCCTCCGGCTTATCACCGGCAGTCTGTTCAGGGTTCCAAACTCAACGATGGCAACTAAACACGAGGGTTGCGCTCGTTGCGGGACTTAACCCAACAC
CTTACGGCACGAGCTGACGACAGCCATGCACCACCTGTGTCCGCGTTCCCGAAGGCACCCCCCTCTTTCAAGAGGGTTCGCGGCATGTCAAGCCCTGGTA
AGGTTCTTCGCTTTGCATCGAATTAAACCACATGCTCCACCGCTTGTGCGGGCCCCCGTCAATTCCTTTGAGTTTCATTCTTGCGAACGTACTCCCCAGG
CGGGATACTTAACGCGTTAGCTACAGCACTGCACGGGTCGATACGCACAGCGCCTAGTATCCATCGTTTACGGCTAGGACTACTGGGGTATCTAATCCCA
TTCGCTCCCCTAGCTTTCGTCTCTCAGTGTCAGTGTCGGCCCAGCAGAGTGCTTTCGCCGTTGGTGTTCTTTCCGATCTCTACGCATTTCACCGCTCCAC
CGGAAATTCCCTCTGCCCCTACCGTACTCCAGCTTGGTAGTTTCCACCGCCTGTCCAGGGTTGAGCCCTGGGATTTGACGGCGGACTTAAAAAGCCACCT
ACAGACGCTTTACGCCCAATCATTCCGGATAACGCTTGCATCCTCTGTATTACCGCGGCTGCTGGCACAGAGTTAGCCGATGCTTATTCCCCAGATACCG
TCATTGCTTCTTCTCCGGGAAAAGAAGTTCACGACCCGTGGGCCTTCTACCTCCACGCGGCATTGCTCCGTCAGGCTTTCGCCCATTGCGGAAAATTCCC
CACTGCTGCCTCCCGTAGGAGTCTGGGCCGTGTCTCAGTCCCAGTGTGGCTGATCATCCTCTCGGACCAGCTACTGATCATCGCCTTGGTAAGCTATTGC
CTCACCAACTAGCTAATCAGACGCGAGCCCCTCCTCGGGCGGATTCCTCCTTTTGCTCCTCAGCCTACGGGGTATTAGCAGCCGTTTCCAGCTGTTGTTC
CCCTCCCAAGGGCAGGTTCTTACGCGTTACTCACCCGTCCGCCACTGGAAACACCACTTCCCGTCCGACTTGCATGTGTTAAGCATGCCGCCAGCGTTCA
TCCTGAGCCAGGATCGAACTCTCCATGAGATTCATAGTTGCATTACTTATAGCTTCCTTGTTCGTAGACAAAGCGGATTCGGAATTGTCTTTCATTTCAA
GGCATAACTTGTATCCATGCGCTTCATATTCGCCCGGAGTTCGCTCCCAGAAATATAGCCATCCCTGCCCCCTCACGTCAATCCCACGAGCCTCTTATCC
ATTCCCATTGAATCGCGGCGGGGGAGCAAAGCCAAATAGAAAAACTCACATTGGGTTTAGGGATAATCAGGCTCGAACTGATGACTTCCACCACGTCAAG
GTGACACTCTACCGCTGAGTTATATCCCTTCCCTGCCCGCATCGAGAAATAGAACTGACTAATCCTAAGTCAAAGGGTCGAGAAACTCAACGCCACTATT
CTTGAACAACTTGGAGCCGGGCCTTCTTTTCGCACTATTACGGATACGAAAATAATGGTCAAAATCGGATTCAACTGTCAACTGCCCCTATCGGAAATAG
GATTGACTACCGATTCCGAAGGAACTGGAGTTACATCTCTTTTCCATTTCCATTCAAGAGTTCTTATGTGTTTCCACGCTCCCTTGAGACCCCGAAAAAT
GGACAAATTCCTTTTCTTAGGAACACATAGAAGATTCGTCACTACAAAAAGGATAATGGTAACCCCAAACTACTTCATTTATGAATTTCATAGTAATAGA
AATACATGTCACAGAATTTGTAACTTGCTATCCTCTTGCCTAGAAGGCAAAGATGGACCTCCGTAGAAAGGATGATTCATTCGGATCGACATGAGAGTCC
AACTACATTACATTGCCAGAATCCATGTTGTATATTTGAAAGAGATTGACCTCCTTGCTTCTCTCATGGCACACTCCTCTTCCCGCCGAGCCCCTTTTCT
TTTCTCCTCGGTCCACAGAGACAAAATGTAGGACGGGTGCCAACGGTTCATCACGGAAGAAGGGACTCACTAAGCCGGGATCACTAACTAATACTAATCT
AATAGAATAGAAAATACTAATATAATAGAAAAGAGCTGTCTTTTCTGTATACTTTCCCCGGTTCCGTTGCTACCGCGGGCTTTACGCAATCGATCATCGG
ATTAGATAGATATCCCTTCAACACAACATAGGTCATCGAAAGGATCTCGGAGACCCACCAAAGTACGAAAGCCTGGATCTTTCAGAAAACGGATTCCTAT
TCAAAGAGTGCATAACCGCATGGATAAGCTCACACTAACCCGTCAATTTGGGATCCAATTCGAGATTTTCCTTGGGAGGTATTGGGAAGGAATTGGAATG
GAATAATATCGATTCATACAGAAGAAAAGGCTCTCTATTGATTCAAACACTGTACCTATCCCTATGGGATAGGGATAGAGGAAGAGGAAAAACCGAAGAT
TTCACATAGTACTTTTGATCGAAAAATCAATCTGATTTTTTTCGTACCCTTCGTTCAATGAGAAATGGGTCAAATTCTACAGGATCAAACCTATGGGACT
TAAGGAATGATATAAAAAAAAGAGAGGAAAAATATTAAAAAAAAAATGAAGTAGAAGAACCTAGATTCCAAATGAACAAATTAAAAGGATCTTTCCGATT
CTCGAAGACTGAGGGGCAAAGATCTCTTGTTCTTAGTATAAGATCGTGATTGGATCCCCATATGTTTGTTAAAGAGAATCATCTTCTCCTTTGAGAATAA
TCAAAAATGGAAAGTGTTCAATTGGAACATGAAAACGTGACTAAATTGGTCCTAGTTACTCTTCGGGACGGAGTGGAAGAAGGTAGGGGATTCTCGAACG
CGGAAAAGGATCCAATGAATTCGAAAGAATTGAACGAGGAGCCGTATGAGGTGAAAATCTCATGTACGGTTCTGTAGAGTGGCAGTAAGGGTGGCTTATC
TGTCAACTTTTCCACTATCACCCCCAAAAAACCAAACTCTGCCTTACGTAAAGTTGCCAGAGTACGATTAACCTCTGGATTTGAAATCACTGCTTATATA
CCCGGTATTGGCCATAATTTACAAGAACATTCTGTAGTCTTAGTAAGAGGGGGAAGGGTTAAGGATTTACCCGGTGTGAGATATCACATTGTTCGAGGAA
CCCTAGATGCTGTCGGAGTAAAGGATCGTCAACAAGGGCGTTCTAGTGCGTTGTAGATTCTTATCCAAGACTTGTATCATTTGATGATGCCATGTGAATC
GCTAGAAACATGTGAAGTGTATGGCTAACCCAATAACGAAAGTTTCGTAAGGGGACTGGAGCAGGCTACCATGAGACAAAAAATCTTCTTTCTAAAGAGA
TTCGATTCGGAACTCTTATATGTCCAAGGTTCAATATTGAAATAATTTCAGAGGTTTTCCCTGACTTTGTCCGTGTCAACAAACAATTCGAAATACCTCG
ACTTTTTTAGAACAGGTCCGAGTCAAATAGCAATGATTCGAAGCACTTTTTTTTACACTATTTCGGAAACCTAAGGACTCAATCGTATGGATATGTAAAA
TACAGGATTTCCCATCCTAGAAGGAAAGGGAGGGAAAGGGATACTCAATTAAAAGTGAGTAAACAGAATTCCATACTCGATCTCATAGATACATATAGAA
TTCTGCGGAAAGCCGTATTCGATGAAAGTCGTATGTACGGCTTGGAGGGAGATCTTTCATATCTTTCGAGATCCACCCTACAATATGGGGTAAAAAAGCC
AAAATAAGTGATTTTAGCCCTTATAAAAAGAAAACGGATTCTTCAACCCCTTTCACGCTCATGTCACGTCGAGGTGCTGCAGAAGGAAAAACAGCCAAAT
CCGATCCAATTTATCGTAATCGATTAGTTAACATGTTGGTTAACCGTATTCTGAAACACGGAAAAAAATCATTGGCTTATCAAATTATCTATCGAGCCGT
GAAAAAGATTCAACAAAAGACAGAAACAAATCCACTATCTGTTTTACGTCAAGCAATACGTGGAGTAACTCCCGATATAACAGTAAAAGCAAGACGTGTA
GGCGGATCGACTCATCAAGTTCCCATTGAAATAGGATCCACGCAAGGAAAAGCACTTGCCATTCGTTGGTTATTAGCGGCATCCCGAAAACGTCCGGGTC
GAAATATGGCTTTCAAATTAAGTTCCGAATTAGTGGATGCTGCCAAAGGGAGTGGCGATGCCATACGCAAAAAGGAAGAGACTCATAGAATGGCAGAGGC
AAATAGAGCTTTTGCACATTTTCGTTAATCCATGAACAGGATCTATACATCTCGATCGGAAAAGAATCAAGAGAAAAAGAAAGAATCGGAATTGATCGAT
AGATTTCTCGAAACAAACGAAAGATGAAACATAAATCATGGATCAACTAAGCCCTCTCGGGGACTTTCTTAAAGAGGAACCTCATGTAAATACCATGGAA
TAGGGGTTGATCCTATTCATGGAGATTCCGTAAATATTCCATGGAAAGTTCGACACAATTGGGATTTTTTTATTTTTTTAATTGGATGCAGTTACTAATT
CATGATCTGGCATGTACAGAATGAAAACTTCATTCTCGATTCTACGAGAATTTTTATGAAAGCCTTTCATTTGCTTCTCTTCGATGGAAGTTTGATTTTC
CCAGAATGTATCCTAATTTTTGGCCTAATTCTTCTTCTGATGATCGATATAACCTCGGATCAAAAAGATATACCTTGGTTATATTTCATCTCTTCAACAA
GTTTAGTAATGAGCATAACGGCCCTATTGTTCCGATGGAGAGAAGAACCTATGATTAGCTTTTCGGGAAATTTCCAAACGAACAATTTCAACGAAATCTT
TCAATTTCTTATTTTACTATGTTCAACTCTATGTATTCCTCTATCCGTAGAGTACATTGAATGTACAGAAATGGCTATAACAGAGTTTCTCTTATTCGTA
TTAACAGCTACTCTGGGAGGAATGTTTTTATGCGGTGCTAACGATTTCATAACTATCTTTGTAGCTCCAGAATGTTTCAGTTTATGTTCCTACCTATTAT
CTGGATATACCAAGAAAGATGTACGGTCTAATGAGGCTACTATGAAATATTTACTCATGGGTGGGGCAAGCTCTTCTATTCTGGTTCATGGTTTCTCTTG
GCTATATGGTTCATCCGGGGGAGAGGTCGAGCTTCAAGAAATAGTGAATGGTCTTATCAATACACAAATGTATAACTCCCCGGGAATTTCAATTGCGCTC
ATATTCATTACTGTAGGAATTGGGTTCAAGCTTTCCCCAGCCCCTTCTCATCAATGGACTCCTGACGTATACGAAGGAGTGCGGTTCGTTCGAGAAATTC
CTACCTCTCTATCTATCTCTGAGATGTTTGGATTTTTCAAAACTCCATGGACATGCAGAAGAGAAATGCTATCCCCACTCGGACCAAGACAGAACTTTTA
CTTGTTCAAATAACAATTAAGGTGAAGCGGGGTCAAGAACGACGAATCTCTTTATGATAAACAGATCCATTTTGCAAGTTCCTTATTACGGGTAGTTCCT
ACAAAGGATCGGACTAATGACGTATACAATACTTGAATTCTCGATGTAGATGCTACATAGTTGGTTCTCATCCTTCAGAGACTACGAGTGTAATTAAGAG
CATCCGTCGACAAAAGGATCACCCTAAGATGATCATCTCATGGCTATTGAGAACGAATTAAATCAGATGGTTCTATTTCTCAATCTTTCTGACTTGCTTT
GCTCCTACGGAACCAAGGTCGAAAGGATTGAAAAAATCAGTCATTCACAACCACTGATGAAGGATTCCTCGAAAAGTTAAGGATTAGTAATCCTTTTTAG
AAATCGAATGGATTCGGTCTTATACATACGCGAGGAAGGTAATCAAAAAAGAAAGAAGATGAGTTCTTCTTTCTTTTATCACTTAGGAGCCGTGTGAGAT
GAAAGTCTCATGCACGGTTTTGAATGAGAGAAAGAAGTGAGGAATCCTCTTTTCGACTCTGACTCTCCCACTCCAGTCGTTGCTTTTCTTTCTGTTACTT
CGAAAGTAGCTGCTTCAGCTTTAGCCACTCGAATTTTCGATATTCCTTTTTATTTCTCATCAAACGAATGGCATCTTCTTCTGGAAATCCTAGCTATTCT
TAGCATGATATTGGGAAATCTCATTGCTATTACTCAAACAAGCATGAAACGTATGCTTGCATATTCGTCCATAGGTCAAATCGGATATGTAATTATTGGA
ATAATTGTTGGAGACTCAAATGATGGATATGCAAGCATGATAACTTATATGCTGTTCTATATCTCCATGAATCTAGGAACTTTTGCTTGCATTGTATTAT
TTGGTCTACGTACCGGAACGGATAACATTCGAGATTATGCAGGATTATACACGAAAGATCCTTTTTTGGCTCTCTCTTTAGCCCTATGTCTCTTATCCCT
GGGGGGTCTTCCCCCACTAGCTGGTTTTTTCGGAAAACTCTATTTATTCTGGTGTGGATGGCAGGCAGGCCTATATTTCTTGGTTTTAATAGGACTCCTT
ACAAGCGTTGTTTCTATCTACTATTATCTAAAAATAATCAAGTTATTAATGACTGGACGAAACCAAGAAATAACCCCTCACGTGCGAAATTATAGAAGAT
CTCCTTTAAGATCAAACAATTCCATCGAATTGAGTATGATTGTATGTGTAATAGCATCTACTATACCAGGAATATCAATGAACCCGATTATTGCAATTGC
TCAGGATACACTTTTTTAGCTTCTAGGGTCTATTTCTTAGTTCAAGATCCCTCTTACTAACTGGAATCAAAGAATTAGTAGACCTGTTCCGCCCAAAAAT
GGGCTAGGGTTATGAACTTATAATCTGATGATCGAGTCGATTCCATGATTATAAGTTCATTCCATACCGGACCAGACCGGAATAGGGTTCTATACATTCT
CATTATGAGAAGGGGTCATTCGAGCGTATGTAAATAGAGTATCTATTTACATACAAATGGATCCCTACGTCGTTACATTCCATTTAGGATTAGGAATAGG
CGTAATCAGACCTTCTTTTTACACATCTCTCGTTATTTGGGACCCTATTCACCTCTTTGAGCTTCTATTGAATCGAGAAATAGGTTTGATTGTCCATCTT
TTTGATATATCTAAGGCATTCTCCGGATAATTCTAATCGAAGCAATTAGATGTCCAACTCGGGCCTATATGACATGACCGATCAATAGAAATACTCCACC
TTTGTCATATATTCCATACATCACACTAGATAGATATCATATTCATGGAATACGATTCACTTTCAAGATGCCTTGGTGGTGAAATGGTAGACACGCGAGA
CTCAAAATCTCGTGCTAAAGAGCGTGGAGGTTCGAGTCCTCTTCAAGGCATAATATGGAGAATGCTCATTCAATGAGCAATTCAATAAGCGAGCTCGGAT
CGAATCGGTATTGATATACCGATTCGATCCGAGCTCTTGGAATAAGTTCGGCAGCAGATCACGAAATCTTACGAAATCTTGGCGATCTTCTCTATCTAAT
GAATGGGGAGTCTGCTTTAAAATTTAAATTTCAAATCGTCCGCCCTGCACCCACCCCCCGAGTATATGTTTCAACAGGAATCATAGATTAGAAACCTCTG
GTAAAATGCCCGCCCGTAACCCAGCAGATAAAGTACATTACATAGTCCAGGGATTGGCGACTTACCCATTCAGTGACTTTGGCACTGGCACTGGACCTGG
ACGTTCCCAAAATGGGTACTATCGGGTCGGGTGAATTCAATAATAGACGCCTGTTGGCATTCCAGCCTTCCTTCTCTTTTCAGGGCCTATCCGAAAGAGA
AGAGAATCCAGTACTTCTTGGTCGTGAATATCTGAACTGGTTGTTCGCTGTTCAAGAATTCTTGTTTAGGCAGTTCATACCATCCATACATAGTGTTTTG
ATCTACGATTTCAATTCTTCCGTGTTTCAGCAGTAACATATTGTTCCATGGAGCTAAGGTCCAAAATATGGAAGAAACAAGCGTTTCCACGACTCTAGCA
CCCATCCACTTAATCCCTCTTTCATGGCCACATATCTTTCCGGCTAAGGAATGGGAAATCTTTCTCCCGTTACATGAATCCAATTTTCATTTCATCCGGG
AAAAGCCATCTTTTTCTCAACAATGTCTTTGTCATTTGATCCAATAGCGTTCCGTTAGATAGGAACAGATTTGATAAATACTGATAACTCTCGGATAGAG
TATTCGAACGGAAAGATCCATTAGATAATGAACTATTGGTTCTAAGCCATCTCTGACGATTAATCAACAATTCGAAGTGCTTTTCTTGCGTATTCTTGAT
AAACCAGCGTTTATATATAGATGTAGGAGGATGATCTGTTTGGAAAGTAAGAAGACCCTTTGACATCTCTTCATCTGCAAATAATTCTCGATGTGAAAAC
ACAGAGCCAGGGGGCTGATCTTTGAATAGGAAAAAGAGTGGATCTGCAGGATCCCAAATGAATTGGCTTATTCGAAAAAAGCCTTGTTCTTTGGAAGATC
TATCTCGTGTCTGGTACTGCACCCTTCCATTCTGCAAGAACTCCGAATCATTCTCTTGAAGCTCATCCTCTTCATCATAAATGATCCGCTTGCCCCGAAA
TGACCTGGCCCAATAGGGAAATCCCAATGAATTTATTTGATTGTATCGAAAGGCCCAAGGGCGCCATATTCTAGGAGCCCAAACTATGTGATTGAATAAA
TCCTCCTCTATCTGTTGCGGGTCAAGGGCTCCTTCTCCCTCCCCCCCTTCAAACTCCGATTCGTATTTTTCATAGAGAAATCTCTGATCAAGGATAGAAC
AAGATCCGCTTTGCATCATATCTAAGGGATTCCTCGGTTCGGGCCGAAGAAGCAATGTCACTCGATCATTATCAAACTGACTGCAATCTTTTTCTGTCCG
TGAAGATCCCACCAGAGCCCCCTCTACTTCTAATAGGCCATGAACTAGATCCGAATCATTCTCAACGAGTACATAAGAAGTGATCCCATTTTTTTCATCG
GGTCCGGGTAGAGACCAAAGGTCTTGAGCGACCGATCCGGCAGAACAACGCAAAAGATAAAGAAGTATCGTTAATTTCTTCATGCTCGTTCCAAGTTCGA
AGTACCATTTGTACAAATAAGAATTCCCTTCGTTACACGATTTCTTCTTCATATAGATAGATATAGGATCTATGGGGCAATTACTTAGAAGTACATTTTG
TGCTAAAGCCCTTCCTATCTGATAGAAAAGGATCCCATGATCCTGAACCGATCTTACCTGGGATCGCAAATCCCAAGTTTGTCTATGAAGAGCGGATCTA
ATTGTATTAGTGTCTAGAATTGATTTATTCTGTGTAATACTACTCGATAGGGCCTCATTGGTAAGTGCTACAAGATCTCGTGCATTGGAACCCATGGTTA
TGGACCCGAATCCATTAGTATGGAACATTTTGTTTTCCAAGTGAAATCCCCTAGTATATGAAAGAGTGAAAAAGTGCTTTCGTTGTTGTGGAATAAGAAG
CCTTCGTATCTTAATGCACGTATTGAATTGATTCGGAGCTATTAGAGTGGGATCCACTTTTTGGGGAATATGAGTCGAAGCAATAACAAGAATATTTCTA
GTGGAACATCTTTCACAATCCCTGGAGAGATGGTTCACTAATAGACCGAGGGATAAGTAATTCGACTCATTCACATCCAGATCATGAATGTTTGGAATCC
ATATTATGCAAGGAGACATTGCTTTTGCTAATTCGAATTGAAGGGTGATATAAAATTGGTCTATTTCCGGCATCATATCCATAGTTAGCGCATTCATCAT
AGTTAGCAGCTCCAGCTCCGTATCAAGGTCACGATCAATATCGTCACTAGCATCAATATCGTCACTAGCATCAATATCGTCACTAGCATCAATATCGTCA
ATATCATCAATATTGATATCATCTTCATCTTTAGCCTTGTTATCCAGGAACTTGTTCAGAAATACCGTAATGAAAGGAACATAGGAGTTTGTCGCTAGGT
ATTTGACCAAATAGGATCGTCCACTTCCTATAGAACCTATCACTAAAATACCCCTAGAGGGGGATAGGGCTAAGCGGAGCGAAAAGGGTTTTCCATGAGA
TGGGAAATGAAAACTATTAGTCCCACACGAAGTTTGTGAATAAGTGATTGTCTGATAATGAGCAAGGAATATCCGTCTTTCTGCTAAACAGGATGTATTG
AACTCATAATTCATTAGATACTTTTTATGAATGTCAACTAAGTATCGTAAGTAAATTGCTCCCGGTTGTTCAATCATTTGATAACCAGAGTCATTCTTTG
ACTTTGATAAATGATCACTATGAGTCAGACTCCATAGAATTTGATCAATCCCCTTTTCTGTCGTTAAGGCTGAGAACTGAACCAAGAATTCTCTTTCTTC
ATCACCAATCGAATCACTGTTCGCGACCCAGGATTCGATTTTATCATCAATCCAACCCCCGTTCACGTTTTTTCTTTTTCTTATCAATGAATAAATCTCT
TTACTTGTATGACTTAGATGTCTCGTATTTCTCGAAAAAGTGATTCGATTGATGGGATTTGGTATGAGATCGACAATATCGATGAGATTGATATTCAAAT
ATTTCTTCTTAGAGCGTATGGATTTGACCCCATAAGCGGGACCAAGCATGTTGCCGCCAGAAGCAGAACCCCGTATTTCTTCTAGAGAATCTCCTAATTG
TTCCAGAGCAACTAGAAAGAGATTCTTTAACCAGAAAGAATTCGGTTCAGATGTAGGATACCTATCCAGAAGTTTTCTCAACTCAATCATAGATGATGGA
ATCATCAAAGATTTGACCTTTTCGAACTCTGTCTGTAACTCACTAGAGGCCCGGGAAACAAAGAGAAGATGTGTACGAACGAGATATACAGCAACAAGAA
GAAGGAAAAGGATTGAATAGAGGAACTCCCGAACATTTGGCGATCTCAGATGTGTCGATATCAATGGTGACTCATTATTTCGATGAATCATTTCTTCGGA
CAGAAGAAGATTATGTAAACACTTACTCGAAATCTCACTTATCAGATTCCATTGTGGAAGACACAAATTTTTCTGAAGAATTCGCCATGATATACCCGAT
CCATGCATAATATCGTGAAAAATGGATACAAATTTTTGACTGCTACTTAGTATCGGCAATAGGTCTGAAAAAGTATCTAAAAATATCAAATTTAGATATT
TGTACCCTGTCGAAGTAAGGAACCATGGCATATATGTTTGGAATAGATTCCATTTTGAGAGAGTTGAAAAAGCACTATCTCGTTGAAAGGTTCTATACAT
TTGCCCTTTCTCGACGCATTTCTTTAGACAAAGACTCCGTTTTTTCCTCTTTTCAGGTGGGAAATATTTCTCAGAACATGGAGTGTGAATCAAACCCATG
TTTGAATTGAAATTGAGATACTGATGCAAGTTCTTCCCTTCTGAATCAGATAGATTCATATCTGAAAGAGGTTGACAATAAGTTCTTTCAGAATTGACTA
TTTGTCCCTCTGTTAGAGGTGTTCCAGAAATGTCTGCGATCGAGTAACGAACGAATGGATCGGATCGACTTGGAAAATGGAAAGATTTGTACAAGTTATA
CCTTTCGTCACCACTTTGTGGAAAATCGTTAGGTATGAATATGTTAGATACCTGTGACTCGATTGGTGAAATAGTATCTCTCCCCCCAAAAGCATGTTTT
TTTTTACCGACGCACAAAGAAAATATTTTGTTGCGAATGAACAAGATATTGAGGAATTGTCCATACGTAAAATCATAATTATTGATACGGGCCTTTTCCA
CAGAAAAGGGGAATCTTGTGTTCCAATAGAAGCAGAGGTGATGTGGATTATTCAAGAATCGAAGTCGATTTGCTTTATAAAAAGAAGATATCAATGAACT
TCTATGAAATGGTTTCACGGGATTCAGCCAATTGTCTTGATCGTGGAATATCATTGATAAATAGGAATCCGTGTTATCAAAGGATTTCCTGCGATTATTT
CTAGTATGGAATGAGTCAATCATCCACTTTGGTATCTTATTGAACAAAAATGGTGATATTGTTCCTCCATTGATCAAGAATTTCGATTTTTGGGAAGTAT
CATGATCATCCAATAAGAAGGGTTTCCATTTTTTCAAATGAACAATTTGAAGACCTATTGATTCTAACAACTGATTGCAGAGTTGATCATTCGGACCTTT
CAATTCATAGATGTAGATCATCTCGGACCTATGAATGGGGATATTCCCGAAACTCACACAGAAAAAAGGAGGTGAGTTAGACAAAAAGAAAAGCAACTTG
GACAAAAAAAGAAGTGACTTGGACAAAAAGAAACGAAGTGGCTTAGACAAATCTTTTTTGTCGATAACCTCAGACCAATCAATCGAATATTGATTAATAC
GTAATCGATCAAACATTACTTGAAAGCGGCTCTTCCGCTCAGAAACGAAATGTTCCAAATGTTCCTGGAAATTCTTGCTCCCATTGGACCATTTGTATCT
ATATGCATCAGGATTCCGATTCATGGATCTCTCGGTTCGAGAAATCAAAATAAGGGGATCGAACCATTTCTTCTGACTCTTTTTCAAATTCGATAAATGT
TGGTTGATCCTATATTTCATTATAGTTCTATGATTCAGAGTATCCTTTCCTATTTGATCCCTTTGAATTCCATATTCGAAGTTGCGATCGGATCGATTCA
TTAAAAAGAATCGATTCAATACATTTCTTATGTACCCATAGGTACTATATGGGATTTGAATCAGATTTCGGATCAATCTGTATTGATTGACTGCCTCCAT
TATGTTGTTGCTAGCAAATACCACTCTTTTTGGTTGTGGATCTTCCAAATCATTCCCGCAGGAGATCCGGACCCGTTTTTTTCTGATCCTTCGAGAAAAA
GATTCATTCTCTTCATAAAAAATAGGAGGTAGAACCAATAAAGATTTCTTTTTCGATTCATCCCTGGAGTTGAATACCTCATTCAAGAATTGTTTTTGAT
CCAATTCGTAGGAATCAATAGAAAAGGAAAATCCCTTATGATACACCAGATCCGGCTCGGTTATTGATAGAGTGAATAGATCTGCCATTTCTTGAAATTT
CTCTTCTGATTCAAAATCGTGGTGTAACCTGTATCCTCCCCTGTTCCGGTCATGGAATAGATGAAATAAATCAAAAAATGGATTTTTGTTCAAGAATGAA
ATCTTATTGGAACCGTTCATATCCGGTTCATCCTTCGGAACCATATCACATCCCGAATCTGATGAAATAGGATGAATTGAGACGGTATTTTGTAAATACG
TAATTATCTTGAATATATTAACCATTTCTTTATTTTCCGATCGCCTGGAAGGGACAAAAGAAAGATCTTGTTCTTTCTTCAACAATTTTGGATCTCTAGT
GGACCTCTCAGTAGGATTCGAACCCAGATGAAGTTCTGACCATCTATCAGAGAAAAAAGAACGAACGGATCTTGTAGGATTCCCAAGAAATTCTTCGATT
TCTTCCGGAAGCAGCTGATTAATCAGCTGCTTCTCACGTTCCGTGAATAGCCGGGACATTGAGGAATGGCCAGAAAGGCATTTCGGGAATCGGTCTGATT
CTATCTCTGTTCGTTCCGTTTGAAGAAAGGAAGGATCCCAAAGAATCGATCTTTCTTTTAGTTGTTGAATCTCTCTTTGATTGACCAATGTGTGATATTC
CGAATCCTCATTACTAATGGGATCCAAATGATCCCTGGATTGATCAGAAGATTCTTTCAGTTGGCTAAAATCCGTTACTTGAACGAAACTAGATCTTGTG
GAATCATATTGAATATTTGACGATACATTCCGTACCTTGCTAAAAAATCGATCCCTGTTTACCAACCACACATTGTCTAACCAAATCCAATTCTCTCTCG
ATACGTTCCTCAAAAAATCCGATTCGTGCAGATTCTTCCCCCAACTAACGAAGAGATCTTGGCGGAATTGCCACATATGAAATTGAGCACTATTTTGCAA
AGAAATAGCCCACTTGTTTCTCGAGAAGGGATGGGAAACATGCTCAATATCATTTGATTGAGTAGTTGACCCAGCCCCTTGTTGTTTGAAGAAACCCTCC
ACTTCACTTGGTATTTTTTCACGAAAAGCAGACATGAGATAAGAAATCCAGTGTTTCACTAAGATTTCGAATAGCGGTCCCGAATTCAAGTTGATTGGAT
TTCGCCTCTTCCTCAGAGAAAGACGATCAAACAATTCCCAATCGTGGTCCTTGCGGGTCGGATCATCCATATAATATACAAAAAGAAACTTCAGATATTT
GAGATCTTTCTCTTTGAATAAGATCTCAATTCCAGCGACGGTTTCATTAGATATCTTACAACTAGAATCCCTCTTTTTTCCGATCCTGTTCCTCCACCAC
CGCGAACCCCAGTTAGATTCAGGGATGCTACACTTTTTAGTTATTGGTAGAACCCAAGTACTCTCTTTCGGATTCAGGAAACAACCCTCAGAGATCTTTT
TTCCTTTTGGAAGATACAGGAGCGAAACAATCAACCTATTGATATTGGAAGACCCCACGGCTTCTTCCAATGTATCATTTCTGGGTCCAATGGAATTCAT
AGGTATAGGAAGAAGTCCTATCAAATAGAGATTTTTTCTTTCGACCATATTTCGATTGTTAATACGATATATAAGGACCGCTACTACAAAGAGTATTACA
CCCTTCATCGTGAAATATCGATTGCTTGTTGAACCCTGTGAATTACGTGAAAGTAGGATACTCCAAATTCGGGGGTCAAAGAGTTTTATAAAACGTTCTT
GGTGGAAAAAAATGTGAATGAAAGATCCCACTGAATTGAATTGGGTCCATGAATCTAAGAAATAGTGAGAATTCTTGATCTCTCTCAATATCTCTCTCAA
TTCGAAAATCCAGGATTTGAATTGATTTCCTTTCATTGATTCCTCCTAAATGGCATTGATTTATCCTAAAGATTTCATTTCAATTGGAATTTGGTTATTC
ACTATGTACGAGGATCCCCGCTAAGCATCCATGGCTGAATGGTTAAAGCGCCCAACTCATAATTGGCGAATTCGTAGGTTCAATTCCTACTGGATGCACG
CCAATGGGACCCTCCAATAAGTCTATTGGAATTGGCTCTGTATCAATGGAATCTCATCATCCATACATAACGAATTGGTGTGGTATATTCATATCATAAT
ATATGAACAGTAAGAACTAGCATTCTTATTGAGACTAGAACTCATAGGGAAGAAAGTCGATTTATGGATGGAATCAAATATGCAGTATTTACAGACAAAA
GTATTCGGTTATTGGGGAAAAATCAATATACTTCTAATGTCGAATCGGGATCAACTAGGACAGAAATAAAGCATTGGGTCGAACTCTTCTTTGGTGTCAA
GGTAATAGCTATGAATAGTCACCGACTTCCGGGAAAGGGTAGAAGAATGGGACCTATTATGGGACATACAATGCATTACAGACGTATGATCATTACGCTT
CAACCGGGTTATTCTATTCCACCTCTTAGAAAGAAAAGAACTTAAATAAAAATACTTAATAGCATGGCGATACATTTATACAAAACTTCTACCCCGAGCA
CACGCAATGGAACCGTAGACAGTCAAGTGAAATCCAATCCACGAACTAATTTGATCTATGGACAACATCGTTGTGGTAAAGGTCGTAATGCCAGAGGAAT
CATTACCGCAGGGCATAGAGGGGGAGGTCATAAGCGTCTATACCGTAAAATCGATTTTCGACGGAATGAAAAAGACATATATGGTAGAATCGTAACCATA
GAATACGACCCTAATCGAAATGCATACATTTGTCTCATACACTATGGGGATGGCGAGAAGAGATATATTTTACATCCCAGAGGGGCTATACTTGGAGATA
CCATTGTTTCTGGTACAGAAGTTCCTATAAAAATGGGAAATGCCCTACCTTTGAGTGCGGTTTGAACTATTGATTTACGTAATTGGAAGTAACCAATTAG
GTTTACGACGAAACCTAGAAATCGATCACTGATCCAATTTGAGTACCTCTACAGGATAGACCTCAACAGAAAACTGAAGAGTAACGGCAGCAAGTGAGTG
AGTTCAGTAGTTCCTCATATAAAATTATTGACTCTAGAGATATAGTAATATGGAGAAGACAAAATTGTTTCAAGCACCGACAGAACCGGAAGCGCCCCTT
CTTTCAAAGGGAGGAGGACGGGTGATTCACATTTCATTTGATGGTCAGAGGCGAATTGAAAGCTAAGCAGTGGTAATTCTAAAGATTCCCGGGGGGAAAA
ATAGAGATGTCTCCTACGTTACCCATAATATGTGGAAGTATCGACGTAATTTCATAGAGTCATTCGGTCTGAATGCTACATGAAGAACATAAGCCAGATG
ACGGAACGGGAAGACCTAGGATGTAGAAGATCATAACATGAGTCATTCGGTTGGATTCATATATCCACCCATGGGTCATTGTACGATATAAGATCCATCT
GTATAGATATCATCATCTACATCCAGAAAGCCGTATGCTTTGTAAGAAGCTTGTACAGTTTGGGAAGGGGTTTTGATTGATCAAAAAGAAGAATCTACTT
CAACCGATATGCCCTTAGGCACGGCCATACATAACATAGAAATCACACTTGGAAAGGGTGGACAATTAGCTAGAGCAGCGGGTGCTGTAGCGAAACTGAT
TGCAAAAGAGGGGAAATCGGCCACATTAAAATTACCTTCTGGGGAGGTCCGTTTGATATCCAAAAACTGCTCAGCAACAGTCGGACAAGTGGGGAATGTT
GGGGTGAACCAGAAAAGTTTGGGTAGAGCCGGATCTAAGCGTTGGCTAGGTAAGCGTCCTGTAGTAAGAGGAGTAGTTATGAACCCTGTAGACCATCCCC
ATGGGGGTGGTGAAGGGAGAGCCCCAATTGGTAGAAAAAAACCCACAACCCCTTGGGGTTATCCTGCACTTGGAAGAAGAAGTAGAAAAAGGAATAAATA
TAGTGATAATTTGATTCTTCGTCGCCGTAGTAAATAGGAGAGAAAATCGAATTTTTTTCTTCGTCTTTACAAAAAAAAAAGAAAAAAAAAATAGGAGTAA
GCTGTGACACGTTCACTAAAAAAAAATCCTTTTGTAGCCAACCATTTATTAAATAAAATTGAGAAACTTAACACTAAA
