# Supplementary material for: The chloroplast genome sequence and phylogenetic analysis of Apocynum venetum L
Source: PLoS One. 2022 Mar 10;17(3):e0261710. doi: 10.1371/journal.pone.0261710 (PMC8912179; doi:10.1371/journal.pone.0261710)
Supplement: S3 File — (ZIP) [file pone.0261710.s003.zip › Result_LBM_cpDNA_0321/02.assemble/LBM.fa.stat]

Item	Value
Total_length(bp)	150878
Total_length_withoutN(bp)	150862
Total_number	1
GC_content(%)	38.35
N50(bp)	150878
N90(bp)	150878
Average(bp)	150878.00
Median(bp)	150878.00
Min(bp)	150878
Max(bp)	150878
