# Supplementary material for: The chloroplast genome sequence and phylogenetic analysis of Apocynum venetum L
Source: PLoS One. 2022 Mar 10;17(3):e0261710. doi: 10.1371/journal.pone.0261710 (PMC8912179; doi:10.1371/journal.pone.0261710)
Supplement: S3 File — (ZIP) [file pone.0261710.s003.zip › Result_LBM_cpDNA_0321/02.assemble/LBM_connect.txt]

NODE_1_length_81951_cov_49.487853_component_0	-	1	81951
NODE_2_length_25842_cov_104.359168_component_0	+	1	25810
N	+	1	18
NODE_3_length_17257_cov_57.978486_component_0	-	1	17257
NODE_2_length_25842_cov_104.359168_component_0	-	1	25842
