# Supplementary material for: The chloroplast genome sequence and phylogenetic analysis of Apocynum venetum L
Source: PLoS One. 2022 Mar 10;17(3):e0261710. doi: 10.1371/journal.pone.0261710 (PMC8912179; doi:10.1371/journal.pone.0261710)
Supplement: S3 File — (ZIP) [file pone.0261710.s003.zip › Result_LBM_cpDNA_0321/03.anno/LBM.tbl]

>Feature LBM
67998	67885	gene
96217	95423
			note	blatX_hit rps12-fragment_NC_033354.1, position 1 - 114, psl score 99.2, coverage 30.65%, match 30.38%, fragment match 99.12%; blatX_hit rps12_NC_033354.1, position 114 - 372, psl score 90.8, coverage 69.62%, match 68.55%
			trans_splicing
			gene	rps12
67998	67885	CDS
96217	95984
95447	95423
			trans_splicing
			gene	rps12
76	3	gene
			note	blatN_hit trnH-GUG_NC_033354.1, position 1 - 74, psl score 98.7, coverage 100.00%, match 98.65%
			gene	trnH-GUG
76	3	tRNA
			gene	trnH-GUG
1379	318	gene
			note	blatX_hit psbA_NC_033354.1, position 1 - 1062, psl score 98.4, coverage 100.00%, match 98.40%
			gene	psbA
1379	318	CDS
			gene	psbA
4142	1597	gene
			note	blatN_hit trnK-UUU_NC_033354.1, position 1 - 72, psl score 66.7, coverage 100.00%, match 100.00%
			gene	trnK-UUU
4142	4106	tRNA
1631	1597
			gene	trnK-UUU
1631	1597	exon
			number	2
			gene	trnK-UUU
4105	1632	intron
			number	1
			gene	trnK-UUU
4142	4106	exon
			number	1
			gene	trnK-UUU
3407	1890	gene
			note	blatX_hit matK_NC_033354.1, position 1 - 1518, psl score 93.7, coverage 100.00%, match 93.68%
			gene	matK
3407	1890	CDS
			gene	matK
5945	4842	gene
			note	blatX_hit rps16_NC_033354.1, position 1 - 267, psl score 88.8, coverage 100.00%, match 96.63%
			gene	rps16
5945	5905	CDS
5067	4842
			gene	rps16
5067	4842	exon
			number	2
			gene	rps16
5904	5068	intron
			number	1
			gene	rps16
5945	5905	exon
			number	1
			gene	rps16
6876	6805	gene
			note	blatN_hit trnQ-UUG_NC_033354.1, position 1 - 72, psl score 100.0, coverage 100.00%, match 100.00%
			gene	trnQ-UUG
6876	6805	tRNA
			gene	trnQ-UUG
7206	7391	gene
			note	blatX_hit psbK_NC_033354.1, position 1 - 186, psl score 97.9, coverage 100.00%, match 97.85%
			gene	psbK
7206	7391	CDS
			gene	psbK
7573	7683	gene
			note	blatX_hit psbI_NC_033354.1, position 1 - 111, psl score 98.2, coverage 100.00%, match 98.20%
			gene	psbI
7573	7683	CDS
			gene	psbI
7870	7783	gene
			note	blatN_hit trnS-GCU_NC_033354.1, position 1 - 88, psl score 100.0, coverage 100.00%, match 100.00%
			gene	trnS-GCU
7870	7783	tRNA
			gene	trnS-GCU
8361	9103	gene
			note	blatN_hit trnG-UCC_NC_033354.1, position 1 - 71, psl score 70.5, coverage 100.00%, match 100.00%
			gene	trnG-UCC
8361	8383	tRNA
9056	9103
			gene	trnG-UCC
8361	8383	exon
			number	1
			gene	trnG-UCC
8384	9055	intron
			number	1
			gene	trnG-UCC
9056	9103	exon
			number	2
			gene	trnG-UCC
9264	9335	gene
			note	blatN_hit trnR-UCU_NC_033354.1, position 1 - 72, psl score 100.0, coverage 100.00%, match 100.00%
			gene	trnR-UCU
9264	9335	tRNA
			gene	trnR-UCU
10992	9475	gene
			note	blatX_hit atpA_NC_033354.1, position 1 - 1518, psl score 96.7, coverage 100.00%, match 96.64%
			gene	atpA
10992	9475	CDS
			gene	atpA
12309	11051	gene
			note	blatX_hit atpF_NC_033354.1, position 1 - 555, psl score 92.7, coverage 100.00%, match 96.40%
			gene	atpF
12309	12166	CDS
11461	11051
			gene	atpF
11461	11051	exon
			number	2
			gene	atpF
12165	11462	intron
			number	1
			gene	atpF
12309	12166	exon
			number	1
			gene	atpF
12855	12610	gene
			note	blatX_hit atpH_NC_033354.1, position 1 - 246, psl score 99.2, coverage 100.00%, match 99.19%
			gene	atpH
12855	12610	CDS
			gene	atpH
14441	13707	gene
			note	blatX_hit atpI_NC_033354.1, position 1 - 735, psl score 98.6, coverage 100.00%, match 98.50%
			gene	atpI
14441	13707	CDS
			gene	atpI
15390	14680	gene
			note	blatX_hit rps2_NC_033354.1, position 1 - 711, psl score 97.5, coverage 100.00%, match 97.47%
			gene	rps2
15390	14680	CDS
			gene	rps2
19734	15607	gene
			note	blatX_hit rpoC2_NC_033354.1, position 1 - 4161, psl score 96.8, coverage 99.21%, match 95.65%
			gene	rpoC2
19734	15607	CDS
			gene	rpoC2
22700	19903	gene
			note	blatX_hit rpoC1_NC_033354.1, position 1 - 2050, psl score 96.3, coverage 99.32%, match 96.61%
			gene	rpoC1
22700	22250	CDS
21501	19903
			gene	rpoC1
21501	19903	exon
			number	2
			gene	rpoC1
22249	21502	intron
			number	1
			gene	rpoC1
22700	22250	exon
			number	1
			gene	rpoC1
25918	22706	gene
			note	blatX_hit rpoB_NC_033354.1, position 1 - 3213, psl score 97.6, coverage 100.00%, match 97.51%
			gene	rpoB
25918	22706	CDS
			gene	rpoB
27107	27177	gene
			note	blatN_hit trnC-GCA_NC_033354.1, position 1 - 71, psl score 100.0, coverage 100.00%, match 100.00%
			gene	trnC-GCA
27107	27177	tRNA
			gene	trnC-GCA
28013	28102	gene
			note	blatX_hit petN_NC_033354.1, position 1 - 90, psl score 96.7, coverage 100.00%, match 96.67%
			gene	petN
28013	28102	CDS
			gene	petN
29349	29245	gene
			note	blatX_hit psbM_NC_033354.1, position 1 - 105, psl score 98.1, coverage 100.00%, match 98.10%
			gene	psbM
29349	29245	CDS
			gene	psbM
30248	30175	gene
			note	blatN_hit trnD-GUC_NC_033354.1, position 1 - 74, psl score 100.0, coverage 100.00%, match 100.00%
			gene	trnD-GUC
30248	30175	tRNA
			gene	trnD-GUC
30434	30351	gene
			note	blatN_hit trnY-GUA_NC_033354.1, position 1 - 84, psl score 100.0, coverage 100.00%, match 100.00%
			gene	trnY-GUA
30434	30351	tRNA
			gene	trnY-GUA
30566	30494	gene
			note	blatN_hit trnE-UUC_NC_033354.1, position 1 - 73, psl score 98.7, coverage 100.00%, match 98.63%
			gene	trnE-UUC
30566	30494	tRNA
			gene	trnE-UUC
31195	31266	gene
			note	blatN_hit trnT-GGU_NC_033354.1, position 1 - 72, psl score 100.0, coverage 100.00%, match 100.00%
			gene	trnT-GGU
31195	31266	tRNA
			gene	trnT-GGU
32480	33541	gene
			note	blatX_hit psbD_NC_033354.1, position 1 - 1062, psl score 98.3, coverage 100.00%, match 98.21%
			gene	psbD
32480	33541	CDS
			gene	psbD
33489	34910	gene
			note	blatX_hit psbC_NC_033354.1, position 1 - 1422, psl score 98.2, coverage 100.00%, match 98.10%
			gene	psbC
33489	34910	CDS
			gene	psbC
35219	35127	gene
			note	blatN_hit trnS-UGA_NC_033354.1, position 1 - 93, psl score 99.0, coverage 100.00%, match 98.92%
			gene	trnS-UGA
35219	35127	tRNA
			gene	trnS-UGA
35543	35731	gene
			note	blatX_hit psbZ_NC_033354.1, position 1 - 189, psl score 99.0, coverage 100.00%, match 98.94%
			gene	psbZ
35543	35731	CDS
			gene	psbZ
36017	36087	gene
			note	blatN_hit trnG-GCC_NC_033354.1, position 1 - 71, psl score 98.6, coverage 100.00%, match 98.59%
			gene	trnG-GCC
36017	36087	tRNA
			gene	trnG-GCC
36271	36198	gene
			note	blatN_hit trnfM-CAU_NC_033354.1, position 1 - 74, psl score 100.0, coverage 100.00%, match 100.00%
			gene	trnfM-CAU
36271	36198	tRNA
			gene	trnfM-CAU
36713	36411	gene
			note	blatX_hit rps14_NC_033354.1, position 1 - 303, psl score 97.4, coverage 100.00%, match 97.36%
			gene	rps14
36713	36411	CDS
			gene	rps14
39034	36830	gene
			note	blatX_hit psaB_NC_033354.1, position 1 - 2205, psl score 98.4, coverage 100.00%, match 98.32%
			gene	psaB
39034	36830	CDS
			gene	psaB
41312	39060	gene
			note	blatX_hit psaA_NC_033354.1, position 1 - 2253, psl score 97.9, coverage 100.00%, match 97.83%
			gene	psaA
41312	39060	CDS
			gene	psaA
44078	42061	gene
			note	blatX_hit ycf3_NC_033354.1, position 1 - 507, psl score 93.1, coverage 100.00%, match 98.42%
			gene	ycf3
44078	43953	CDS
43235	43010
42215	42061
			gene	ycf3
42215	42061	exon
			number	3
			gene	ycf3
43009	42216	intron
			number	2
			gene	ycf3
43235	43010	exon
			number	2
			gene	ycf3
43952	43236	intron
			number	1
			gene	ycf3
44078	43953	exon
			number	1
			gene	ycf3
44543	44629	gene
			note	blatN_hit trnS-GGA_NC_033354.1, position 1 - 87, psl score 100.0, coverage 100.00%, match 100.00%
			gene	trnS-GGA
44543	44629	tRNA
			gene	trnS-GGA
45502	44897	gene
			note	blatX_hit rps4_NC_033354.1, position 1 - 606, psl score 96.7, coverage 100.00%, match 96.70%
			gene	rps4
45502	44897	CDS
			gene	rps4
45944	45872	gene
			note	blatN_hit trnT-UGU_NC_033354.1, position 1 - 73, psl score 100.0, coverage 100.00%, match 100.00%
			gene	trnT-UGU
45944	45872	tRNA
			gene	trnT-UGU
46711	47143	gene
			note	blatN_hit trnL-UAA_NC_033354.1, position 1 - 85, psl score 77.7, coverage 509.41%, match 100.00%
			gene	trnL-UAA
46711	47143	tRNA
			gene	trnL-UAA
47481	47553	gene
			note	blatN_hit trnF-GAA_NC_033354.1, position 1 - 73, psl score 100.0, coverage 100.00%, match 100.00%
			gene	trnF-GAA
47481	47553	tRNA
			gene	trnF-GAA
48689	48213	gene
			note	blatX_hit ndhJ_NC_033354.1, position 1 - 477, psl score 97.7, coverage 100.00%, match 97.69%
			gene	ndhJ
48689	48213	CDS
			gene	ndhJ
49466	48783	gene
			note	blatX_hit ndhK_NC_033354.1, position 1 - 684, psl score 96.2, coverage 100.00%, match 96.20%
			gene	ndhK
49466	48783	CDS
			gene	ndhK
49876	49514	gene
			note	blatX_hit ndhC_NC_033354.1, position 1 - 363, psl score 97.8, coverage 100.00%, match 97.80%
			gene	ndhC
49876	49514	CDS
			gene	ndhC
51022	50362	gene
			note	blatN_hit trnV-UAC_NC_033354.1, position 1 - 73, psl score 72.7, coverage 100.00%, match 100.00%
			gene	trnV-UAC
51022	50987	tRNA
50398	50362
			gene	trnV-UAC
50398	50362	exon
			number	2
			gene	trnV-UAC
50986	50399	intron
			number	1
			gene	trnV-UAC
51022	50987	exon
			number	1
			gene	trnV-UAC
51217	51289	gene
			note	blatN_hit trnM-CAU_NC_033354.1, position 1 - 73, psl score 100.0, coverage 100.00%, match 100.00%
			gene	trnM-CAU
51217	51289	tRNA
			gene	trnM-CAU
51898	51500	gene
			note	blatX_hit atpE_NC_033354.1, position 1 - 399, psl score 97.0, coverage 100.00%, match 96.99%
			gene	atpE
51898	51500	CDS
			gene	atpE
53382	51895	gene
			note	blatX_hit atpB_NC_033354.1, position 1 - 1488, psl score 97.4, coverage 100.00%, match 97.38%
			gene	atpB
53382	51895	CDS
			gene	atpB
54107	55534	gene
			note	blatX_hit rbcL_NC_033354.1, position 1 - 1428, psl score 97.5, coverage 100.00%, match 97.41%
			gene	rbcL
54107	55534	CDS
			gene	rbcL
56198	57682	gene
			note	blatX_hit accD_NC_033354.1, position 1 - 1497, psl score 96.5, coverage 99.20%, match 95.66%
			gene	accD
56198	57682	CDS
			gene	accD
58280	58390	gene
			note	blatX_hit psaI_NC_033354.1, position 1 - 111, psl score 96.4, coverage 100.00%, match 96.40%
			gene	psaI
58280	58390	CDS
			gene	psaI
58803	59357	gene
			note	blatX_hit ycf4_NC_033354.1, position 1 - 555, psl score 98.6, coverage 100.00%, match 98.56%
			gene	ycf4
58803	59357	CDS
			gene	ycf4
59997	60677	gene
			note	blatX_hit cemA_NC_033354.1, position 1 - 681, psl score 97.4, coverage 100.00%, match 97.36%
			gene	cemA
59997	60677	CDS
			gene	cemA
60918	61880	gene
			note	blatX_hit petA_NC_033354.1, position 1 - 963, psl score 96.4, coverage 100.00%, match 96.37%
			gene	petA
60918	61880	CDS
			gene	petA
62693	62571	gene
			note	blatX_hit psbJ_NC_033354.1, position 1 - 123, psl score 99.2, coverage 100.00%, match 99.19%
			gene	psbJ
62693	62571	CDS
			gene	psbJ
62944	62828	gene
			note	blatX_hit psbL_NC_033354.1, position 1 - 117, psl score 98.3, coverage 100.00%, match 98.29%
			gene	psbL
62944	62828	CDS
			gene	psbL
63087	62968	gene
			note	blatX_hit psbF_NC_033354.1, position 1 - 120, psl score 100.0, coverage 100.00%, match 100.00%
			gene	psbF
63087	62968	CDS
			gene	psbF
63348	63097	gene
			note	blatX_hit psbE_NC_033354.1, position 1 - 252, psl score 98.5, coverage 100.00%, match 98.41%
			gene	psbE
63348	63097	CDS
			gene	psbE
64099	64194	gene
			note	blatX_hit petL_NC_033354.1, position 1 - 96, psl score 100.0, coverage 100.00%, match 100.00%
			gene	petL
64099	64194	CDS
			gene	petL
64359	64472	gene
			note	blatX_hit petG_NC_033354.1, position 1 - 114, psl score 97.4, coverage 100.00%, match 97.37%
			gene	petG
64359	64472	CDS
			gene	petG
64674	64601	gene
			note	blatN_hit trnW-CCA_NC_033354.1, position 1 - 74, psl score 98.7, coverage 100.00%, match 98.65%
			gene	trnW-CCA
64674	64601	tRNA
			gene	trnW-CCA
64890	64817	gene
			note	blatN_hit trnP-UGG_NC_033354.1, position 1 - 74, psl score 100.0, coverage 100.00%, match 100.00%
			gene	trnP-UGG
64890	64817	tRNA
			gene	trnP-UGG
65222	65356	gene
			note	blatX_hit psaJ_NC_033354.1, position 1 - 135, psl score 97.8, coverage 100.00%, match 97.78%
			gene	psaJ
65222	65356	CDS
			gene	psaJ
65829	66029	gene
			note	blatX_hit rpl33_NC_033354.1, position 1 - 201, psl score 96.6, coverage 100.00%, match 96.52%
			gene	rpl33
65829	66029	CDS
			gene	rpl33
66186	66491	gene
			note	blatX_hit rps18_NC_033354.1, position 1 - 306, psl score 99.1, coverage 100.00%, match 99.02%
			gene	rps18
66186	66491	CDS
			gene	rps18
67100	66714	gene
			note	blatX_hit rpl20_NC_033354.1, position 1 - 387, psl score 95.1, coverage 100.00%, match 95.09%
			gene	rpl20
67100	66714	CDS
			gene	rpl20
67998	67885	gene
136613	137407
			note	blatX_hit rps12-fragment_NC_033354.1, position 1 - 114, psl score 99.2, coverage 30.65%, match 30.38%, fragment match 99.12%; blatX_hit rps12_NC_033354.1, position 114 - 372, psl score 90.8, coverage 69.62%, match 68.55%
			trans_splicing
			gene	rps12
67998	67885	CDS
136613	136846
137383	137407
			trans_splicing
			gene	rps12
67998	67885	exon
			number	1
			gene	rps12
70124	68132	gene
			note	blatX_hit clpP_NC_033354.1, position 1 - 588, psl score 92.1, coverage 100.00%, match 98.47%
			gene	clpP
70124	70056	CDS
69292	69002
68359	68132
			gene	clpP
68359	68132	exon
			number	3
			gene	clpP
69001	68360	intron
			number	2
			gene	clpP
69292	69002	exon
			number	2
			gene	clpP
70055	69293	intron
			number	1
			gene	clpP
70124	70056	exon
			number	1
			gene	clpP
70562	72088	gene
			note	blatX_hit psbB_NC_033354.1, position 1 - 1527, psl score 98.3, coverage 100.00%, match 98.23%
			gene	psbB
70562	72088	CDS
			gene	psbB
72265	72372	gene
			note	blatX_hit psbT_NC_033354.1, position 1 - 108, psl score 97.3, coverage 100.00%, match 97.22%
			gene	psbT
72265	72372	CDS
			gene	psbT
72564	72433	gene
			note	blatX_hit psbN_NC_033354.1, position 1 - 132, psl score 100.0, coverage 100.00%, match 100.00%
			gene	psbN
72564	72433	CDS
			gene	psbN
72675	72896	gene
			note	blatX_hit psbH_NC_033354.1, position 1 - 222, psl score 96.9, coverage 100.00%, match 96.85%
			gene	psbH
72675	72896	CDS
			gene	psbH
73779	74424	gene
			note	blatX_hit petB_NC_033354.1, position 3 - 648, psl score 97.4, coverage 99.69%, match 97.07%
			gene	petB
73779	74424	CDS
			gene	petB
75339	75814	gene
			note	blatX_hit petD_NC_033354.1, position 5 - 480, psl score 97.9, coverage 99.17%, match 97.08%
			gene	petD
75339	75814	CDS
			gene	petD
77009	75990	gene
			note	blatX_hit rpoA_NC_033354.1, position 1 - 1014, psl score 95.9, coverage 100.59%, match 96.55%
			gene	rpoA
77009	75990	CDS
			gene	rpoA
77500	77084	gene
			note	blatX_hit rps11_NC_033354.1, position 1 - 417, psl score 96.2, coverage 100.00%, match 96.16%
			gene	rps11
77500	77084	CDS
			gene	rps11
77707	77594	gene
			note	blatX_hit rpl36_NC_033354.1, position 1 - 114, psl score 98.3, coverage 100.00%, match 98.25%
			gene	rpl36
77707	77594	CDS
			gene	rpl36
78048	77815	gene
			note	blatX_hit infA_NC_033354.1, position 1 - 234, psl score 97.1, coverage 100.00%, match 97.01%
			gene	infA
78048	77815	CDS
			gene	infA
78580	78176	gene
			note	blatX_hit rps8_NC_033354.1, position 1 - 405, psl score 97.6, coverage 100.00%, match 97.53%
			gene	rps8
78580	78176	CDS
			gene	rps8
79119	78751	gene
			note	blatX_hit rpl14_NC_033354.1, position 1 - 369, psl score 96.5, coverage 100.00%, match 96.48%
			gene	rpl14
79119	78751	CDS
			gene	rpl14
79652	79250	gene
			note	blatX_hit rpl16_NC_033354.1, position 6 - 408, psl score 96.6, coverage 98.77%, match 95.34%
			gene	rpl16
79652	79250	CDS
			gene	rpl16
81235	80579	gene
			note	blatX_hit rps3_NC_033354.1, position 1 - 657, psl score 95.9, coverage 100.00%, match 95.89%
			gene	rps3
81235	80579	CDS
			gene	rps3
81699	81220	gene
			note	blatX_hit rpl22_NC_033354.1, position 1 - 480, psl score 96.1, coverage 100.00%, match 96.04%
			gene	rpl22
81699	81220	CDS
			gene	rpl22
82026	81748	gene
			note	blatX_hit rps19_NC_033354.1, position 1 - 279, psl score 96.8, coverage 100.00%, match 96.77%
			gene	rps19
82026	81748	CDS
			gene	rps19
81952	107761	repeat_region
			note	repeat_hit position 150878 - 125069, match 100.%, length 25810
			rpt_type	inverted
125069	150878	repeat_region
			note	repeat_hit position 107761 - 81952, match 100.%, length 25810
			rpt_type	inverted
83566	82093	gene
			note	blatX_hit rpl2_NC_033354.1, position 1 - 825, psl score 97.1, coverage 100.00%, match 99.52%
			gene	rpl2
83566	83176	CDS
82526	82093
			gene	rpl2
82526	82093	exon
			number	2
			gene	rpl2
83175	82527	intron
			number	1
			gene	rpl2
83566	83176	exon
			number	1
			gene	rpl2
83866	83585	gene
			note	blatX_hit rpl23_NC_033354.1, position 1 - 282, psl score 99.7, coverage 100.00%, match 99.65%
			gene	rpl23
83866	83585	CDS
			gene	rpl23
84105	84032	gene
			note	blatN_hit trnI-CAU_NC_033354.1, position 1 - 74, psl score 100.0, coverage 100.00%, match 100.00%
			gene	trnI-CAU
84105	84032	tRNA
			gene	trnI-CAU
84194	91060	gene
			note	blatX_hit ycf2_NC_033354.1, position 1 - 6834, psl score 99.0, coverage 100.48%, match 98.92%
			gene	ycf2
84194	91060	CDS
			gene	ycf2
91860	91780	gene
			note	blatN_hit trnL-CAA_NC_033354.1, position 1 - 81, psl score 100.0, coverage 100.00%, match 100.00%
			gene	trnL-CAA
91860	91780	tRNA
			gene	trnL-CAA
94628	92411	gene
			note	blatX_hit ndhB_NC_033354.1, position 1 - 1533, psl score 98.2, coverage 100.00%, match 99.48%
			gene	ndhB
94628	93852	CDS
93166	92411
			gene	ndhB
93166	92411	exon
			number	2
			gene	ndhB
93851	93167	intron
			number	1
			gene	ndhB
94628	93852	exon
			number	1
			gene	ndhB
95369	94902	gene
			note	blatX_hit rps7_NC_033354.1, position 1 - 468, psl score 99.6, coverage 100.00%, match 99.57%
			gene	rps7
95369	94902	CDS
			gene	rps7
95447	95423	exon
			number	3
			gene	rps12
95983	95448	intron
			number	1
			gene	rps12
96217	95984	exon
			number	2
			gene	rps12
97801	97872	gene
			note	blatN_hit trnV-GAC_NC_033354.1, position 1 - 72, psl score 100.0, coverage 100.00%, match 100.00%
			gene	trnV-GAC
97801	97872	tRNA
			gene	trnV-GAC
98100	99590	gene
			note	blatN_hit rrn16_NC_033354.1, position 1 - 1491, psl score 100.0, coverage 100.00%, match 100.00%
			gene	rrn16
98100	99590	rRNA
			gene	rrn16
99890	100913	gene
			note	blatN_hit trnI-GAU_NC_033354.1, position 1 - 72, psl score 69.5, coverage 100.00%, match 100.00%
			gene	trnI-GAU
99890	99926	tRNA
100879	100913
			gene	trnI-GAU
99890	99926	exon
			number	1
			gene	trnI-GAU
99927	100878	intron
			number	1
			gene	trnI-GAU
100879	100913	exon
			number	2
			gene	trnI-GAU
100977	101866	gene
			note	blatN_hit trnA-UGC_NC_033354.1, position 1 - 73, psl score 71.3, coverage 100.00%, match 100.00%
			gene	trnA-UGC
100977	101014	tRNA
101832	101866
			gene	trnA-UGC
100977	101014	exon
			number	1
			gene	trnA-UGC
101015	101831	intron
			number	1
			gene	trnA-UGC
101832	101866	exon
			number	2
			gene	trnA-UGC
102036	104849	gene
			note	blatN_hit rrn23_NC_033354.1, position 1 - 2811, psl score 99.8, coverage 100.11%, match 99.96%
			gene	rrn23
102036	104849	rRNA
			gene	rrn23
104948	105050	gene
			note	blatN_hit rrn4.5_NC_033354.1, position 1 - 103, psl score 100.0, coverage 100.00%, match 100.00%
			gene	rrn4.5
104948	105050	rRNA
			gene	rrn4.5
105274	105394	gene
			note	blatN_hit rrn5_NC_033354.1, position 1 - 121, psl score 100.0, coverage 100.00%, match 100.00%
			gene	rrn5
105274	105394	rRNA
			gene	rrn5
105649	105721	gene
			note	blatN_hit trnR-ACG_NC_033354.1, position 1 - 73, psl score 100.0, coverage 98.65%, match 98.65%
			gene	trnR-ACG
105649	105721	tRNA
			gene	trnR-ACG
106360	106289	gene
			note	blatN_hit trnN-GUU_NC_033354.1, position 1 - 72, psl score 100.0, coverage 100.00%, match 100.00%
			gene	trnN-GUU
106360	106289	tRNA
			gene	trnN-GUU
106695	107780	gene
			note	blatX_hit ycf1-fragment_NC_033354.1, position 1 - 1086, psl score 98.6, coverage 19.63%, match 19.07%, fragment match 97.15%
			gene	ycf1-fragment
106695	107780	CDS
			gene	ycf1-fragment
110006	107778	gene
			note	blatX_hit ndhF_NC_033354.1, position 1 - 2229, psl score 95.2, coverage 100.00%, match 95.11%
			gene	ndhF
110006	107778	CDS
			gene	ndhF
110657	110811	gene
			note	blatX_hit rpl32_NC_033354.1, position 1 - 155, psl score 94.9, coverage 93.94%, match 89.09%
			gene	rpl32
110657	110811	CDS
			gene	rpl32
111278	111357	gene
			note	blatN_hit trnL-UAG_NC_033354.1, position 1 - 80, psl score 98.8, coverage 100.00%, match 98.75%
			gene	trnL-UAG
111278	111357	tRNA
			gene	trnL-UAG
111437	112405	gene
			note	blatX_hit ccsA_NC_033354.1, position 1 - 969, psl score 95.0, coverage 100.00%, match 94.94%
			gene	ccsA
111437	112405	CDS
			gene	ccsA
114144	112642	gene
			note	blatX_hit ndhD_NC_033354.1, position 1 - 1503, psl score 95.9, coverage 100.00%, match 95.81%
			gene	ndhD
114144	112642	CDS
			gene	ndhD
114509	114264	gene
			note	blatX_hit psaC_NC_033354.1, position 1 - 246, psl score 98.8, coverage 100.00%, match 98.78%
			gene	psaC
114509	114264	CDS
			gene	psaC
115057	114752	gene
			note	blatX_hit ndhE_NC_033354.1, position 1 - 306, psl score 97.8, coverage 100.00%, match 97.71%
			gene	ndhE
115057	114752	CDS
			gene	ndhE
115692	115165	gene
			note	blatX_hit ndhG_NC_033354.1, position 1 - 528, psl score 97.4, coverage 99.44%, match 96.80%
			gene	ndhG
115692	115165	CDS
			gene	ndhG
116647	116146	gene
			note	blatX_hit ndhI_NC_033354.1, position 1 - 502, psl score 95.9, coverage 99.60%, match 95.44%
			gene	ndhI
116647	116146	CDS
			gene	ndhI
118871	116735	gene
			note	blatX_hit ndhA_NC_033354.1, position 1 - 1092, psl score 94.9, coverage 100.55%, match 96.98%
			gene	ndhA
118871	118319	CDS
117279	116735
			gene	ndhA
117279	116735	exon
			number	2
			gene	ndhA
118318	117280	intron
			number	1
			gene	ndhA
118871	118319	exon
			number	1
			gene	ndhA
120055	118874	gene
			note	blatX_hit ndhH_NC_033354.1, position 1 - 1182, psl score 96.9, coverage 100.00%, match 96.87%
			gene	ndhH
120055	118874	CDS
			gene	ndhH
120417	120154	gene
			note	blatX_hit rps15_NC_033354.1, position 1 - 264, psl score 96.3, coverage 100.00%, match 96.21%
			gene	rps15
120417	120154	CDS
			gene	rps15
126135	120792	gene
			note	blatX_hit ycf1_NC_033354.1, position 1 - 5530, psl score 93.4, coverage 96.60%, match 89.32%
			gene	ycf1
126135	120792	CDS
			gene	ycf1
126470	126541	gene
			note	blatN_hit trnN-GUU_NC_033354.1, position 1 - 72, psl score 100.0, coverage 100.00%, match 100.00%
			gene	trnN-GUU
126470	126541	tRNA
			gene	trnN-GUU
127181	127109	gene
			note	blatN_hit trnR-ACG_NC_033354.1, position 1 - 73, psl score 100.0, coverage 98.65%, match 98.65%
			gene	trnR-ACG
127181	127109	tRNA
			gene	trnR-ACG
127556	127436	gene
			note	blatN_hit rrn5_NC_033354.1, position 1 - 121, psl score 100.0, coverage 100.00%, match 100.00%
			gene	rrn5
127556	127436	rRNA
			gene	rrn5
127882	127780	gene
			note	blatN_hit rrn4.5_NC_033354.1, position 1 - 103, psl score 100.0, coverage 100.00%, match 100.00%
			gene	rrn4.5
127882	127780	rRNA
			gene	rrn4.5
130794	127981	gene
			note	blatN_hit rrn23_NC_033354.1, position 1 - 2811, psl score 99.8, coverage 100.11%, match 99.96%
			gene	rrn23
130794	127981	rRNA
			gene	rrn23
131853	130964	gene
			note	blatN_hit trnA-UGC_NC_033354.1, position 1 - 73, psl score 71.3, coverage 100.00%, match 100.00%
			gene	trnA-UGC
131853	131816	tRNA
130998	130964
			gene	trnA-UGC
130998	130964	exon
			number	2
			gene	trnA-UGC
131815	130999	intron
			number	1
			gene	trnA-UGC
131853	131816	exon
			number	1
			gene	trnA-UGC
132940	131917	gene
			note	blatN_hit trnI-GAU_NC_033354.1, position 1 - 72, psl score 69.5, coverage 100.00%, match 100.00%
			gene	trnI-GAU
132940	132904	tRNA
131951	131917
			gene	trnI-GAU
131951	131917	exon
			number	2
			gene	trnI-GAU
132903	131952	intron
			number	1
			gene	trnI-GAU
132940	132904	exon
			number	1
			gene	trnI-GAU
134730	133240	gene
			note	blatN_hit rrn16_NC_033354.1, position 1 - 1491, psl score 100.0, coverage 100.00%, match 100.00%
			gene	rrn16
134730	133240	rRNA
			gene	rrn16
135029	134958	gene
			note	blatN_hit trnV-GAC_NC_033354.1, position 1 - 72, psl score 100.0, coverage 100.00%, match 100.00%
			gene	trnV-GAC
135029	134958	tRNA
			gene	trnV-GAC
136613	136846	exon
			number	2
			gene	rps12
136847	137382	intron
			number	1
			gene	rps12
137383	137407	exon
			number	3
			gene	rps12
137461	137928	gene
			note	blatX_hit rps7_NC_033354.1, position 1 - 468, psl score 99.6, coverage 100.00%, match 99.57%
			gene	rps7
137461	137928	CDS
			gene	rps7
138202	140419	gene
			note	blatX_hit ndhB_NC_033354.1, position 1 - 1533, psl score 98.2, coverage 100.00%, match 99.48%
			gene	ndhB
138202	138978	CDS
139664	140419
			gene	ndhB
138202	138978	exon
			number	1
			gene	ndhB
138979	139663	intron
			number	1
			gene	ndhB
139664	140419	exon
			number	2
			gene	ndhB
140970	141050	gene
			note	blatN_hit trnL-CAA_NC_033354.1, position 1 - 81, psl score 100.0, coverage 100.00%, match 100.00%
			gene	trnL-CAA
140970	141050	tRNA
			gene	trnL-CAA
148636	141770	gene
			note	blatX_hit ycf2_NC_033354.1, position 1 - 6834, psl score 99.0, coverage 100.48%, match 98.92%
			gene	ycf2
148636	141770	CDS
			gene	ycf2
148725	148798	gene
			note	blatN_hit trnI-CAU_NC_033354.1, position 1 - 74, psl score 100.0, coverage 100.00%, match 100.00%
			gene	trnI-CAU
148725	148798	tRNA
			gene	trnI-CAU
148964	149245	gene
			note	blatX_hit rpl23_NC_033354.1, position 1 - 282, psl score 99.7, coverage 100.00%, match 99.65%
			gene	rpl23
148964	149245	CDS
			gene	rpl23
149264	150737	gene
			note	blatX_hit rpl2_NC_033354.1, position 1 - 825, psl score 97.1, coverage 100.00%, match 99.52%
			gene	rpl2
149264	149654	CDS
150304	150737
			gene	rpl2
149264	149654	exon
			number	1
			gene	rpl2
149655	150303	intron
			number	1
			gene	rpl2
150304	150737	exon
			number	2
			gene	rpl2
150804	150878	gene
			note	blatX_hit rps19-fragment_NC_033354.1, position 1 - 75, psl score 96.0, coverage 26.88%, match 25.81%, fragment match 96.00%
			gene	rps19-fragment
150804	150878	CDS
			gene	rps19-fragment
