# Supplementary material for: The chloroplast genome sequence and phylogenetic analysis of Apocynum venetum L
Source: PLoS One. 2022 Mar 10;17(3):e0261710. doi: 10.1371/journal.pone.0261710 (PMC8912179; doi:10.1371/journal.pone.0261710)
Supplement: S3 File — (ZIP) [file pone.0261710.s003.zip › Result_LBM_cpDNA_0321/03.anno/LBM_genes_class.txt]

Gene group	gene_name
Protease	clpP
ATP synthase	atpA,atpE,atpH,atpI,atpB,atpF
RNA polymerase	rpoB,rpoA,rpoC1,rpoC2
ribosomal proteins(SSU)	rps8,rps4,rps16,rps14,rps7,rps12,rps2,rps11,rps19-fragment,rps19,rps18,rps3,rps15
other genes	cemA,accD,ccsA
Translational initiation factor	infA
photosystem I	psaI,psaJ,psaC,psaB,psaA
ribosomal RNAs	rrn4.5,rrn5,rrn23,rrn16
RubisCO large subunit	rbcL
cytochrome b/f complex	petL,petN,petB,petG,petA,petD
transfer RNAs	trnM-CAU,trnR-ACG,trnY-GUA,trnG-UCC,trnL-UAG,trnI-GAU,trnW-CCA,trnR-UCU,trnQ-UUG,trnL-UAA,trnS-GGA,trnH-GUG,trnT-GGU,trnT-UGU,trnP-UGG,trnK-UUU,trnN-GUU,trnG-GCC,trnI-CAU,trnD-GUC,trnF-GAA,trnS-GCU,trnS-UGA,trnfM-CAU,trnE-UUC,trnV-GAC,trnA-UGC,trnV-UAC,trnL-CAA,trnC-GCA
NADH dehydrogenase	ndhA,ndhH,ndhF,ndhJ,ndhE,ndhI,ndhG,ndhK,ndhC,ndhD,ndhB
photosystem II	psbA,psbL,psbF,psbB,psbK,psbJ,psbM,psbT,psbE,psbD,psbC,psbH,psbI,psbN,psbZ
ribosomal proteins(LSU)	rpl2,rpl23,rpl32,rpl33,rpl36,rpl14,rpl16,rpl22,rpl20
Maturase	matK
hypothetical chloroplast reading frames(ycf)	ycf2,ycf4,ycf1,ycf3,ycf1-fragment
