# Supplementary material for: The chloroplast genome sequence and phylogenetic analysis of Apocynum venetum L
Source: PLoS One. 2022 Mar 10;17(3):e0261710. doi: 10.1371/journal.pone.0261710 (PMC8912179; doi:10.1371/journal.pone.0261710)
Supplement: S3 File — (ZIP) [file pone.0261710.s003.zip › Result_LBM_cpDNA_0321/03.anno/LBM_Scaffold_GFF3.gff3]

##gff-version 3
##source-version GeSeq 1.78
##sequence-region	LBM	1	150878
LBM	GeSeq	region	1	150878	.	+	0	Is_circular=true
LBM	GeSeq	source	1	150878	.	+	1	ID=source-null;gbkey=source
LBM	blatN	gene	148725	148798	100.0	+	1	ID=gene-blatn_trnI-CAU_1;gbkey=gene;gene=trnI-CAU;gene_biotype=tRNA;Note=blatN_hit_trnI-CAU_NC_033354.1%2C_position_1_-_74%2C_psl_score_100.0%2C_coverage_100.00%25%2C_match_100.00%25
LBM	blatN	tRNA	148725	148798	.	+	1	ID=trna-blatn_trnI-CAU_1;gbkey=tRNA;gene=trnI-CAU
LBM	blatN	gene	140970	141050	100.0	+	1	ID=gene-blatn_trnL-CAA_1;gbkey=gene;gene=trnL-CAA;gene_biotype=tRNA;Note=blatN_hit_trnL-CAA_NC_033354.1%2C_position_1_-_81%2C_psl_score_100.0%2C_coverage_100.00%25%2C_match_100.00%25
LBM	blatN	tRNA	140970	141050	.	+	1	ID=trna-blatn_trnL-CAA_1;gbkey=tRNA;gene=trnL-CAA
LBM	blatN	gene	134958	135029	100.0	-	1	ID=gene-blatn_trnV-GAC_1;gbkey=gene;gene=trnV-GAC;gene_biotype=tRNA;Note=blatN_hit_trnV-GAC_NC_033354.1%2C_position_1_-_72%2C_psl_score_100.0%2C_coverage_100.00%25%2C_match_100.00%25
LBM	blatN	tRNA	134958	135029	.	-	1	ID=trna-blatn_trnV-GAC_1;gbkey=tRNA;gene=trnV-GAC
LBM	blatN	gene	133240	134730	100.0	-	1	ID=gene-blatn_rrn16_1;gbkey=gene;gene=rrn16;gene_biotype=rRNA;Note=blatN_hit_rrn16_NC_033354.1%2C_position_1_-_1491%2C_psl_score_100.0%2C_coverage_100.00%25%2C_match_100.00%25
LBM	blatN	rRNA	133240	134730	.	-	1	ID=rrna-blatn_rrn16_1;gbkey=rRNA;gene=rrn16
LBM	blatN	gene	127780	127882	100.0	-	1	ID=gene-blatn_rrn4.5_1;gbkey=gene;gene=rrn4.5;gene_biotype=rRNA;Note=blatN_hit_rrn4.5_NC_033354.1%2C_position_1_-_103%2C_psl_score_100.0%2C_coverage_100.00%25%2C_match_100.00%25
LBM	blatN	rRNA	127780	127882	.	-	1	ID=rrna-blatn_rrn4.5_1;gbkey=rRNA;gene=rrn4.5
LBM	blatN	gene	127436	127556	100.0	-	1	ID=gene-blatn_rrn5_1;gbkey=gene;gene=rrn5;gene_biotype=rRNA;Note=blatN_hit_rrn5_NC_033354.1%2C_position_1_-_121%2C_psl_score_100.0%2C_coverage_100.00%25%2C_match_100.00%25
LBM	blatN	rRNA	127436	127556	.	-	1	ID=rrna-blatn_rrn5_1;gbkey=rRNA;gene=rrn5
LBM	blatN	gene	126470	126541	100.0	+	1	ID=gene-blatn_trnN-GUU_1;gbkey=gene;gene=trnN-GUU;gene_biotype=tRNA;Note=blatN_hit_trnN-GUU_NC_033354.1%2C_position_1_-_72%2C_psl_score_100.0%2C_coverage_100.00%25%2C_match_100.00%25
LBM	blatN	tRNA	126470	126541	.	+	1	ID=trna-blatn_trnN-GUU_1;gbkey=tRNA;gene=trnN-GUU
LBM	blatN	gene	106289	106360	100.0	-	1	ID=gene-blatn_trnN-GUU_2;gbkey=gene;gene=trnN-GUU;gene_biotype=tRNA;Note=blatN_hit_trnN-GUU_NC_033354.1%2C_position_1_-_72%2C_psl_score_100.0%2C_coverage_100.00%25%2C_match_100.00%25
LBM	blatN	tRNA	106289	106360	.	-	1	ID=trna-blatn_trnN-GUU_2;gbkey=tRNA;gene=trnN-GUU
LBM	blatN	gene	105274	105394	100.0	+	1	ID=gene-blatn_rrn5_2;gbkey=gene;gene=rrn5;gene_biotype=rRNA;Note=blatN_hit_rrn5_NC_033354.1%2C_position_1_-_121%2C_psl_score_100.0%2C_coverage_100.00%25%2C_match_100.00%25
LBM	blatN	rRNA	105274	105394	.	+	1	ID=rrna-blatn_rrn5_2;gbkey=rRNA;gene=rrn5
LBM	blatN	gene	104948	105050	100.0	+	1	ID=gene-blatn_rrn4.5_2;gbkey=gene;gene=rrn4.5;gene_biotype=rRNA;Note=blatN_hit_rrn4.5_NC_033354.1%2C_position_1_-_103%2C_psl_score_100.0%2C_coverage_100.00%25%2C_match_100.00%25
LBM	blatN	rRNA	104948	105050	.	+	1	ID=rrna-blatn_rrn4.5_2;gbkey=rRNA;gene=rrn4.5
LBM	blatN	gene	98100	99590	100.0	+	1	ID=gene-blatn_rrn16_2;gbkey=gene;gene=rrn16;gene_biotype=rRNA;Note=blatN_hit_rrn16_NC_033354.1%2C_position_1_-_1491%2C_psl_score_100.0%2C_coverage_100.00%25%2C_match_100.00%25
LBM	blatN	rRNA	98100	99590	.	+	1	ID=rrna-blatn_rrn16_2;gbkey=rRNA;gene=rrn16
LBM	blatN	gene	97801	97872	100.0	+	1	ID=gene-blatn_trnV-GAC_2;gbkey=gene;gene=trnV-GAC;gene_biotype=tRNA;Note=blatN_hit_trnV-GAC_NC_033354.1%2C_position_1_-_72%2C_psl_score_100.0%2C_coverage_100.00%25%2C_match_100.00%25
LBM	blatN	tRNA	97801	97872	.	+	1	ID=trna-blatn_trnV-GAC_2;gbkey=tRNA;gene=trnV-GAC
LBM	blatN	gene	91780	91860	100.0	-	1	ID=gene-blatn_trnL-CAA_2;gbkey=gene;gene=trnL-CAA;gene_biotype=tRNA;Note=blatN_hit_trnL-CAA_NC_033354.1%2C_position_1_-_81%2C_psl_score_100.0%2C_coverage_100.00%25%2C_match_100.00%25
LBM	blatN	tRNA	91780	91860	.	-	1	ID=trna-blatn_trnL-CAA_2;gbkey=tRNA;gene=trnL-CAA
LBM	blatN	gene	84032	84105	100.0	-	1	ID=gene-blatn_trnI-CAU_2;gbkey=gene;gene=trnI-CAU;gene_biotype=tRNA;Note=blatN_hit_trnI-CAU_NC_033354.1%2C_position_1_-_74%2C_psl_score_100.0%2C_coverage_100.00%25%2C_match_100.00%25
LBM	blatN	tRNA	84032	84105	.	-	1	ID=trna-blatn_trnI-CAU_2;gbkey=tRNA;gene=trnI-CAU
LBM	blatN	gene	64817	64890	100.0	-	1	ID=gene-blatn_trnP-UGG_1;gbkey=gene;gene=trnP-UGG;gene_biotype=tRNA;Note=blatN_hit_trnP-UGG_NC_033354.1%2C_position_1_-_74%2C_psl_score_100.0%2C_coverage_100.00%25%2C_match_100.00%25
LBM	blatN	tRNA	64817	64890	.	-	1	ID=trna-blatn_trnP-UGG_1;gbkey=tRNA;gene=trnP-UGG
LBM	blatN	gene	51217	51289	100.0	+	1	ID=gene-blatn_trnM-CAU_1;gbkey=gene;gene=trnM-CAU;gene_biotype=tRNA;Note=blatN_hit_trnM-CAU_NC_033354.1%2C_position_1_-_73%2C_psl_score_100.0%2C_coverage_100.00%25%2C_match_100.00%25
LBM	blatN	tRNA	51217	51289	.	+	1	ID=trna-blatn_trnM-CAU_1;gbkey=tRNA;gene=trnM-CAU
LBM	blatN	gene	47481	47553	100.0	+	1	ID=gene-blatn_trnF-GAA_1;gbkey=gene;gene=trnF-GAA;gene_biotype=tRNA;Note=blatN_hit_trnF-GAA_NC_033354.1%2C_position_1_-_73%2C_psl_score_100.0%2C_coverage_100.00%25%2C_match_100.00%25
LBM	blatN	tRNA	47481	47553	.	+	1	ID=trna-blatn_trnF-GAA_1;gbkey=tRNA;gene=trnF-GAA
LBM	blatN	gene	45872	45944	100.0	-	1	ID=gene-blatn_trnT-UGU_1;gbkey=gene;gene=trnT-UGU;gene_biotype=tRNA;Note=blatN_hit_trnT-UGU_NC_033354.1%2C_position_1_-_73%2C_psl_score_100.0%2C_coverage_100.00%25%2C_match_100.00%25
LBM	blatN	tRNA	45872	45944	.	-	1	ID=trna-blatn_trnT-UGU_1;gbkey=tRNA;gene=trnT-UGU
LBM	blatN	gene	44543	44629	100.0	+	1	ID=gene-blatn_trnS-GGA_1;gbkey=gene;gene=trnS-GGA;gene_biotype=tRNA;Note=blatN_hit_trnS-GGA_NC_033354.1%2C_position_1_-_87%2C_psl_score_100.0%2C_coverage_100.00%25%2C_match_100.00%25
LBM	blatN	tRNA	44543	44629	.	+	1	ID=trna-blatn_trnS-GGA_1;gbkey=tRNA;gene=trnS-GGA
LBM	blatN	gene	36198	36271	100.0	-	1	ID=gene-blatn_trnfM-CAU_1;gbkey=gene;gene=trnfM-CAU;gene_biotype=tRNA;Note=blatN_hit_trnfM-CAU_NC_033354.1%2C_position_1_-_74%2C_psl_score_100.0%2C_coverage_100.00%25%2C_match_100.00%25
LBM	blatN	tRNA	36198	36271	.	-	1	ID=trna-blatn_trnfM-CAU_1;gbkey=tRNA;gene=trnfM-CAU
LBM	blatN	gene	31195	31266	100.0	+	1	ID=gene-blatn_trnT-GGU_1;gbkey=gene;gene=trnT-GGU;gene_biotype=tRNA;Note=blatN_hit_trnT-GGU_NC_033354.1%2C_position_1_-_72%2C_psl_score_100.0%2C_coverage_100.00%25%2C_match_100.00%25
LBM	blatN	tRNA	31195	31266	.	+	1	ID=trna-blatn_trnT-GGU_1;gbkey=tRNA;gene=trnT-GGU
LBM	blatN	gene	30351	30434	100.0	-	1	ID=gene-blatn_trnY-GUA_1;gbkey=gene;gene=trnY-GUA;gene_biotype=tRNA;Note=blatN_hit_trnY-GUA_NC_033354.1%2C_position_1_-_84%2C_psl_score_100.0%2C_coverage_100.00%25%2C_match_100.00%25
LBM	blatN	tRNA	30351	30434	.	-	1	ID=trna-blatn_trnY-GUA_1;gbkey=tRNA;gene=trnY-GUA
LBM	blatN	gene	30175	30248	100.0	-	1	ID=gene-blatn_trnD-GUC_1;gbkey=gene;gene=trnD-GUC;gene_biotype=tRNA;Note=blatN_hit_trnD-GUC_NC_033354.1%2C_position_1_-_74%2C_psl_score_100.0%2C_coverage_100.00%25%2C_match_100.00%25
LBM	blatN	tRNA	30175	30248	.	-	1	ID=trna-blatn_trnD-GUC_1;gbkey=tRNA;gene=trnD-GUC
LBM	blatN	gene	27107	27177	100.0	+	1	ID=gene-blatn_trnC-GCA_1;gbkey=gene;gene=trnC-GCA;gene_biotype=tRNA;Note=blatN_hit_trnC-GCA_NC_033354.1%2C_position_1_-_71%2C_psl_score_100.0%2C_coverage_100.00%25%2C_match_100.00%25
LBM	blatN	tRNA	27107	27177	.	+	1	ID=trna-blatn_trnC-GCA_1;gbkey=tRNA;gene=trnC-GCA
LBM	blatN	gene	9264	9335	100.0	+	1	ID=gene-blatn_trnR-UCU_1;gbkey=gene;gene=trnR-UCU;gene_biotype=tRNA;Note=blatN_hit_trnR-UCU_NC_033354.1%2C_position_1_-_72%2C_psl_score_100.0%2C_coverage_100.00%25%2C_match_100.00%25
LBM	blatN	tRNA	9264	9335	.	+	1	ID=trna-blatn_trnR-UCU_1;gbkey=tRNA;gene=trnR-UCU
LBM	blatN	gene	7783	7870	100.0	-	1	ID=gene-blatn_trnS-GCU_1;gbkey=gene;gene=trnS-GCU;gene_biotype=tRNA;Note=blatN_hit_trnS-GCU_NC_033354.1%2C_position_1_-_88%2C_psl_score_100.0%2C_coverage_100.00%25%2C_match_100.00%25
LBM	blatN	tRNA	7783	7870	.	-	1	ID=trna-blatn_trnS-GCU_1;gbkey=tRNA;gene=trnS-GCU
LBM	blatN	gene	6805	6876	100.0	-	1	ID=gene-blatn_trnQ-UUG_1;gbkey=gene;gene=trnQ-UUG;gene_biotype=tRNA;Note=blatN_hit_trnQ-UUG_NC_033354.1%2C_position_1_-_72%2C_psl_score_100.0%2C_coverage_100.00%25%2C_match_100.00%25
LBM	blatN	tRNA	6805	6876	.	-	1	ID=trna-blatn_trnQ-UUG_1;gbkey=tRNA;gene=trnQ-UUG
LBM	blatN	gene	46711	47143	77.7	+	1	ID=gene-blatn_trnL-UAA_1;gbkey=gene;gene=trnL-UAA;gene_biotype=tRNA;Note=blatN_hit_trnL-UAA_NC_033354.1%2C_position_1_-_85%2C_psl_score_77.7%2C_coverage_509.41%25%2C_match_100.00%25
LBM	blatN	tRNA	46711	47143	.	+	1	ID=trna-blatn_trnL-UAA_1;gbkey=tRNA;gene=trnL-UAA
LBM	blatN	gene	50362	51022	72.7	-	1	ID=gene-blatn_trnV-UAC_1;gbkey=gene;gene=trnV-UAC;gene_biotype=tRNA;Note=blatN_hit_trnV-UAC_NC_033354.1%2C_position_1_-_73%2C_psl_score_72.7%2C_coverage_100.00%25%2C_match_100.00%25
LBM	blatN	tRNA	50362	50398	.	-	1	ID=trna-blatn_trnV-UAC_1;gbkey=tRNA;gene=trnV-UAC
LBM	blatN	tRNA	50987	51022	.	-	1	ID=trna-blatn_trnV-UAC_1;gbkey=tRNA;gene=trnV-UAC
LBM	blatN	exon	50362	50398	.	-	1	ID=blatn_trnV-UAC_1_exon_2;Parent=gene-blatn_trnV-UAC_1;gbkey=exon;gene=trnV-UAC
LBM	blatN	intron	50399	50986	.	-	1	ID=blatn_trnV-UAC_1_intron_1;Parent=gene-blatn_trnV-UAC_1;gbkey=intron;gene=trnV-UAC
LBM	blatN	exon	50987	51022	.	-	1	ID=blatn_trnV-UAC_1_exon_1;Parent=gene-blatn_trnV-UAC_1;gbkey=exon;gene=trnV-UAC
LBM	blatN	gene	130964	131853	71.3	-	1	ID=gene-blatn_trnA-UGC_1;gbkey=gene;gene=trnA-UGC;gene_biotype=tRNA;Note=blatN_hit_trnA-UGC_NC_033354.1%2C_position_1_-_73%2C_psl_score_71.3%2C_coverage_100.00%25%2C_match_100.00%25
LBM	blatN	tRNA	130964	130998	.	-	1	ID=trna-blatn_trnA-UGC_1;gbkey=tRNA;gene=trnA-UGC
LBM	blatN	tRNA	131816	131853	.	-	1	ID=trna-blatn_trnA-UGC_1;gbkey=tRNA;gene=trnA-UGC
LBM	blatN	exon	130964	130998	.	-	1	ID=blatn_trnA-UGC_1_exon_2;Parent=gene-blatn_trnA-UGC_1;gbkey=exon;gene=trnA-UGC
LBM	blatN	intron	130999	131815	.	-	1	ID=blatn_trnA-UGC_1_intron_1;Parent=gene-blatn_trnA-UGC_1;gbkey=intron;gene=trnA-UGC
LBM	blatN	exon	131816	131853	.	-	1	ID=blatn_trnA-UGC_1_exon_1;Parent=gene-blatn_trnA-UGC_1;gbkey=exon;gene=trnA-UGC
LBM	blatN	gene	100977	101866	71.3	+	1	ID=gene-blatn_trnA-UGC_2;gbkey=gene;gene=trnA-UGC;gene_biotype=tRNA;Note=blatN_hit_trnA-UGC_NC_033354.1%2C_position_1_-_73%2C_psl_score_71.3%2C_coverage_100.00%25%2C_match_100.00%25
LBM	blatN	tRNA	100977	101014	.	+	1	ID=trna-blatn_trnA-UGC_2;gbkey=tRNA;gene=trnA-UGC
LBM	blatN	tRNA	101832	101866	.	+	1	ID=trna-blatn_trnA-UGC_2;gbkey=tRNA;gene=trnA-UGC
LBM	blatN	exon	100977	101014	.	+	1	ID=blatn_trnA-UGC_2_exon_1;Parent=gene-blatn_trnA-UGC_2;gbkey=exon;gene=trnA-UGC
LBM	blatN	intron	101015	101831	.	+	1	ID=blatn_trnA-UGC_2_intron_1;Parent=gene-blatn_trnA-UGC_2;gbkey=intron;gene=trnA-UGC
LBM	blatN	exon	101832	101866	.	+	1	ID=blatn_trnA-UGC_2_exon_2;Parent=gene-blatn_trnA-UGC_2;gbkey=exon;gene=trnA-UGC
LBM	blatN	gene	8361	9103	70.5	+	1	ID=gene-blatn_trnG-UCC_1;gbkey=gene;gene=trnG-UCC;gene_biotype=tRNA;Note=blatN_hit_trnG-UCC_NC_033354.1%2C_position_1_-_71%2C_psl_score_70.5%2C_coverage_100.00%25%2C_match_100.00%25
LBM	blatN	tRNA	8361	8383	.	+	1	ID=trna-blatn_trnG-UCC_1;gbkey=tRNA;gene=trnG-UCC
LBM	blatN	tRNA	9056	9103	.	+	1	ID=trna-blatn_trnG-UCC_1;gbkey=tRNA;gene=trnG-UCC
LBM	blatN	exon	8361	8383	.	+	1	ID=blatn_trnG-UCC_1_exon_1;Parent=gene-blatn_trnG-UCC_1;gbkey=exon;gene=trnG-UCC
LBM	blatN	intron	8384	9055	.	+	1	ID=blatn_trnG-UCC_1_intron_1;Parent=gene-blatn_trnG-UCC_1;gbkey=intron;gene=trnG-UCC
LBM	blatN	exon	9056	9103	.	+	1	ID=blatn_trnG-UCC_1_exon_2;Parent=gene-blatn_trnG-UCC_1;gbkey=exon;gene=trnG-UCC
LBM	blatN	gene	131917	132940	69.5	-	1	ID=gene-blatn_trnI-GAU_1;gbkey=gene;gene=trnI-GAU;gene_biotype=tRNA;Note=blatN_hit_trnI-GAU_NC_033354.1%2C_position_1_-_72%2C_psl_score_69.5%2C_coverage_100.00%25%2C_match_100.00%25
LBM	blatN	tRNA	131917	131951	.	-	1	ID=trna-blatn_trnI-GAU_1;gbkey=tRNA;gene=trnI-GAU
LBM	blatN	tRNA	132904	132940	.	-	1	ID=trna-blatn_trnI-GAU_1;gbkey=tRNA;gene=trnI-GAU
LBM	blatN	exon	131917	131951	.	-	1	ID=blatn_trnI-GAU_1_exon_2;Parent=gene-blatn_trnI-GAU_1;gbkey=exon;gene=trnI-GAU
LBM	blatN	intron	131952	132903	.	-	1	ID=blatn_trnI-GAU_1_intron_1;Parent=gene-blatn_trnI-GAU_1;gbkey=intron;gene=trnI-GAU
LBM	blatN	exon	132904	132940	.	-	1	ID=blatn_trnI-GAU_1_exon_1;Parent=gene-blatn_trnI-GAU_1;gbkey=exon;gene=trnI-GAU
LBM	blatN	gene	99890	100913	69.5	+	1	ID=gene-blatn_trnI-GAU_2;gbkey=gene;gene=trnI-GAU;gene_biotype=tRNA;Note=blatN_hit_trnI-GAU_NC_033354.1%2C_position_1_-_72%2C_psl_score_69.5%2C_coverage_100.00%25%2C_match_100.00%25
LBM	blatN	tRNA	99890	99926	.	+	1	ID=trna-blatn_trnI-GAU_2;gbkey=tRNA;gene=trnI-GAU
LBM	blatN	tRNA	100879	100913	.	+	1	ID=trna-blatn_trnI-GAU_2;gbkey=tRNA;gene=trnI-GAU
LBM	blatN	exon	99890	99926	.	+	1	ID=blatn_trnI-GAU_2_exon_1;Parent=gene-blatn_trnI-GAU_2;gbkey=exon;gene=trnI-GAU
LBM	blatN	intron	99927	100878	.	+	1	ID=blatn_trnI-GAU_2_intron_1;Parent=gene-blatn_trnI-GAU_2;gbkey=intron;gene=trnI-GAU
LBM	blatN	exon	100879	100913	.	+	1	ID=blatn_trnI-GAU_2_exon_2;Parent=gene-blatn_trnI-GAU_2;gbkey=exon;gene=trnI-GAU
LBM	blatN	gene	1597	4142	66.7	-	1	ID=gene-blatn_trnK-UUU_1;gbkey=gene;gene=trnK-UUU;gene_biotype=tRNA;Note=blatN_hit_trnK-UUU_NC_033354.1%2C_position_1_-_72%2C_psl_score_66.7%2C_coverage_100.00%25%2C_match_100.00%25
LBM	blatN	tRNA	1597	1631	.	-	1	ID=trna-blatn_trnK-UUU_1;gbkey=tRNA;gene=trnK-UUU
LBM	blatN	tRNA	4106	4142	.	-	1	ID=trna-blatn_trnK-UUU_1;gbkey=tRNA;gene=trnK-UUU
LBM	blatN	exon	1597	1631	.	-	1	ID=blatn_trnK-UUU_1_exon_2;Parent=gene-blatn_trnK-UUU_1;gbkey=exon;gene=trnK-UUU
LBM	blatN	intron	1632	4105	.	-	1	ID=blatn_trnK-UUU_1_intron_1;Parent=gene-blatn_trnK-UUU_1;gbkey=intron;gene=trnK-UUU
LBM	blatN	exon	4106	4142	.	-	1	ID=blatn_trnK-UUU_1_exon_1;Parent=gene-blatn_trnK-UUU_1;gbkey=exon;gene=trnK-UUU
LBM	blatN	gene	127981	130794	99.8	-	1	ID=gene-blatn_rrn23_1;gbkey=gene;gene=rrn23;gene_biotype=rRNA;Note=blatN_hit_rrn23_NC_033354.1%2C_position_1_-_2811%2C_psl_score_99.8%2C_coverage_100.11%25%2C_match_99.96%25
LBM	blatN	rRNA	127981	130794	.	-	1	ID=rrna-blatn_rrn23_1;gbkey=rRNA;gene=rrn23
LBM	blatN	gene	102036	104849	99.8	+	1	ID=gene-blatn_rrn23_2;gbkey=gene;gene=rrn23;gene_biotype=rRNA;Note=blatN_hit_rrn23_NC_033354.1%2C_position_1_-_2811%2C_psl_score_99.8%2C_coverage_100.11%25%2C_match_99.96%25
LBM	blatN	rRNA	102036	104849	.	+	1	ID=rrna-blatn_rrn23_2;gbkey=rRNA;gene=rrn23
LBM	blatN	gene	35127	35219	99.0	-	1	ID=gene-blatn_trnS-UGA_1;gbkey=gene;gene=trnS-UGA;gene_biotype=tRNA;Note=blatN_hit_trnS-UGA_NC_033354.1%2C_position_1_-_93%2C_psl_score_99.0%2C_coverage_100.00%25%2C_match_98.92%25
LBM	blatN	tRNA	35127	35219	.	-	1	ID=trna-blatn_trnS-UGA_1;gbkey=tRNA;gene=trnS-UGA
LBM	blatN	gene	111278	111357	98.8	+	1	ID=gene-blatn_trnL-UAG_1;gbkey=gene;gene=trnL-UAG;gene_biotype=tRNA;Note=blatN_hit_trnL-UAG_NC_033354.1%2C_position_1_-_80%2C_psl_score_98.8%2C_coverage_100.00%25%2C_match_98.75%25
LBM	blatN	tRNA	111278	111357	.	+	1	ID=trna-blatn_trnL-UAG_1;gbkey=tRNA;gene=trnL-UAG
LBM	blatN	gene	127109	127181	100.0	-	1	ID=gene-blatn_trnR-ACG_1;gbkey=gene;gene=trnR-ACG;gene_biotype=tRNA;Note=blatN_hit_trnR-ACG_NC_033354.1%2C_position_1_-_73%2C_psl_score_100.0%2C_coverage_98.65%25%2C_match_98.65%25
LBM	blatN	tRNA	127109	127181	.	-	1	ID=trna-blatn_trnR-ACG_1;gbkey=tRNA;gene=trnR-ACG
LBM	blatN	gene	105649	105721	100.0	+	1	ID=gene-blatn_trnR-ACG_2;gbkey=gene;gene=trnR-ACG;gene_biotype=tRNA;Note=blatN_hit_trnR-ACG_NC_033354.1%2C_position_1_-_73%2C_psl_score_100.0%2C_coverage_98.65%25%2C_match_98.65%25
LBM	blatN	tRNA	105649	105721	.	+	1	ID=trna-blatn_trnR-ACG_2;gbkey=tRNA;gene=trnR-ACG
LBM	blatN	gene	64601	64674	98.7	-	1	ID=gene-blatn_trnW-CCA_1;gbkey=gene;gene=trnW-CCA;gene_biotype=tRNA;Note=blatN_hit_trnW-CCA_NC_033354.1%2C_position_1_-_74%2C_psl_score_98.7%2C_coverage_100.00%25%2C_match_98.65%25
LBM	blatN	tRNA	64601	64674	.	-	1	ID=trna-blatn_trnW-CCA_1;gbkey=tRNA;gene=trnW-CCA
LBM	blatN	gene	3	76	98.7	-	1	ID=gene-blatn_trnH-GUG_1;gbkey=gene;gene=trnH-GUG;gene_biotype=tRNA;Note=blatN_hit_trnH-GUG_NC_033354.1%2C_position_1_-_74%2C_psl_score_98.7%2C_coverage_100.00%25%2C_match_98.65%25
LBM	blatN	tRNA	3	76	.	-	1	ID=trna-blatn_trnH-GUG_1;gbkey=tRNA;gene=trnH-GUG
LBM	blatN	gene	30494	30566	98.7	-	1	ID=gene-blatn_trnE-UUC_1;gbkey=gene;gene=trnE-UUC;gene_biotype=tRNA;Note=blatN_hit_trnE-UUC_NC_033354.1%2C_position_1_-_73%2C_psl_score_98.7%2C_coverage_100.00%25%2C_match_98.63%25
LBM	blatN	tRNA	30494	30566	.	-	1	ID=trna-blatn_trnE-UUC_1;gbkey=tRNA;gene=trnE-UUC
LBM	blatN	gene	36017	36087	98.6	+	1	ID=gene-blatn_trnG-GCC_1;gbkey=gene;gene=trnG-GCC;gene_biotype=tRNA;Note=blatN_hit_trnG-GCC_NC_033354.1%2C_position_1_-_71%2C_psl_score_98.6%2C_coverage_100.00%25%2C_match_98.59%25
LBM	blatN	tRNA	36017	36087	.	+	1	ID=trna-blatn_trnG-GCC_1;gbkey=tRNA;gene=trnG-GCC
LBM	blatX	gene	72433	72564	100.0	-	1	ID=gene-blatx_psbN_1;gbkey=gene;gene=psbN;gene_biotype=protein_coding;Note=blatX_hit_psbN_NC_033354.1%2C_position_1_-_132%2C_psl_score_100.0%2C_coverage_100.00%25%2C_match_100.00%25
LBM	blatX	CDS	72433	72564	.	-	1	ID=cds-blatx_psbN_1;gbkey=CDS;gene=psbN
LBM	blatX	gene	64099	64194	100.0	+	1	ID=gene-blatx_petL_1;gbkey=gene;gene=petL;gene_biotype=protein_coding;Note=blatX_hit_petL_NC_033354.1%2C_position_1_-_96%2C_psl_score_100.0%2C_coverage_100.00%25%2C_match_100.00%25
LBM	blatX	CDS	64099	64194	.	+	1	ID=cds-blatx_petL_1;gbkey=CDS;gene=petL
LBM	blatX	gene	62968	63087	100.0	-	1	ID=gene-blatx_psbF_1;gbkey=gene;gene=psbF;gene_biotype=protein_coding;Note=blatX_hit_psbF_NC_033354.1%2C_position_1_-_120%2C_psl_score_100.0%2C_coverage_100.00%25%2C_match_100.00%25
LBM	blatX	CDS	62968	63087	.	-	1	ID=cds-blatx_psbF_1;gbkey=CDS;gene=psbF
LBM	blatX	gene	148964	149245	99.7	+	1	ID=gene-blatx_rpl23_1;gbkey=gene;gene=rpl23;gene_biotype=protein_coding;Note=blatX_hit_rpl23_NC_033354.1%2C_position_1_-_282%2C_psl_score_99.7%2C_coverage_100.00%25%2C_match_99.65%25
LBM	blatX	CDS	148964	149245	.	+	1	ID=cds-blatx_rpl23_1;gbkey=CDS;gene=rpl23
LBM	blatX	gene	83585	83866	99.7	-	1	ID=gene-blatx_rpl23_2;gbkey=gene;gene=rpl23;gene_biotype=protein_coding;Note=blatX_hit_rpl23_NC_033354.1%2C_position_1_-_282%2C_psl_score_99.7%2C_coverage_100.00%25%2C_match_99.65%25
LBM	blatX	CDS	83585	83866	.	-	1	ID=cds-blatx_rpl23_2;gbkey=CDS;gene=rpl23
LBM	blatX	gene	137461	137928	99.6	+	1	ID=gene-blatx_rps7_1;gbkey=gene;gene=rps7;gene_biotype=protein_coding;Note=blatX_hit_rps7_NC_033354.1%2C_position_1_-_468%2C_psl_score_99.6%2C_coverage_100.00%25%2C_match_99.57%25
LBM	blatX	CDS	137461	137928	.	+	1	ID=cds-blatx_rps7_1;gbkey=CDS;gene=rps7
LBM	blatX	gene	94902	95369	99.6	-	1	ID=gene-blatx_rps7_2;gbkey=gene;gene=rps7;gene_biotype=protein_coding;Note=blatX_hit_rps7_NC_033354.1%2C_position_1_-_468%2C_psl_score_99.6%2C_coverage_100.00%25%2C_match_99.57%25
LBM	blatX	CDS	94902	95369	.	-	1	ID=cds-blatx_rps7_2;gbkey=CDS;gene=rps7
LBM	blatX	gene	149264	150737	97.1	+	1	ID=gene-blatx_rpl2_1;gbkey=gene;gene=rpl2;gene_biotype=protein_coding;Note=blatX_hit_rpl2_NC_033354.1%2C_position_1_-_825%2C_psl_score_97.1%2C_coverage_100.00%25%2C_match_99.52%25
LBM	blatX	CDS	149264	149654	.	+	1	ID=cds-blatx_rpl2_1;gbkey=CDS;gene=rpl2
LBM	blatX	CDS	150304	150737	.	+	1	ID=cds-blatx_rpl2_1;gbkey=CDS;gene=rpl2
LBM	blatX	exon	149264	149654	.	+	1	ID=blatx_rpl2_1_exon_1;Parent=gene-blatx_rpl2_1;gbkey=exon;gene=rpl2
LBM	blatX	intron	149655	150303	.	+	1	ID=blatx_rpl2_1_intron_1;Parent=gene-blatx_rpl2_1;gbkey=intron;gene=rpl2
LBM	blatX	exon	150304	150737	.	+	1	ID=blatx_rpl2_1_exon_2;Parent=gene-blatx_rpl2_1;gbkey=exon;gene=rpl2
LBM	blatX	gene	82093	83566	97.1	-	1	ID=gene-blatx_rpl2_2;gbkey=gene;gene=rpl2;gene_biotype=protein_coding;Note=blatX_hit_rpl2_NC_033354.1%2C_position_1_-_825%2C_psl_score_97.1%2C_coverage_100.00%25%2C_match_99.52%25
LBM	blatX	CDS	82093	82526	.	-	1	ID=cds-blatx_rpl2_2;gbkey=CDS;gene=rpl2
LBM	blatX	CDS	83176	83566	.	-	1	ID=cds-blatx_rpl2_2;gbkey=CDS;gene=rpl2
LBM	blatX	exon	82093	82526	.	-	1	ID=blatx_rpl2_2_exon_2;Parent=gene-blatx_rpl2_2;gbkey=exon;gene=rpl2
LBM	blatX	intron	82527	83175	.	-	1	ID=blatx_rpl2_2_intron_1;Parent=gene-blatx_rpl2_2;gbkey=intron;gene=rpl2
LBM	blatX	exon	83176	83566	.	-	1	ID=blatx_rpl2_2_exon_1;Parent=gene-blatx_rpl2_2;gbkey=exon;gene=rpl2
LBM	blatX	gene	138202	140419	98.2	+	1	ID=gene-blatx_ndhB_1;gbkey=gene;gene=ndhB;gene_biotype=protein_coding;Note=blatX_hit_ndhB_NC_033354.1%2C_position_1_-_1533%2C_psl_score_98.2%2C_coverage_100.00%25%2C_match_99.48%25
LBM	blatX	CDS	138202	138978	.	+	1	ID=cds-blatx_ndhB_1;gbkey=CDS;gene=ndhB
LBM	blatX	CDS	139664	140419	.	+	1	ID=cds-blatx_ndhB_1;gbkey=CDS;gene=ndhB
LBM	blatX	exon	138202	138978	.	+	1	ID=blatx_ndhB_1_exon_1;Parent=gene-blatx_ndhB_1;gbkey=exon;gene=ndhB
LBM	blatX	intron	138979	139663	.	+	1	ID=blatx_ndhB_1_intron_1;Parent=gene-blatx_ndhB_1;gbkey=intron;gene=ndhB
LBM	blatX	exon	139664	140419	.	+	1	ID=blatx_ndhB_1_exon_2;Parent=gene-blatx_ndhB_1;gbkey=exon;gene=ndhB
LBM	blatX	gene	92411	94628	98.2	-	1	ID=gene-blatx_ndhB_2;gbkey=gene;gene=ndhB;gene_biotype=protein_coding;Note=blatX_hit_ndhB_NC_033354.1%2C_position_1_-_1533%2C_psl_score_98.2%2C_coverage_100.00%25%2C_match_99.48%25
LBM	blatX	CDS	92411	93166	.	-	1	ID=cds-blatx_ndhB_2;gbkey=CDS;gene=ndhB
LBM	blatX	CDS	93852	94628	.	-	1	ID=cds-blatx_ndhB_2;gbkey=CDS;gene=ndhB
LBM	blatX	exon	92411	93166	.	-	1	ID=blatx_ndhB_2_exon_2;Parent=gene-blatx_ndhB_2;gbkey=exon;gene=ndhB
LBM	blatX	intron	93167	93851	.	-	1	ID=blatx_ndhB_2_intron_1;Parent=gene-blatx_ndhB_2;gbkey=intron;gene=ndhB
LBM	blatX	exon	93852	94628	.	-	1	ID=blatx_ndhB_2_exon_1;Parent=gene-blatx_ndhB_2;gbkey=exon;gene=ndhB
LBM	blatX	gene	62571	62693	99.2	-	1	ID=gene-blatx_psbJ_1;gbkey=gene;gene=psbJ;gene_biotype=protein_coding;Note=blatX_hit_psbJ_NC_033354.1%2C_position_1_-_123%2C_psl_score_99.2%2C_coverage_100.00%25%2C_match_99.19%25
LBM	blatX	CDS	62571	62693	.	-	1	ID=cds-blatx_psbJ_1;gbkey=CDS;gene=psbJ
LBM	blatX	gene	12610	12855	99.2	-	1	ID=gene-blatx_atpH_1;gbkey=gene;gene=atpH;gene_biotype=protein_coding;Note=blatX_hit_atpH_NC_033354.1%2C_position_1_-_246%2C_psl_score_99.2%2C_coverage_100.00%25%2C_match_99.19%25
LBM	blatX	CDS	12610	12855	.	-	1	ID=cds-blatx_atpH_1;gbkey=CDS;gene=atpH
LBM	blatX	gene	66186	66491	99.1	+	1	ID=gene-blatx_rps18_1;gbkey=gene;gene=rps18;gene_biotype=protein_coding;Note=blatX_hit_rps18_NC_033354.1%2C_position_1_-_306%2C_psl_score_99.1%2C_coverage_100.00%25%2C_match_99.02%25
LBM	blatX	CDS	66186	66491	.	+	1	ID=cds-blatx_rps18_1;gbkey=CDS;gene=rps18
LBM	blatX	gene	35543	35731	99.0	+	1	ID=gene-blatx_psbZ_1;gbkey=gene;gene=psbZ;gene_biotype=protein_coding;Note=blatX_hit_psbZ_NC_033354.1%2C_position_1_-_189%2C_psl_score_99.0%2C_coverage_100.00%25%2C_match_98.94%25
LBM	blatX	CDS	35543	35731	.	+	1	ID=cds-blatx_psbZ_1;gbkey=CDS;gene=psbZ
LBM	blatX	gene	141770	148636	99.0	-	1	ID=gene-blatx_ycf2_1;gbkey=gene;gene=ycf2;gene_biotype=protein_coding;Note=blatX_hit_ycf2_NC_033354.1%2C_position_1_-_6834%2C_psl_score_99.0%2C_coverage_100.48%25%2C_match_98.92%25
LBM	blatX	CDS	141770	148636	.	-	1	ID=cds-blatx_ycf2_1;gbkey=CDS;gene=ycf2
LBM	blatX	gene	84194	91060	99.0	+	1	ID=gene-blatx_ycf2_2;gbkey=gene;gene=ycf2;gene_biotype=protein_coding;Note=blatX_hit_ycf2_NC_033354.1%2C_position_1_-_6834%2C_psl_score_99.0%2C_coverage_100.48%25%2C_match_98.92%25
LBM	blatX	CDS	84194	91060	.	+	1	ID=cds-blatx_ycf2_2;gbkey=CDS;gene=ycf2
LBM	blatX	gene	114264	114509	98.8	-	1	ID=gene-blatx_psaC_1;gbkey=gene;gene=psaC;gene_biotype=protein_coding;Note=blatX_hit_psaC_NC_033354.1%2C_position_1_-_246%2C_psl_score_98.8%2C_coverage_100.00%25%2C_match_98.78%25
LBM	blatX	CDS	114264	114509	.	-	1	ID=cds-blatx_psaC_1;gbkey=CDS;gene=psaC
LBM	blatX	gene	58803	59357	98.6	+	1	ID=gene-blatx_ycf4_1;gbkey=gene;gene=ycf4;gene_biotype=protein_coding;Note=blatX_hit_ycf4_NC_033354.1%2C_position_1_-_555%2C_psl_score_98.6%2C_coverage_100.00%25%2C_match_98.56%25
LBM	blatX	CDS	58803	59357	.	+	1	ID=cds-blatx_ycf4_1;gbkey=CDS;gene=ycf4
LBM	blatX	gene	13707	14441	98.6	-	1	ID=gene-blatx_atpI_1;gbkey=gene;gene=atpI;gene_biotype=protein_coding;Note=blatX_hit_atpI_NC_033354.1%2C_position_1_-_735%2C_psl_score_98.6%2C_coverage_100.00%25%2C_match_98.50%25
LBM	blatX	CDS	13707	14441	.	-	1	ID=cds-blatx_atpI_1;gbkey=CDS;gene=atpI
LBM	blatX	gene	68132	70124	92.1	-	1	ID=gene-blatx_clpP_1;gbkey=gene;gene=clpP;gene_biotype=protein_coding;Note=blatX_hit_clpP_NC_033354.1%2C_position_1_-_588%2C_psl_score_92.1%2C_coverage_100.00%25%2C_match_98.47%25
LBM	blatX	CDS	68132	68359	.	-	1	ID=cds-blatx_clpP_1;gbkey=CDS;gene=clpP
LBM	blatX	CDS	69002	69292	.	-	1	ID=cds-blatx_clpP_1;gbkey=CDS;gene=clpP
LBM	blatX	CDS	70056	70124	.	-	1	ID=cds-blatx_clpP_1;gbkey=CDS;gene=clpP
LBM	blatX	exon	68132	68359	.	-	1	ID=blatx_clpP_1_exon_3;Parent=gene-blatx_clpP_1;gbkey=exon;gene=clpP
LBM	blatX	intron	68360	69001	.	-	1	ID=blatx_clpP_1_intron_2;Parent=gene-blatx_clpP_1;gbkey=intron;gene=clpP
LBM	blatX	exon	69002	69292	.	-	1	ID=blatx_clpP_1_exon_2;Parent=gene-blatx_clpP_1;gbkey=exon;gene=clpP
LBM	blatX	intron	69293	70055	.	-	1	ID=blatx_clpP_1_intron_1;Parent=gene-blatx_clpP_1;gbkey=intron;gene=clpP
LBM	blatX	exon	70056	70124	.	-	1	ID=blatx_clpP_1_exon_1;Parent=gene-blatx_clpP_1;gbkey=exon;gene=clpP
LBM	blatX	gene	42061	44078	93.1	-	1	ID=gene-blatx_ycf3_1;gbkey=gene;gene=ycf3;gene_biotype=protein_coding;Note=blatX_hit_ycf3_NC_033354.1%2C_position_1_-_507%2C_psl_score_93.1%2C_coverage_100.00%25%2C_match_98.42%25
LBM	blatX	CDS	42061	42215	.	-	1	ID=cds-blatx_ycf3_1;gbkey=CDS;gene=ycf3
LBM	blatX	CDS	43010	43235	.	-	1	ID=cds-blatx_ycf3_1;gbkey=CDS;gene=ycf3
LBM	blatX	CDS	43953	44078	.	-	1	ID=cds-blatx_ycf3_1;gbkey=CDS;gene=ycf3
LBM	blatX	exon	42061	42215	.	-	1	ID=blatx_ycf3_1_exon_3;Parent=gene-blatx_ycf3_1;gbkey=exon;gene=ycf3
LBM	blatX	intron	42216	43009	.	-	1	ID=blatx_ycf3_1_intron_2;Parent=gene-blatx_ycf3_1;gbkey=intron;gene=ycf3
LBM	blatX	exon	43010	43235	.	-	1	ID=blatx_ycf3_1_exon_2;Parent=gene-blatx_ycf3_1;gbkey=exon;gene=ycf3
LBM	blatX	intron	43236	43952	.	-	1	ID=blatx_ycf3_1_intron_1;Parent=gene-blatx_ycf3_1;gbkey=intron;gene=ycf3
LBM	blatX	exon	43953	44078	.	-	1	ID=blatx_ycf3_1_exon_1;Parent=gene-blatx_ycf3_1;gbkey=exon;gene=ycf3
LBM	blatX	gene	63097	63348	98.5	-	1	ID=gene-blatx_psbE_1;gbkey=gene;gene=psbE;gene_biotype=protein_coding;Note=blatX_hit_psbE_NC_033354.1%2C_position_1_-_252%2C_psl_score_98.5%2C_coverage_100.00%25%2C_match_98.41%25
LBM	blatX	CDS	63097	63348	.	-	1	ID=cds-blatx_psbE_1;gbkey=CDS;gene=psbE
LBM	blatX	gene	318	1379	98.4	-	1	ID=gene-blatx_psbA_1;gbkey=gene;gene=psbA;gene_biotype=protein_coding;Note=blatX_hit_psbA_NC_033354.1%2C_position_1_-_1062%2C_psl_score_98.4%2C_coverage_100.00%25%2C_match_98.40%25
LBM	blatX	CDS	318	1379	.	-	1	ID=cds-blatx_psbA_1;gbkey=CDS;gene=psbA
LBM	blatX	gene	36830	39034	98.4	-	1	ID=gene-blatx_psaB_1;gbkey=gene;gene=psaB;gene_biotype=protein_coding;Note=blatX_hit_psaB_NC_033354.1%2C_position_1_-_2205%2C_psl_score_98.4%2C_coverage_100.00%25%2C_match_98.32%25
LBM	blatX	CDS	36830	39034	.	-	1	ID=cds-blatx_psaB_1;gbkey=CDS;gene=psaB
LBM	blatX	gene	62828	62944	98.3	-	1	ID=gene-blatx_psbL_1;gbkey=gene;gene=psbL;gene_biotype=protein_coding;Note=blatX_hit_psbL_NC_033354.1%2C_position_1_-_117%2C_psl_score_98.3%2C_coverage_100.00%25%2C_match_98.29%25
LBM	blatX	CDS	62828	62944	.	-	1	ID=cds-blatx_psbL_1;gbkey=CDS;gene=psbL
LBM	blatX	gene	77594	77707	98.3	-	1	ID=gene-blatx_rpl36_1;gbkey=gene;gene=rpl36;gene_biotype=protein_coding;Note=blatX_hit_rpl36_NC_033354.1%2C_position_1_-_114%2C_psl_score_98.3%2C_coverage_100.00%25%2C_match_98.25%25
LBM	blatX	CDS	77594	77707	.	-	1	ID=cds-blatx_rpl36_1;gbkey=CDS;gene=rpl36
LBM	blatX	gene	70562	72088	98.3	+	1	ID=gene-blatx_psbB_1;gbkey=gene;gene=psbB;gene_biotype=protein_coding;Note=blatX_hit_psbB_NC_033354.1%2C_position_1_-_1527%2C_psl_score_98.3%2C_coverage_100.00%25%2C_match_98.23%25
LBM	blatX	CDS	70562	72088	.	+	1	ID=cds-blatx_psbB_1;gbkey=CDS;gene=psbB
LBM	blatX	gene	32480	33541	98.3	+	1	ID=gene-blatx_psbD_1;gbkey=gene;gene=psbD;gene_biotype=protein_coding;Note=blatX_hit_psbD_NC_033354.1%2C_position_1_-_1062%2C_psl_score_98.3%2C_coverage_100.00%25%2C_match_98.21%25
LBM	blatX	CDS	32480	33541	.	+	1	ID=cds-blatx_psbD_1;gbkey=CDS;gene=psbD
LBM	blatX	gene	7573	7683	98.2	+	1	ID=gene-blatx_psbI_1;gbkey=gene;gene=psbI;gene_biotype=protein_coding;Note=blatX_hit_psbI_NC_033354.1%2C_position_1_-_111%2C_psl_score_98.2%2C_coverage_100.00%25%2C_match_98.20%25
LBM	blatX	CDS	7573	7683	.	+	1	ID=cds-blatx_psbI_1;gbkey=CDS;gene=psbI
LBM	blatX	gene	33489	34910	98.2	+	1	ID=gene-blatx_psbC_1;gbkey=gene;gene=psbC;gene_biotype=protein_coding;Note=blatX_hit_psbC_NC_033354.1%2C_position_1_-_1422%2C_psl_score_98.2%2C_coverage_100.00%25%2C_match_98.10%25
LBM	blatX	CDS	33489	34910	.	+	1	ID=cds-blatx_psbC_1;gbkey=CDS;gene=psbC
LBM	blatX	gene	29245	29349	98.1	-	1	ID=gene-blatx_psbM_1;gbkey=gene;gene=psbM;gene_biotype=protein_coding;Note=blatX_hit_psbM_NC_033354.1%2C_position_1_-_105%2C_psl_score_98.1%2C_coverage_100.00%25%2C_match_98.10%25
LBM	blatX	CDS	29245	29349	.	-	1	ID=cds-blatx_psbM_1;gbkey=CDS;gene=psbM
LBM	blatX	gene	7206	7391	97.9	+	1	ID=gene-blatx_psbK_1;gbkey=gene;gene=psbK;gene_biotype=protein_coding;Note=blatX_hit_psbK_NC_033354.1%2C_position_1_-_186%2C_psl_score_97.9%2C_coverage_100.00%25%2C_match_97.85%25
LBM	blatX	CDS	7206	7391	.	+	1	ID=cds-blatx_psbK_1;gbkey=CDS;gene=psbK
LBM	blatX	gene	39060	41312	97.9	-	1	ID=gene-blatx_psaA_1;gbkey=gene;gene=psaA;gene_biotype=protein_coding;Note=blatX_hit_psaA_NC_033354.1%2C_position_1_-_2253%2C_psl_score_97.9%2C_coverage_100.00%25%2C_match_97.83%25
LBM	blatX	CDS	39060	41312	.	-	1	ID=cds-blatx_psaA_1;gbkey=CDS;gene=psaA
LBM	blatX	gene	49514	49876	97.8	-	1	ID=gene-blatx_ndhC_1;gbkey=gene;gene=ndhC;gene_biotype=protein_coding;Note=blatX_hit_ndhC_NC_033354.1%2C_position_1_-_363%2C_psl_score_97.8%2C_coverage_100.00%25%2C_match_97.80%25
LBM	blatX	CDS	49514	49876	.	-	1	ID=cds-blatx_ndhC_1;gbkey=CDS;gene=ndhC
LBM	blatX	gene	65222	65356	97.8	+	1	ID=gene-blatx_psaJ_1;gbkey=gene;gene=psaJ;gene_biotype=protein_coding;Note=blatX_hit_psaJ_NC_033354.1%2C_position_1_-_135%2C_psl_score_97.8%2C_coverage_100.00%25%2C_match_97.78%25
LBM	blatX	CDS	65222	65356	.	+	1	ID=cds-blatx_psaJ_1;gbkey=CDS;gene=psaJ
LBM	blatX	gene	114752	115057	97.8	-	1	ID=gene-blatx_ndhE_1;gbkey=gene;gene=ndhE;gene_biotype=protein_coding;Note=blatX_hit_ndhE_NC_033354.1%2C_position_1_-_306%2C_psl_score_97.8%2C_coverage_100.00%25%2C_match_97.71%25
LBM	blatX	CDS	114752	115057	.	-	1	ID=cds-blatx_ndhE_1;gbkey=CDS;gene=ndhE
LBM	blatX	gene	48213	48689	97.7	-	1	ID=gene-blatx_ndhJ_1;gbkey=gene;gene=ndhJ;gene_biotype=protein_coding;Note=blatX_hit_ndhJ_NC_033354.1%2C_position_1_-_477%2C_psl_score_97.7%2C_coverage_100.00%25%2C_match_97.69%25
LBM	blatX	CDS	48213	48689	.	-	1	ID=cds-blatx_ndhJ_1;gbkey=CDS;gene=ndhJ
LBM	blatX	gene	78176	78580	97.6	-	1	ID=gene-blatx_rps8_1;gbkey=gene;gene=rps8;gene_biotype=protein_coding;Note=blatX_hit_rps8_NC_033354.1%2C_position_1_-_405%2C_psl_score_97.6%2C_coverage_100.00%25%2C_match_97.53%25
LBM	blatX	CDS	78176	78580	.	-	1	ID=cds-blatx_rps8_1;gbkey=CDS;gene=rps8
LBM	blatX	gene	22706	25918	97.6	-	1	ID=gene-blatx_rpoB_1;gbkey=gene;gene=rpoB;gene_biotype=protein_coding;Note=blatX_hit_rpoB_NC_033354.1%2C_position_1_-_3213%2C_psl_score_97.6%2C_coverage_100.00%25%2C_match_97.51%25
LBM	blatX	CDS	22706	25918	.	-	1	ID=cds-blatx_rpoB_1;gbkey=CDS;gene=rpoB
LBM	blatX	gene	14680	15390	97.5	-	1	ID=gene-blatx_rps2_1;gbkey=gene;gene=rps2;gene_biotype=protein_coding;Note=blatX_hit_rps2_NC_033354.1%2C_position_1_-_711%2C_psl_score_97.5%2C_coverage_100.00%25%2C_match_97.47%25
LBM	blatX	CDS	14680	15390	.	-	1	ID=cds-blatx_rps2_1;gbkey=CDS;gene=rps2
LBM	blatX	gene	54107	55534	97.5	+	1	ID=gene-blatx_rbcL_1;gbkey=gene;gene=rbcL;gene_biotype=protein_coding;Note=blatX_hit_rbcL_NC_033354.1%2C_position_1_-_1428%2C_psl_score_97.5%2C_coverage_100.00%25%2C_match_97.41%25
LBM	blatX	CDS	54107	55534	.	+	1	ID=cds-blatx_rbcL_1;gbkey=CDS;gene=rbcL
LBM	blatX	gene	51895	53382	97.4	-	1	ID=gene-blatx_atpB_1;gbkey=gene;gene=atpB;gene_biotype=protein_coding;Note=blatX_hit_atpB_NC_033354.1%2C_position_1_-_1488%2C_psl_score_97.4%2C_coverage_100.00%25%2C_match_97.38%25
LBM	blatX	CDS	51895	53382	.	-	1	ID=cds-blatx_atpB_1;gbkey=CDS;gene=atpB
LBM	blatX	gene	64359	64472	97.4	+	1	ID=gene-blatx_petG_1;gbkey=gene;gene=petG;gene_biotype=protein_coding;Note=blatX_hit_petG_NC_033354.1%2C_position_1_-_114%2C_psl_score_97.4%2C_coverage_100.00%25%2C_match_97.37%25
LBM	blatX	CDS	64359	64472	.	+	1	ID=cds-blatx_petG_1;gbkey=CDS;gene=petG
LBM	blatX	gene	36411	36713	97.4	-	1	ID=gene-blatx_rps14_1;gbkey=gene;gene=rps14;gene_biotype=protein_coding;Note=blatX_hit_rps14_NC_033354.1%2C_position_1_-_303%2C_psl_score_97.4%2C_coverage_100.00%25%2C_match_97.36%25
LBM	blatX	CDS	36411	36713	.	-	1	ID=cds-blatx_rps14_1;gbkey=CDS;gene=rps14
LBM	blatX	gene	59997	60677	97.4	+	1	ID=gene-blatx_cemA_1;gbkey=gene;gene=cemA;gene_biotype=protein_coding;Note=blatX_hit_cemA_NC_033354.1%2C_position_1_-_681%2C_psl_score_97.4%2C_coverage_100.00%25%2C_match_97.36%25
LBM	blatX	CDS	59997	60677	.	+	1	ID=cds-blatx_cemA_1;gbkey=CDS;gene=cemA
LBM	blatX	gene	72265	72372	97.3	+	1	ID=gene-blatx_psbT_1;gbkey=gene;gene=psbT;gene_biotype=protein_coding;Note=blatX_hit_psbT_NC_033354.1%2C_position_1_-_108%2C_psl_score_97.3%2C_coverage_100.00%25%2C_match_97.22%25
LBM	blatX	CDS	72265	72372	.	+	1	ID=cds-blatx_psbT_1;gbkey=CDS;gene=psbT
LBM	blatX	gene	75339	75814	97.9	+	1	ID=gene-blatx_petD_1;gbkey=gene;gene=petD;gene_biotype=protein_coding;Note=blatX_hit_petD_NC_033354.1%2C_position_5_-_480%2C_psl_score_97.9%2C_coverage_99.17%25%2C_match_97.08%25
LBM	blatX	CDS	75339	75814	.	+	1	ID=cds-blatx_petD_1;gbkey=CDS;gene=petD
LBM	blatX	gene	73779	74424	97.4	+	1	ID=gene-blatx_petB_1;gbkey=gene;gene=petB;gene_biotype=protein_coding;Note=blatX_hit_petB_NC_033354.1%2C_position_3_-_648%2C_psl_score_97.4%2C_coverage_99.69%25%2C_match_97.07%25
LBM	blatX	CDS	73779	74424	.	+	1	ID=cds-blatx_petB_1;gbkey=CDS;gene=petB
LBM	blatX	gene	77815	78048	97.1	-	1	ID=gene-blatx_infA_1;gbkey=gene;gene=infA;gene_biotype=protein_coding;Note=blatX_hit_infA_NC_033354.1%2C_position_1_-_234%2C_psl_score_97.1%2C_coverage_100.00%25%2C_match_97.01%25
LBM	blatX	CDS	77815	78048	.	-	1	ID=cds-blatx_infA_1;gbkey=CDS;gene=infA
LBM	blatX	gene	51500	51898	97.0	-	1	ID=gene-blatx_atpE_1;gbkey=gene;gene=atpE;gene_biotype=protein_coding;Note=blatX_hit_atpE_NC_033354.1%2C_position_1_-_399%2C_psl_score_97.0%2C_coverage_100.00%25%2C_match_96.99%25
LBM	blatX	CDS	51500	51898	.	-	1	ID=cds-blatx_atpE_1;gbkey=CDS;gene=atpE
LBM	blatX	gene	116735	118871	94.9	-	1	ID=gene-blatx_ndhA_1;gbkey=gene;gene=ndhA;gene_biotype=protein_coding;Note=blatX_hit_ndhA_NC_033354.1%2C_position_1_-_1092%2C_psl_score_94.9%2C_coverage_100.55%25%2C_match_96.98%25
LBM	blatX	CDS	116735	117279	.	-	1	ID=cds-blatx_ndhA_1;gbkey=CDS;gene=ndhA
LBM	blatX	CDS	118319	118871	.	-	1	ID=cds-blatx_ndhA_1;gbkey=CDS;gene=ndhA
LBM	blatX	exon	116735	117279	.	-	1	ID=blatx_ndhA_1_exon_2;Parent=gene-blatx_ndhA_1;gbkey=exon;gene=ndhA
LBM	blatX	intron	117280	118318	.	-	1	ID=blatx_ndhA_1_intron_1;Parent=gene-blatx_ndhA_1;gbkey=intron;gene=ndhA
LBM	blatX	exon	118319	118871	.	-	1	ID=blatx_ndhA_1_exon_1;Parent=gene-blatx_ndhA_1;gbkey=exon;gene=ndhA
LBM	blatX	gene	118874	120055	96.9	-	1	ID=gene-blatx_ndhH_1;gbkey=gene;gene=ndhH;gene_biotype=protein_coding;Note=blatX_hit_ndhH_NC_033354.1%2C_position_1_-_1182%2C_psl_score_96.9%2C_coverage_100.00%25%2C_match_96.87%25
LBM	blatX	CDS	118874	120055	.	-	1	ID=cds-blatx_ndhH_1;gbkey=CDS;gene=ndhH
LBM	blatX	gene	72675	72896	96.9	+	1	ID=gene-blatx_psbH_1;gbkey=gene;gene=psbH;gene_biotype=protein_coding;Note=blatX_hit_psbH_NC_033354.1%2C_position_1_-_222%2C_psl_score_96.9%2C_coverage_100.00%25%2C_match_96.85%25
LBM	blatX	CDS	72675	72896	.	+	1	ID=cds-blatx_psbH_1;gbkey=CDS;gene=psbH
LBM	blatX	gene	115165	115692	97.4	-	1	ID=gene-blatx_ndhG_1;gbkey=gene;gene=ndhG;gene_biotype=protein_coding;Note=blatX_hit_ndhG_NC_033354.1%2C_position_1_-_528%2C_psl_score_97.4%2C_coverage_99.44%25%2C_match_96.80%25
LBM	blatX	CDS	115165	115692	.	-	1	ID=cds-blatx_ndhG_1;gbkey=CDS;gene=ndhG
LBM	blatX	gene	81748	82026	96.8	-	1	ID=gene-blatx_rps19_1;gbkey=gene;gene=rps19;gene_biotype=protein_coding;Note=blatX_hit_rps19_NC_033354.1%2C_position_1_-_279%2C_psl_score_96.8%2C_coverage_100.00%25%2C_match_96.77%25
LBM	blatX	CDS	81748	82026	.	-	1	ID=cds-blatx_rps19_1;gbkey=CDS;gene=rps19
LBM	blatX	gene	44897	45502	96.7	-	1	ID=gene-blatx_rps4_1;gbkey=gene;gene=rps4;gene_biotype=protein_coding;Note=blatX_hit_rps4_NC_033354.1%2C_position_1_-_606%2C_psl_score_96.7%2C_coverage_100.00%25%2C_match_96.70%25
LBM	blatX	CDS	44897	45502	.	-	1	ID=cds-blatx_rps4_1;gbkey=CDS;gene=rps4
LBM	blatX	gene	28013	28102	96.7	+	1	ID=gene-blatx_petN_1;gbkey=gene;gene=petN;gene_biotype=protein_coding;Note=blatX_hit_petN_NC_033354.1%2C_position_1_-_90%2C_psl_score_96.7%2C_coverage_100.00%25%2C_match_96.67%25
LBM	blatX	CDS	28013	28102	.	+	1	ID=cds-blatx_petN_1;gbkey=CDS;gene=petN
LBM	blatX	gene	9475	10992	96.7	-	1	ID=gene-blatx_atpA_1;gbkey=gene;gene=atpA;gene_biotype=protein_coding;Note=blatX_hit_atpA_NC_033354.1%2C_position_1_-_1518%2C_psl_score_96.7%2C_coverage_100.00%25%2C_match_96.64%25
LBM	blatX	CDS	9475	10992	.	-	1	ID=cds-blatx_atpA_1;gbkey=CDS;gene=atpA
LBM	blatX	gene	4842	5945	88.8	-	1	ID=gene-blatx_rps16_1;gbkey=gene;gene=rps16;gene_biotype=protein_coding;Note=blatX_hit_rps16_NC_033354.1%2C_position_1_-_267%2C_psl_score_88.8%2C_coverage_100.00%25%2C_match_96.63%25
LBM	blatX	CDS	4842	5067	.	-	1	ID=cds-blatx_rps16_1;gbkey=CDS;gene=rps16
LBM	blatX	CDS	5905	5945	.	-	1	ID=cds-blatx_rps16_1;gbkey=CDS;gene=rps16
LBM	blatX	exon	4842	5067	.	-	1	ID=blatx_rps16_1_exon_2;Parent=gene-blatx_rps16_1;gbkey=exon;gene=rps16
LBM	blatX	intron	5068	5904	.	-	1	ID=blatx_rps16_1_intron_1;Parent=gene-blatx_rps16_1;gbkey=intron;gene=rps16
LBM	blatX	exon	5905	5945	.	-	1	ID=blatx_rps16_1_exon_1;Parent=gene-blatx_rps16_1;gbkey=exon;gene=rps16
LBM	blatX	gene	19903	22700	96.3	-	1	ID=gene-blatx_rpoC1_1;gbkey=gene;gene=rpoC1;gene_biotype=protein_coding;Note=blatX_hit_rpoC1_NC_033354.1%2C_position_1_-_2050%2C_psl_score_96.3%2C_coverage_99.32%25%2C_match_96.61%25
LBM	blatX	CDS	19903	21501	.	-	1	ID=cds-blatx_rpoC1_1;gbkey=CDS;gene=rpoC1
LBM	blatX	CDS	22250	22700	.	-	1	ID=cds-blatx_rpoC1_1;gbkey=CDS;gene=rpoC1
LBM	blatX	exon	19903	21501	.	-	1	ID=blatx_rpoC1_1_exon_2;Parent=gene-blatx_rpoC1_1;gbkey=exon;gene=rpoC1
LBM	blatX	intron	21502	22249	.	-	1	ID=blatx_rpoC1_1_intron_1;Parent=gene-blatx_rpoC1_1;gbkey=intron;gene=rpoC1
LBM	blatX	exon	22250	22700	.	-	1	ID=blatx_rpoC1_1_exon_1;Parent=gene-blatx_rpoC1_1;gbkey=exon;gene=rpoC1
LBM	blatX	gene	75990	77009	95.9	-	1	ID=gene-blatx_rpoA_1;gbkey=gene;gene=rpoA;gene_biotype=protein_coding;Note=blatX_hit_rpoA_NC_033354.1%2C_position_1_-_1014%2C_psl_score_95.9%2C_coverage_100.59%25%2C_match_96.55%25
LBM	blatX	CDS	75990	77009	.	-	1	ID=cds-blatx_rpoA_1;gbkey=CDS;gene=rpoA
LBM	blatX	gene	65829	66029	96.6	+	1	ID=gene-blatx_rpl33_1;gbkey=gene;gene=rpl33;gene_biotype=protein_coding;Note=blatX_hit_rpl33_NC_033354.1%2C_position_1_-_201%2C_psl_score_96.6%2C_coverage_100.00%25%2C_match_96.52%25
LBM	blatX	CDS	65829	66029	.	+	1	ID=cds-blatx_rpl33_1;gbkey=CDS;gene=rpl33
LBM	blatX	gene	78751	79119	96.5	-	1	ID=gene-blatx_rpl14_1;gbkey=gene;gene=rpl14;gene_biotype=protein_coding;Note=blatX_hit_rpl14_NC_033354.1%2C_position_1_-_369%2C_psl_score_96.5%2C_coverage_100.00%25%2C_match_96.48%25
LBM	blatX	CDS	78751	79119	.	-	1	ID=cds-blatx_rpl14_1;gbkey=CDS;gene=rpl14
LBM	blatX	gene	58280	58390	96.4	+	1	ID=gene-blatx_psaI_1;gbkey=gene;gene=psaI;gene_biotype=protein_coding;Note=blatX_hit_psaI_NC_033354.1%2C_position_1_-_111%2C_psl_score_96.4%2C_coverage_100.00%25%2C_match_96.40%25
LBM	blatX	CDS	58280	58390	.	+	1	ID=cds-blatx_psaI_1;gbkey=CDS;gene=psaI
LBM	blatX	gene	11051	12309	92.7	-	1	ID=gene-blatx_atpF_1;gbkey=gene;gene=atpF;gene_biotype=protein_coding;Note=blatX_hit_atpF_NC_033354.1%2C_position_1_-_555%2C_psl_score_92.7%2C_coverage_100.00%25%2C_match_96.40%25
LBM	blatX	CDS	11051	11461	.	-	1	ID=cds-blatx_atpF_1;gbkey=CDS;gene=atpF
LBM	blatX	CDS	12166	12309	.	-	1	ID=cds-blatx_atpF_1;gbkey=CDS;gene=atpF
LBM	blatX	exon	11051	11461	.	-	1	ID=blatx_atpF_1_exon_2;Parent=gene-blatx_atpF_1;gbkey=exon;gene=atpF
LBM	blatX	intron	11462	12165	.	-	1	ID=blatx_atpF_1_intron_1;Parent=gene-blatx_atpF_1;gbkey=intron;gene=atpF
LBM	blatX	exon	12166	12309	.	-	1	ID=blatx_atpF_1_exon_1;Parent=gene-blatx_atpF_1;gbkey=exon;gene=atpF
LBM	blatX	gene	60918	61880	96.4	+	1	ID=gene-blatx_petA_1;gbkey=gene;gene=petA;gene_biotype=protein_coding;Note=blatX_hit_petA_NC_033354.1%2C_position_1_-_963%2C_psl_score_96.4%2C_coverage_100.00%25%2C_match_96.37%25
LBM	blatX	CDS	60918	61880	.	+	1	ID=cds-blatx_petA_1;gbkey=CDS;gene=petA
LBM	blatX	gene	120154	120417	96.3	-	1	ID=gene-blatx_rps15_1;gbkey=gene;gene=rps15;gene_biotype=protein_coding;Note=blatX_hit_rps15_NC_033354.1%2C_position_1_-_264%2C_psl_score_96.3%2C_coverage_100.00%25%2C_match_96.21%25
LBM	blatX	CDS	120154	120417	.	-	1	ID=cds-blatx_rps15_1;gbkey=CDS;gene=rps15
LBM	blatX	gene	48783	49466	96.2	-	1	ID=gene-blatx_ndhK_1;gbkey=gene;gene=ndhK;gene_biotype=protein_coding;Note=blatX_hit_ndhK_NC_033354.1%2C_position_1_-_684%2C_psl_score_96.2%2C_coverage_100.00%25%2C_match_96.20%25
LBM	blatX	CDS	48783	49466	.	-	1	ID=cds-blatx_ndhK_1;gbkey=CDS;gene=ndhK
LBM	blatX	gene	77084	77500	96.2	-	1	ID=gene-blatx_rps11_1;gbkey=gene;gene=rps11;gene_biotype=protein_coding;Note=blatX_hit_rps11_NC_033354.1%2C_position_1_-_417%2C_psl_score_96.2%2C_coverage_100.00%25%2C_match_96.16%25
LBM	blatX	CDS	77084	77500	.	-	1	ID=cds-blatx_rps11_1;gbkey=CDS;gene=rps11
LBM	blatX	gene	81220	81699	96.1	-	1	ID=gene-blatx_rpl22_1;gbkey=gene;gene=rpl22;gene_biotype=protein_coding;Note=blatX_hit_rpl22_NC_033354.1%2C_position_1_-_480%2C_psl_score_96.1%2C_coverage_100.00%25%2C_match_96.04%25
LBM	blatX	CDS	81220	81699	.	-	1	ID=cds-blatx_rpl22_1;gbkey=CDS;gene=rpl22
LBM	blatX	gene	80579	81235	95.9	-	1	ID=gene-blatx_rps3_1;gbkey=gene;gene=rps3;gene_biotype=protein_coding;Note=blatX_hit_rps3_NC_033354.1%2C_position_1_-_657%2C_psl_score_95.9%2C_coverage_100.00%25%2C_match_95.89%25
LBM	blatX	CDS	80579	81235	.	-	1	ID=cds-blatx_rps3_1;gbkey=CDS;gene=rps3
LBM	blatX	gene	112642	114144	95.9	-	1	ID=gene-blatx_ndhD_1;gbkey=gene;gene=ndhD;gene_biotype=protein_coding;Note=blatX_hit_ndhD_NC_033354.1%2C_position_1_-_1503%2C_psl_score_95.9%2C_coverage_100.00%25%2C_match_95.81%25
LBM	blatX	CDS	112642	114144	.	-	1	ID=cds-blatx_ndhD_1;gbkey=CDS;gene=ndhD
LBM	blatX	gene	56198	57682	96.5	+	1	ID=gene-blatx_accD_1;gbkey=gene;gene=accD;gene_biotype=protein_coding;Note=blatX_hit_accD_NC_033354.1%2C_position_1_-_1497%2C_psl_score_96.5%2C_coverage_99.20%25%2C_match_95.66%25
LBM	blatX	CDS	56198	57682	.	+	1	ID=cds-blatx_accD_1;gbkey=CDS;gene=accD
LBM	blatX	gene	15607	19734	96.8	-	1	ID=gene-blatx_rpoC2_1;gbkey=gene;gene=rpoC2;gene_biotype=protein_coding;Note=blatX_hit_rpoC2_NC_033354.1%2C_position_1_-_4161%2C_psl_score_96.8%2C_coverage_99.21%25%2C_match_95.65%25
LBM	blatX	CDS	15607	19734	.	-	1	ID=cds-blatx_rpoC2_1;gbkey=CDS;gene=rpoC2
LBM	blatX	gene	116146	116647	95.9	-	1	ID=gene-blatx_ndhI_1;gbkey=gene;gene=ndhI;gene_biotype=protein_coding;Note=blatX_hit_ndhI_NC_033354.1%2C_position_1_-_502%2C_psl_score_95.9%2C_coverage_99.60%25%2C_match_95.44%25
LBM	blatX	CDS	116146	116647	.	-	1	ID=cds-blatx_ndhI_1;gbkey=CDS;gene=ndhI
LBM	blatX	gene	79250	79652	96.6	-	1	ID=gene-blatx_rpl16_1;gbkey=gene;gene=rpl16;gene_biotype=protein_coding;Note=blatX_hit_rpl16_NC_033354.1%2C_position_6_-_408%2C_psl_score_96.6%2C_coverage_98.77%25%2C_match_95.34%25
LBM	blatX	CDS	79250	79652	.	-	1	ID=cds-blatx_rpl16_1;gbkey=CDS;gene=rpl16
LBM	blatX	gene	107778	110006	95.2	-	1	ID=gene-blatx_ndhF_1;gbkey=gene;gene=ndhF;gene_biotype=protein_coding;Note=blatX_hit_ndhF_NC_033354.1%2C_position_1_-_2229%2C_psl_score_95.2%2C_coverage_100.00%25%2C_match_95.11%25
LBM	blatX	CDS	107778	110006	.	-	1	ID=cds-blatx_ndhF_1;gbkey=CDS;gene=ndhF
LBM	blatX	gene	66714	67100	95.1	-	1	ID=gene-blatx_rpl20_1;gbkey=gene;gene=rpl20;gene_biotype=protein_coding;Note=blatX_hit_rpl20_NC_033354.1%2C_position_1_-_387%2C_psl_score_95.1%2C_coverage_100.00%25%2C_match_95.09%25
LBM	blatX	CDS	66714	67100	.	-	1	ID=cds-blatx_rpl20_1;gbkey=CDS;gene=rpl20
LBM	blatX	gene	111437	112405	95.0	+	1	ID=gene-blatx_ccsA_1;gbkey=gene;gene=ccsA;gene_biotype=protein_coding;Note=blatX_hit_ccsA_NC_033354.1%2C_position_1_-_969%2C_psl_score_95.0%2C_coverage_100.00%25%2C_match_94.94%25
LBM	blatX	CDS	111437	112405	.	+	1	ID=cds-blatx_ccsA_1;gbkey=CDS;gene=ccsA
LBM	blatX	gene	1890	3407	93.7	-	1	ID=gene-blatx_matK_1;gbkey=gene;gene=matK;gene_biotype=protein_coding;Note=blatX_hit_matK_NC_033354.1%2C_position_1_-_1518%2C_psl_score_93.7%2C_coverage_100.00%25%2C_match_93.68%25
LBM	blatX	CDS	1890	3407	.	-	1	ID=cds-blatx_matK_1;gbkey=CDS;gene=matK
LBM	blatX	gene	120792	126135	93.4	-	1	ID=gene-blatx_ycf1_1;gbkey=gene;gene=ycf1;gene_biotype=protein_coding;Note=blatX_hit_ycf1_NC_033354.1%2C_position_1_-_5530%2C_psl_score_93.4%2C_coverage_96.60%25%2C_match_89.32%25
LBM	blatX	CDS	120792	126135	.	-	1	ID=cds-blatx_ycf1_1;gbkey=CDS;gene=ycf1
LBM	blatX	gene	110657	110811	94.9	+	1	ID=gene-blatx_rpl32_1;gbkey=gene;gene=rpl32;gene_biotype=protein_coding;Note=blatX_hit_rpl32_NC_033354.1%2C_position_1_-_155%2C_psl_score_94.9%2C_coverage_93.94%25%2C_match_89.09%25
LBM	blatX	CDS	110657	110811	.	+	1	ID=cds-blatx_rpl32_1;gbkey=CDS;gene=rpl32
LBM	blatX	gene	150804	150878	96.0	+	1	ID=gene-blatx_rps19-fragment_1;gbkey=gene;gene=rps19-fragment;gene_biotype=protein_coding;Note=blatX_hit_rps19-fragment_NC_033354.1%2C_position_1_-_75%2C_psl_score_96.0%2C_coverage_26.88%25%2C_match_25.81%25%2C_fragment_match_96.00%25
LBM	blatX	CDS	150804	150878	.	+	1	ID=cds-blatx_rps19-fragment_1;gbkey=CDS;gene=rps19-fragment
LBM	blatX	gene	106695	107780	98.6	+	1	ID=gene-blatx_ycf1-fragment_1;gbkey=gene;gene=ycf1-fragment;gene_biotype=protein_coding;Note=blatX_hit_ycf1-fragment_NC_033354.1%2C_position_1_-_1086%2C_psl_score_98.6%2C_coverage_19.63%25%2C_match_19.07%25%2C_fragment_match_97.15%25
LBM	blatX	CDS	106695	107780	.	+	1	ID=cds-blatx_ycf1-fragment_1;gbkey=CDS;gene=ycf1-fragment
LBM	blatN	inverted_repeat	81952	107761	.	+	.	ID=repeat_region-blatn_repreg1;gbkey=repeat_region;Note=repeat_hit_position_150878_-_125069%2C_match_100.%25%2C_length_25810;rpt_type=inverted
LBM	blatN	inverted_repeat	125069	150878	.	+	.	ID=repeat_region-blatn_repreg2;gbkey=repeat_region;Note=repeat_hit_position_107761_-_81952%2C_match_100.%25%2C_length_25810;rpt_type=inverted
LBM	blatX	gene	67885	67998	99.2	-	1	ID=gene-trsp_rps12_1;gbkey=gene;gene=rps12;gene_biotype=protein_coding;Note=blatX_hit_rps12-fragment_NC_033354.1%2C_position_1_-_114%2C_psl_score_99.2%2C_coverage_30.65%25%2C_match_30.38%25%2C_fragment_match_99.12%25%25_blatX_hit_rps12_NC_033354.1%2C_position_114_-_372%2C_psl_score_90.8%2C_coverage_69.62%25%2C_match_68.55%25
LBM	blatX	gene	136613	137407	99.2	-	1	ID=gene-trsp_rps12_1;gbkey=gene;gene=rps12;gene_biotype=protein_coding;Note=blatX_hit_rps12-fragment_NC_033354.1%2C_position_1_-_114%2C_psl_score_99.2%2C_coverage_30.65%25%2C_match_30.38%25%2C_fragment_match_99.12%25%25_blatX_hit_rps12_NC_033354.1%2C_position_114_-_372%2C_psl_score_90.8%2C_coverage_69.62%25%2C_match_68.55%25
LBM	blatX	CDS	67885	67998	.	-	1	ID=cds-trsp_rps12_1;gbkey=CDS;gene=rps12
LBM	blatX	CDS	136613	136846	.	-	1	ID=cds-trsp_rps12_1;gbkey=CDS;gene=rps12
LBM	blatX	CDS	137383	137407	.	-	1	ID=cds-trsp_rps12_1;gbkey=CDS;gene=rps12
LBM	blatX	exon	136613	136846	.	+	1	ID=trsp_rps12_1_exon_2;Parent=gene-trsp_rps12_1;gbkey=exon;gene=rps12
LBM	blatX	exon	137383	137407	.	+	1	ID=trsp_rps12_1_exon_3;Parent=gene-trsp_rps12_1;gbkey=exon;gene=rps12
LBM	blatX	intron	136847	137382	.	+	1	ID=blatx_rps12_1_intron_1;Parent=gene-blatx_rps12_1;gbkey=intron;gene=rps12
LBM	blatX	gene	95423	96217	99.2	-	1	ID=gene-trsp_rps12_1;gbkey=gene;gene=rps12;gene_biotype=protein_coding;Note=blatX_hit_rps12-fragment_NC_033354.1%2C_position_1_-_114%2C_psl_score_99.2%2C_coverage_30.65%25%2C_match_30.38%25%2C_fragment_match_99.12%25%25_blatX_hit_rps12_NC_033354.1%2C_position_114_-_372%2C_psl_score_90.8%2C_coverage_69.62%25%2C_match_68.55%25
LBM	blatX	gene	67885	67998	99.2	-	1	ID=gene-trsp_rps12_1;gbkey=gene;gene=rps12;gene_biotype=protein_coding;Note=blatX_hit_rps12-fragment_NC_033354.1%2C_position_1_-_114%2C_psl_score_99.2%2C_coverage_30.65%25%2C_match_30.38%25%2C_fragment_match_99.12%25%25_blatX_hit_rps12_NC_033354.1%2C_position_114_-_372%2C_psl_score_90.8%2C_coverage_69.62%25%2C_match_68.55%25
LBM	blatX	CDS	95423	95447	.	-	1	ID=cds-trsp_rps12_1;gbkey=CDS;gene=rps12
LBM	blatX	CDS	95984	96217	.	-	1	ID=cds-trsp_rps12_1;gbkey=CDS;gene=rps12
LBM	blatX	CDS	67885	67998	.	-	1	ID=cds-trsp_rps12_1;gbkey=CDS;gene=rps12
LBM	blatX	exon	95984	96217	.	-	1	ID=trsp_rps12_1_exon_2;Parent=gene-trsp_rps12_1;gbkey=exon;gene=rps12
LBM	blatX	exon	95423	95447	.	-	1	ID=trsp_rps12_1_exon_3;Parent=gene-trsp_rps12_1;gbkey=exon;gene=rps12
LBM	blatX	intron	95448	95983	.	-	1	ID=blatx_rps12_2_intron_1;Parent=gene-blatx_rps12_2;gbkey=intron;gene=rps12
LBM	blatX	exon	67885	67998	.	-	1	ID=trsp_rps12_1_exon_1;Parent=gene-trsp_rps12_1;gbkey=exon;gene=rps12
