# Supplementary material for: The chloroplast genome sequence and phylogenetic analysis of Apocynum venetum L
Source: PLoS One. 2022 Mar 10;17(3):e0261710. doi: 10.1371/journal.pone.0261710 (PMC8912179; doi:10.1371/journal.pone.0261710)
Supplement: S3 File — (ZIP) [file pone.0261710.s003.zip › Result_LBM_cpDNA_0321/03.anno/LBM_Scaffold_mf_CDS.fasta.stat]

Item	Value
Total_length(bp)	69439
Total_length_withoutN(bp)	69423
Total_number	82
GC_content(%)	38.36
N50(bp)	1503
N90(bp)	387
Average(bp)	846.82
Median(bp)	476.50
Min(bp)	75
Max(bp)	6867
