# Supplementary material for: The chloroplast genome sequence and phylogenetic analysis of Apocynum venetum L
Source: PLoS One. 2022 Mar 10;17(3):e0261710. doi: 10.1371/journal.pone.0261710 (PMC8912179; doi:10.1371/journal.pone.0261710)
Supplement: S3 File — (ZIP) [file pone.0261710.s003.zip › Result_LBM_cpDNA_0321/03.anno/LBM_Scaffold_mf_gene.fasta]

>trnH-GUG_LBM-blatN
GCGGATGTAGCCAAGTGGATTAAGGCAGTGGATTGTGAATCCACCATGCGCGGGTTCAATTCCCGTCGTTCGCC
>ndhI_LBM-blatX
ATGTTCCCTATGGTAACTGAATTCACGAATTATGGTCAACAAACAATACGAGCCGCCAGATACATCGGTCAAGGTTTCACGATTACTCTGTCTCACGCGAATCGGTTACCTATAACTATTCAATATCCGTACGAAAAACTAATCACGTCCGAACGTTTCCGGGGCCGAATCCACTTTGAATTTGATAAATGCATTGCTTGTGAAGTATGCGTCCGGGTATGTCCTATTGATCTACCCGTTGTAGATTGGAAATTGGAAAGTGATATTCGAAAGAAACGATTATTTAATTACAGTATTGATTTTGGGATCTGTATATTTTGTGGTAATTGCGTTGAGTATTGTCCAACAAATTGTTTATCAATGACTGAAGAATACGAACTTTCGAGTTATGATCGTCACGAATTGAATTATAATCAAATTGCTTTGGGTCGGTTACCAACGTCAATAATTGATGATTATACAATTCGCACAATTTCGAATTCGTCTCAGATAAAAAATAGTT
>ycf3_LBM-blatX
ATGCCTAGATCGCGAATAAATGGAAATTTTATTGATAAGACCTTTTCAATTGTAGCCAATATCTTATTACGAATAATTCCGACAACTTCGGGAGAAAGGGAGGCATTTACCTATTACAGAGATGGTGCGATTTGATTCTTTTTTCTTTATTTCAGATTGATTTTCATATTGAGTCATTTCTCTCAGCTTTACGAGAACCGCACACGCGATTCGGAATTTTTGTTTTGAAAAAAAAATCTACGCTTATTGAAGGTGAAGCTTAGAAATAGAACAATTCCTTCTATCGTGTATCCTCGACTAATGCAACCTCAGATGCTATATTTCAATTGTCGATTCAAGTATTCAGCGAAAGGTTACACCTAGAGGGTTCGTGGGTCTCCACTAATACCAATAGGCTGCATAGGGGAAGAAGCACTACACCTAGGAATCAACAATACGAAAACTTTGTTATAAATTACCCCCCTCCTTATCGGGCTCGGGACTAAAAAAATGGTTGGGACAACAAATATCCATCTCGTTCGTCCTTTGGATACTCATATAACCATCGAAGGTTGTTGAAGTGACTAATTCCTGGAAATTAGGAAGCGTTGAAAACAAAGAAATTGTTGGAGTTATCATTTCGATCTAGTCCCAAGACGCTTGGTGATCTCTTGCAGGAAGGTTAGCTAGAGATTTCTTGTAAAAACACTAGCCCTGACCGGTTCATAATGAAAAATAAATGGAATTAAAAAAGATTCCATCTATTATTCTCATTATGCACATGAGGGAGGAGCCGTATGAGATGGAAATCTCATGTACGGTTCTGGAACGGAGATTCTTTTAATTGAATGACGACCGTAACGGATGTCAGCTCAATCCGAAGGAAATTATGCGGAAGCTTTACAGAATTATTATGAAGCTATGCGACTAGAAATTGATCCCTATGATCGAAGTTATATACTATATAATATAGGCCTTATCCACACAAGTAATGGAGAACACACGAAAGCTTTGGAATATTATTTTCGAGCACTCGAACGAAACCCATTCTTACCACAAGCTTTTAATAATATGGCCGTGATCTGTCATTACGTGCGACTATCTCCACTATAGAAAGAAAAAAAAAAGAAAGAAAAGGGGAATATACCAGTAAATACTAGAAAAAACTAGGCTTTCTACATATGCATCGTCTAAAACAACGATTTTTATCAGCTGTAGCAAAGAAAGAAACTTCATAGAAATAGAAGCCGAAATATGAAGAAATAAATACTATGCCTAGCGACTTTTTCTATGGATAAAAAAAGGATCGAATTGATAGAGAATTGATAGAGGAAGCACCGTAAAGATCAATTAGCAAGGTTTTGGTTTTGGGCTGATGCAATAATAACTGCGTACTTATGTCATGATCGGAGATATCCTTATTGAGATAAAAATTAGGAATCCACCTATGTAATAGAGTCGATCCACTAAAGTTTTGAGCAGCGGTGTAGGATCAGATCCCAAAGATAGTAAGTCTTTTCTTATGAAGTATGAAGGAAAGTCTTTTTCAAAGATTCTATATATATTTTTATATGAAACCGAGATAGTTACCTTTCAGAAAATTGTAACGATAGGGGAAATTTCTATCTGTTATTCTTCTGACGGTGGGAAAAAAGATAAAACTAAATAAAACGGATTAGGAATCCAAATTCAAGTTTGAAACTCATGTAATTAATAATTTGACTCTTTGGGATAACCCGAAAAATTGGATAGATCCATAGAAGTCTCATTCGTTAGATAGGATCGATTAAAACGCGGCACCAAGGAAATTAATTGCTGAGCCGTATGAGGTATAGGAAACTCTCAAGTACGGTTCTCAGGAAAGGAATTGACCTACCTATTCCGACCGCGGAGAACAGGCCATTGGACAGGGAGATTCGGAAATAGCGGAAGCTTGGTTCGATCAAGCTGCCGAGTATTGGAAACAAGCTATAGCGCTTACTCCTGGTAATTATATTGAAGCGCATAATTGGTTGAAGATCACGAGGCGTTTCGAATAA
>trnD-GUC_LBM-blatN
GGGATTGTAGTTCAATTGGTCAGAGCACCGCCCTGTCAAGGCGGAAGCTGCGGGTTCGAGCCCCGTCAGTCCCG
>rpl32_LBM-blatX
ATGGCCGTTCCAAAAAAACGTATTTCTACATCAAAAAAACGCATTCGGAAAAATATTTGGAAAAAGAAGGGATATTGGACAGCGTTAAAAGCTTTTTCGTTAGGAAAATCTCTTTCTACAGGAAATTCAAAAAGTTTTTTTGTGGAACAAACAAA
>ndhB_LBM-blatX
ATGATCTGGCATGTACAGAATGAAAACTTCATTCTCGATTCTACGAGAATTTTTATGAAAGCCTTTCATTTGCTTCTCTTCGATGGAAGTTTGATTTTCCCAGAATGTATCCTAATTTTTGGCCTAATTCTTCTTCTGATGATCGATATAACCTCGGATCAAAAAGATATACCTTGGTTATATTTCATCTCTTCAACAAGTTTAGTAATGAGCATAACGGCCCTATTGTTCCGATGGAGAGAAGAACCTATGATTAGCTTTTCGGGAAATTTCCAAACGAACAATTTCAACGAAATCTTTCAATTTCTTATTTTACTATGTTCAACTCTATGTATTCCTCTATCCGTAGAGTACATTGAATGTACAGAAATGGCTATAACAGAGTTTCTCTTATTCGTATTAACAGCTACTCTGGGAGGAATGTTTTTATGCGGTGCTAACGATTTCATAACTATCTTTGTAGCTCCAGAATGTTTCAGTTTATGTTCCTACCTATTATCTGGATATACCAAGAAAGATGTACGGTCTAATGAGGCTACTATGAAATATTTACTCATGGGTGGGGCAAGCTCTTCTATTCTGGTTCATGGTTTCTCTTGGCTATATGGTTCATCCGGGGGAGAGGTCGAGCTTCAAGAAATAGTGAATGGTCTTATCAATACACAAATGTATAACTCCCCGGGAATTTCAATTGCGCTCATATTCATTACTGTAGGAATTGGGTTCAAGCTTTCCCCAGCCCCTTCTCATCAATGGACTCCTGACGTATACGAAGGAGTGCGGTTCGTTCGAGAAATTCCTACCTCTCTATCTATCTCTGAGATGTTTGGATTTTTCAAAACTCCATGGACATGCAGAAGAGAAATGCTATCCCCACTCGGACCAAGACAGAACTTTTACTTGTTCAAATAACAATTAAGGTGAAGCGGGGTCAAGAACGACGAATCTCTTTATGATAAACAGATCCATTTTGCAAGTTCCTTATTACGGGTAGTTCCTACAAAGGATCGGACTAATGACGTATACAATACTTGAATTCTCGATGTAGATGCTACATAGTTGGTTCTCATCCTTCAGAGACTACGAGTGTAATTAAGAGCATCCGTCGACAAAAGGATCACCCTAAGATGATCATCTCATGGCTATTGAGAACGAATTAAATCAGATGGTTCTATTTCTCAATCTTTCTGACTTGCTTTGCTCCTACGGAACCAAGGTCGAAAGGATTGAAAAAATCAGTCATTCACAACCACTGATGAAGGATTCCTCGAAAAGTTAAGGATTAGTAATCCTTTTTAGAAATCGAATGGATTCGGTCTTATACATACGCGAGGAAGGTAATCAAAAAAGAAAGAAGATGAGTTCTTCTTTCTTTTATCACTTAGGAGCCGTGTGAGATGAAAGTCTCATGCACGGTTTTGAATGAGAGAAAGAAGTGAGGAATCCTCTTTTCGACTCTGACTCTCCCACTCCAGTCGTTGCTTTTCTTTCTGTTACTTCGAAAGTAGCTGCTTCAGCTTTAGCCACTCGAATTTTCGATATTCCTTTTTATTTCTCATCAAACGAATGGCATCTTCTTCTGGAAATCCTAGCTATTCTTAGCATGATATTGGGAAATCTCATTGCTATTACTCAAACAAGCATGAAACGTATGCTTGCATATTCGTCCATAGGTCAAATCGGATATGTAATTATTGGAATAATTGTTGGAGACTCAAATGATGGATATGCAAGCATGATAACTTATATGCTGTTCTATATCTCCATGAATCTAGGAACTTTTGCTTGCATTGTATTATTTGGTCTACGTACCGGAACGGATAACATTCGAGATTATGCAGGATTATACACGAAAGATCCTTTTTTGGCTCTCTCTTTAGCCCTATGTCTCTTATCCCTGGGGGGTCTTCCCCCACTAGCTGGTTTTTTCGGAAAACTCTATTTATTCTGGTGTGGATGGCAGGCAGGCCTATATTTCTTGGTTTTAATAGGACTCCTTACAAGCGTTGTTTCTATCTACTATTATCTAAAAATAATCAAGTTATTAATGACTGGACGAAACCAAGAAATAACCCCTCACGTGCGAAATTATAGAAGATCTCCTTTAAGATCAAACAATTCCATCGAATTGAGTATGATTGTATGTGTAATAGCATCTACTATACCAGGAATATCAATGAACCCGATTATTGCAATTGCTCAGGATACACTTTTTTAG
>atpE_LBM-blatX
ATGACCTTACATCTTTGTGTACTAACCCCTAATCGAATTGTTTGGGATTCAGAAGTAAAAGAAATTATTTTATCTACTAATAATGGTCAAATTGGCGTATTACCCTACCATGCCCCCATTGCCACAGCTGTAGATATAGGTATTTTAAAAATACGTCTTAACGGCCAATGGTTAACGATGGCTCTGATGGGTGGTTTTGCTAGGATAGGCAATAATGAGATCACTGTTTTAGTAAATGATGCAGAGAAGGGTAGTGACATTGATCCACAAGAAGCCCGGCAAACTCTTGAAATCGCGGAAGCTAATTTGAGAAAAGCGGAAGGAAAGAGACAAACAATTGAGGCAAATCTAGCTCTCCGCAGAGCTAGGACACGGGTAGAGGCTATCAATGCGGTTTGA
>psbZ_LBM-blatX
ATGACTCTTGCTTTCCAATTGGCTGTTTTTGCATTAATTGCTACTTCATCAATCTTATTGATTAGCGTGCCCGTTGTATTTGCTTCTCCTGATGGTTGGTCGAGTAACAAAAATGTTATATTTTCCGGTACCTCATTATGGATTGGGTTAGTCTTTTTAGTCGGTATTCTTAATTCTCTCATCTCTTGA
>psbD_LBM-blatX
ATGACTATAGCCCTTGGTAAATATACCAAAGACGAAAATGATTTATTTGATATTATGGATGACTGGTTACGTAGGGACCGTTTCGTTTTTGTAGGCTGGTCCGGTTTATTGCTCTTTCCGTGTGCCTATTTCGCTGTAGGGGGTTGGTTCACAGGTACAACCTTTGTAACTTCATGGTATACCCATGGATTGGCCAGTTCCTATTTGGAAGGCTGCAATTTCTTAACTGCCGCAGTTTCTACTCCTGCTAATAGTTTAGCGCACTCTTTGTTATTACTATGGGGTCCCGAAGCACAAGGAGATTTTACTCGTTGGTGTCAATTAGGCGGTCTGTGGACTTTTGTTGCTCTTCATGGCGCTTTCGGATTAATAGGTTTCATGTTACGTCAATTCGAGCTTGCTCGATCTGTTCAATTGCGACCTTATAATGCAATCGCATTCTCTGGTCCAATTGCTGTTTTTGTTTCTGTATTTTTGATTTATCCACTAGGTCAATCTGGTTGGTTCTTTGCGCCTAGTTTTGGCGTAGCAGCTATCTTTCGATTCATCCTCTTTTTTCAAGGGTTTCATAATTGGACATTGAACCCCTTTCATATGATGGGAGTTGCCGGTGTATTGGGCGCTGCTTTGCTATGCGCTATTCATGGTGCTACCGTAGAAAATACTTTATTTGAAGACGGCGACGGTGCAAATACATTCCGTGCTTTTAACCCAACTCAGGCTGAAGAAACTTATTCAATGGTCACCGCTAACCGCTTTTGGTCCCAAATCTTTGGGGTTGCTTTTTCCAATAAACGTTGGTTACATTTCTTTATGTTATTTGTACCAGTAACCGGTTTATGGATGAGTGCTCTTGGAGTAGTTGGCCTGGCCCTGAACCTACGTGCCTATGACTTCGTTTCTCAGGAAATTCGAGCAGCGGAAGATCCAGAATTTGAAACTTTCTACACCAAAAATATTCTCTTAAACGAAGGTATTCGTGCTTGGATGGCGGCTCAAGATCAGCCTCATGAAAACCTTATATTCCCTGAGGAGGTTCTACCACGTGGAAACGCTCTTTAA
>trnL-UAG_LBM-blatN
GCCGCTATGGTGAAATTGGTAGACACGCTGCTCTTAGGAAGCAGTGCTAGAGCATCTCGGTTCGAGTCCGAGTAGCGGCA
>psbK_LBM-blatX
ATGCTTAATATCTTTAGTTTGATCTGTATCTGTCTTAATTCTGCCTTTTATTCAAGTAGTTTTTTCTTCGGAAAATTGCCCGAGGCCTATGCTTTTTTGAACCCAATCGTAGATGTTATGCCAGTCATACCCCTGTTCTTTTTTCTCTTAGCTTTTGTTTGGCAAGCTGCTGTAAGTTTTCGATAA
>rpoC1_LBM-blatX
ATGCGTCAGAATTTTTTTTCTATGATCGATCGGTATAAACATCAACAACTCCGAATTGGATCAGTTTCTCCTCAACAAATAAGCGCCTGGGCCACAAAAATCCTGCCTAATGGAGAGATAGTTGGAGAGGTGACAAAGCCCTATACTTTTCATTACAAAACCAATAAACCGGAAAAGGATGGATTATTTTGTGAAAGCATTTTTGGACCTATAAAAAGTGGAATTTGTGCTTGTGGAAATTATCGAGTAATCGAAAATGAAAAAGAAGACCCGAAATTTTGTGAACAATGCGGAGTCGAATTTGTTGATTCTCGGATACGAAGGTATCAAATGGGCTACATCAAACTCGCATGCCCAGTAACCCATGTGTGGTATTTAAAACGTCTTCCTAGTTATATTGCGAATCTTTTAGATAAATCCCTTAAAGAATTAGAAGGCCTGGTATACTGCGATGTGTGATTTGATCGAAATTCTGATTTTACAGATTCGGAATGAGAAACTGTCATCCCAATCAAATTGGGATGCCCTGGACCTGACGTGTCGCTTGGGACGAGTAACATGAAGCTCAGAATTAGATTAGGAGTGTAATCAATACTCCCAAATAAATAAAAGGGGAATTGATCTATGGTCGATTTCGTAACAAATAACTAGAAATTTCTATTTCTATTTGTACCTCGTAAAAAAGACTTTTTTGTTTTGCGGAATTCACTATTTCCCTTTGGAAAGAAATTCTGTTCAAGTAAGCAAATCTGTCGTATGGTTAGAGGAGTCTATTCATCGCGTATAGACTTTAAGTGCATCGTGGGATAACCATCGAGGTGAAGTCGGGGCCTAAAAGATCTAATGGAACAATACATAGACAAGGAAATCTCTTATGAATTCCAAAGTACTCCCTTAATTCTTAATAATTAAGGTATTCATCATTCGAAGAGAAGTAGACTACTCAAGAATTTTACAATTTTTCATTTATGTTGGAAAATTGAAGAAAATCGAAATAAAAGAAAGATAGAATCCATGAAATCTTGCTTGGTCTTCACAGGGAACTTGAGTAAAGAGTAGATCTTTTTGTTTTGTTTGGGTTTTCTAAAATTTGAACGTGAGAACCCCTCTCTTTATTTGGTGTACTTACTTGAGCCGGATGAAGGAAAATTTTCACGTCCGGTTTTGAAGGGGGGGAGATCCTATAGGATCCTATCCCAATTTTTCTTTTGCTAGGCCAATAACCAAAAAACCCACTTTCTTACGATTACGAGGTTCATTCGAATATGAAATTCAATCTTGGAAATATAGCATCCCGCTTTTTTTTACTACCCAAGGCTTCGATACATTTCGCAATCGAGAAATATCTAGTGGTGCGGGTGCTATCCGAGAACAATTAGCCGATCTAGATTTACGAATTGTTTTAGAAAATTCAGTAGTAGAATGGAAAGAATTAGGGGAAGAAGGGCTCACAGGGAATGAATGGGAAGATCGAAAAGTTGGAAGAAGAAGGGATTTTGTGGTTAGACGTATGGAATTGGCGAAGCATTTTATTCGAACAAATATAGAACCTGAATGGATGGTTTTGTGTCTATTACCAGTTCTTCCCCCGGAGTTGAGACCGATCATTCAGATAGACGGGGGTAAACTAATGAGCTCGGATATTAATGAACTCTATAGAAGAGTTATTTATCGGAACAATACTCTTACCGATCTATTAACAACAAGTAGATCTACGCCGGGAGAATTACTAATGTGTCAGGAGAAATTAGTACAAGAGGCCGTGGATACGCTTCTTGATAATGGAATTCGGGGCCAACCAATGAAGGATGGTCATAATAAAGTTTACAAGTCATTTTCAGATGTAATTGAAGGCAAAGAAGGAAGATTTCGTGAGACTCTGCTTGGCAAACGGGTCGATTATTCAGGGCGTTCCGTTATTGTTGTGGGGCCGTCGCTTTCATTACATCGATGTGGATTGCCTCGAGAAATAGCAATAGAGCTTTTCCAGACATTTGTAATTCGTGGTCTAATTAGACAACATCTTGCTTCGAACATAGGAGTTGCTAAGAGTAAAATTAGGGAAAAAGAACCCATTGTATGGGAAATACTTCAGGAAGTTATGGAGGGACATCCTGTATTGTTGAATAGAGCGCCTACTCTGCATAGATTAGGCATACAGGCATTCCAGCCCATTTTAGTGGAGGGGCGTGCTATTTGTTTACATCCATTAGTTTGTAAGGGATTCAATGCAGATTTTGATGGGGATCAAATGGCTGTTCATGTACCTTTATCTTTGGAGGCCCAAGCCGAGGCCCGTTTACTTATGTTTTCTCATATGAATCTTTTGTCTCCAGCTATTGGGGATCCCATTTCCGTACCAACTCAAGATATGCTTATGGGACTCTATGTATTAACGAGCGGAAATCGTCGAGGTATTTGTGTAAATAGATATAATCCAGGTAATCGCGGAAACTATCAAAATCAAAGAAGTGATAAGAATAACTATGATTATACGAAAGAACCCTTTTTTTGCAATTCCTATGATGCAATTGGGGCTTATCGGCAAAAACGAATAAATTTAGATAGCCCTTTGTGGCTTCGTTGGCGACTAGATCAACGCCTTATTGCTTCAAGAGAAACTCCCATTCAAGTTCACTATGAATCTTTAGGAACTTACTATGAAATTTATGGACACTATCTAATAGTAAGAAGTATAAAAAAAGAAATTCTTTTTATATACATTCGAACCACTCTTGGTCATATTTCTCTTTATCGAGAAATCGACGAAGCCTTACAGGGATTTTCCCATGCCCGTT
>infA_LBM-blatX
ATGAAAGAACAAAAATGGATTCATGAGGGTTTAATTACCGAATCGCTTCCCAACGGCATGTTCCGGGTTCGTTTAGATAATGAGGATCTGATTCTCGGTTATGTTTCAGGAAAGATCCGGCGTAGTTTTATACGGATACTACCGGGAGATAGAGTCAAGGTTGAGGTAAGTCGGTATGATTCAACCAAAGGACGTATAATTTATCGACTCCGCAACAAGGATTCGAAGGATTAA
>trnG-GCC_LBM-blatN
GCGGATATGGTCGAATGGTAAAATTTCTCTTTGCCAAGGAGAAGACGCGGGTTCGATTCCCGCTATCCGCC
>rpl16_LBM-blatX
TAACCCTAAAAGAACCAGATTCCGTAAACAACATAGAGGAAGAATGAAGGGAATATCGTATCGAGGAAATCGTATTTGTTTCGGTAAATATGCTCTTCAGGCACTCGAACCCGCTTGGATCACATCTAGGCAAATAGAAGCCGGTCGACGAGCAATGACACGAAATGCACGTCGTGGTGGGAAACTATGGGTACGTATATTTCCAGACAAACCAGTTACACTAAGGCCCGCAGAAACACGTATGGGTTCGGGAAAAGGATCCCCGGAATATTGGGTAGCTGTTGTTAAACCTGGTCGAATACTTTATGAAATGGGCGGAGTAACAGAAAATATAGCTAGAAGGGCTATTTCAATAGCAGCATCAAAAATGCCCATACGAACTCAATTCATTATTTCGGGATAA
>trnI-GAU_LBM-blatN
GGGCTATTAGCTCAGTGGTAGAGCGCGCCCCTGATAATTGCGTCGTTGTGCCTGGGCTGTGAGGGCTCTCAGCCACATGGATAGTTCAATGTGCTCATCGGCGCCTGACCCTGAGATGTGGATCATCCAAGGCACATTAGCATGGCGTACTCCTCCTGTTCGAACCGGGGTTTGAAACGAAACTTCTCCTCAGGAGGATAGATGGGGCGATTCGGGTGAGATCCAATGTAGATCCAACTTTCAATTCACTCGTGGGATCCGGGCGGTCCGGGGGGGACCACCGCGGCTCCTCTCTTCTCGAGAATCCACACATCCCTTATCAGTGTATGGACAGCTATCTCTCGAGCACAGGTTTAGGTTCGGCCTCAATGGGAAAATAAAATGGAGCACCTAACAACGCATCCTCACAGACCAAGAACTACGAGATCACCCCTTTCATTATGGGGTGACGGAGGGATCGTACCATTCGAGCCGTTTTTTTGTCATGCTTTTCCCGGAGGTCTGGAGAAAGCTGCAATCAATAGGATTTCCCTAATCCTCCCTTCCCGAAAGGAAGAGCGTGAAATTCTTTTTCCTTTCCGCAGGGACCAAGAGATTGGATCTAGCCGTAAGAAGAATGCTTGGTATAAATAACTCACTTCTTGGTCTTCGACCCCCTCAGTCACTACGAACGCCCCCGATCAGTGCAATGGGATGTGTCTATTTATCTATCTCTTGACTCGAAATGGGAGCAGGTTTGAAAAAGGATCTTAGAGTGTCTAGGGTTGGGCCAGGAGGGTCTCTTAACGCCTTCTTTTTTCTTCTCATCGGAGTTCTTTCACAAAGACTTGCCAAGGTAAGTAAGGAAGAAGGGGGGAACAAGCACACTTGGAGAGCGCAGTACAACGGAGAGTTGTATGCTGCGTTCGGGAAGGATGAATCGCTCCCGAAAAGGAATCTATTGATTCTCTCCCAATTGGTTGGACCGTAGGTGCGATGATTTACTTCACGGGCGAGGTCTCTGGTTCAAGTCCAGGATGGCCCA
>trnK-UUU_LBM-blatN
GGGTTGCTAACTCAACGGTAGAGTACTCGGCTTTTAAGTGCGGCTAGGATCTTTTACACATTTGGATGAAGCAAAGGATTCGTCCATACCATCGGTAAAGTTTGGAAGACCACGACTGATCCTGAAAGGGAATGGATGGAAAAAATAGCATGTCGTATTGATGGAGAGTTCTGACAATATTTCATTCTTACTGGGTCCGTACAAAAACCCGTTTGAAGTCTTGGAATGGAACAAAATAAAGTTGGGTCGAATGAATAAATGGATAGGGCCCTCCGGCTTCAATTAACTCTAAGGAAAGACAAAGCAACGAGCTTCCGTTCTAAATTTGAATTATTTCCTGATCTAATTAGACGTTAAAAAAATATTAGTGCCGATCCAGGAAGGGTTGCTCCCCCCATGGGGGGATTCCCGATTTTTTCAATGAATCCTAACTATTTTCATTCTCCATTATGAAAGGGAGATTTGTGTGTAAAAGAAACAGTATATTGATAAATTAAGTTTTTCCGAAATCAAAAGAGCGATTTGGTTGAAAAAATAAAAGATTTTTAAGCACTTTCTTTTCTTATCCTATAATATTATATCTTATCCAAAAATGGAAAAAAGAAGAAATAGAGAATCTGTTAATAAGTTTACCTGGTATCTATTCTTACTAGAATACCCTGTTTTGACTTTTTCGCACTATGTATCATTTGCTAACCCCAAAGTCGTCTATCTTGGATTCAAATAGAATTTCAAATGGAAGAAATACAAAGATATTTACAGCTTGATAGATCTCAACAACCCAGCTTTCTATATCCACTTATCTTTCAGGAGTATATTTATGCACTTGCTCATGACCATAATTTAAACCGAGCTATTTTTTTGGAAAATCCAGGTTATGGCAATAAATCGAGTTTCCTTATTGTGAAACGGTTAATTACTCGAATGTATCAACAGAATCATTTTCTTACTTCTGCTAATGATTCTAGCCAAAATCCATTTATTGAGCGCAACAAAAATTTGTATTCTAAAATGATATCAGAGGGATTTTCATTTATTGTGGAAATTCTGTTTTCTATGCGATTAATATCTTCTGAAGAACGGAAAGGGATATCCCAATCTCATAATTTAAGATCAATTCATTCAATATTTCCTTTCTTAGAAGACAGTTTTTCACATTTTAATTTTATGTTAGATATACAAATACCCCACCCCGTTCATCTGGAAATCTTGGTTCAAACCCTTCGCTATTGGGTAAAGGATGCCCCTTCTTTGCACTTATTACGATTCTTTCTACGCGAGTATTGTAATTGTAATAAAATTCTTTCTTCAAAGAAACCCGGTTTTCTTTTTTTAAGAAAAAGAAATCAAAGATTATTCTTCTTGTTATATAATTTTTATGTATGTGAATACGAATCCATTTTCGTCTTTCTCCATAACCAATCTTCTCATTTACGACCAACAGCCTTTGGGGTCCTTCGTGAACGAATCTATTTCTATGGAAAAATAGAACATTTTTCCGAAGTCTTCGCTAAGGATTTTCCGACCAACTTATGCTTGTTCAAATATTCTTTCATGCATTATGTTAGGTATCAAGGAAAATCCACTCTGCTTTCAAGGGGGACGGCTCTTTTGATGAATAAATGGAAATCTTACCTTGTTAATTTTTGGCAATGTAATTTTGACCTGTGGGTTCACTCGCGAAGGGCCTATATAAAGCAAGTGTACAATGATTCCCTTGACTTTATGGGTTATCTTTCAATTGTGCGACTAACCCCCTTAACGGTACGTAGTCAAATGCTGAAAAATGCATTTCTAATTAAAAATCCTATTAAGAAATTAGATACCCTTGTTCCAATTATTCCTCTGATCAGATCATTCGCTAAAGCGAAATTTTGTAATCTATTAGGACATCCCATTAGTAAGCCGGTTCGGACTGATTTATCAGATTCTGATATTATGGACAGATTTGGGCGTATATGCAGAAATCTTTCTCATTATTATAGTGGATCTTCCAAAAAAAAGAGTTTGTATCGAATAAAGTATATACTTCGACTGTCTTGTGCTAAAACTTTAGCTCGAAAACACAAAAGTACTGTACGGGCTTCTTTGAAAAGATTAGGTTCGGAATTTTTGGAAGAATTCTTCATGTCGGAAGAAGAAGTCTTTTCTTTGACCTTTCCAAGAGTTTATTCTCCTTTTTTGGGGGTCTATAGAAGTCGGATTTGGTATTTGGATATTACTTGTATCAACGATCTGGCGAATCAGCAATGATTCATTCTGAGACTATTTAAATGGAAATTTTTTAAATGAAAATGATAACAAAAGTCGTATTTCATTTATTCTGAAATGTTGATGTAGCATGTAAGTAGCTTGTAATTAGAATGGGGGGTAAATTAACTGACTATTCTTTAAAGTTTTTCTAAAAAAGCAACTGATGTATACATAGGGAAAGCCGTGTGCAACGAAAACTGCAAGCACGGCTTGAGGAGGGGTGTTTACTTAGTTTAACAAGGAAATTATCTACTCCATCCGACTAGTTCCGGGTTCGAATCCCGGGCAACCCA
>ycf4_LBM-blatX
ATGAGTTGGCGATCAGAACATATATGGATAGAACTTATAACGGAGTCTCGAAAAATAAGTAATTTCTGCTGGGCCTTTATCCTTTTTTTAGGTTCATTAGGATTCTTATTGGTTGGAACTTCCAGTTATCTTGGTAGAAATTTGATATCTTTTTTTCCGTCTCAGCAAATCATTTTTTTTCCACAAGGTATTGTGATGTCTTTCTACGGAATCGCAGGTCTCTTTATTAGTTCCTATTTGTGGTGCACAATTTCCTGGAATGTAGGCAGCGGTTATGATCGATTCGATAGAAAGGAAGGCATCGTGTGCATTTTTCGGTGGGGATTTCCTGGAAAAAATCGTCGCATATTCCTCCAATTCCTTATAAAAGATATTCAGTCCATTAGAATAGAAGTTAAAGAGGGTATTTCTGCCCGCCGTGTCCTTTATATGGACATCCGAGGCCAGGGGGCCATTCCCTTAACTCGTACTGATGAGAATGTGACTCCACGAGAAATTGAACAAAAAGCTGCTGAATTGGCCTATTTCTTGCGTGTACCAATTGAAGTATTTTGA
>atpF_LBM-blatX
ATGAAAAATGTAACCGATTCTTTCGTTTCTTTGGGCCATTGGCCATCCGCCGGGAGTTTCGGGTTTAATACCGATATTTTATCAACAAATCTAATAAATTTAAGCGTAGTGCTTGGTGTATTGATCTTTTTTGGAAAGGGAGTGTGTGCGGGTTGTTTATTTCAAGAATATGCTGGATCCAACCAGCTGTACCTTTTTCGTTATAACTAGAAAAGAAAGGTGCACGATCTCACGAATGACTTCGGAATAAATTAAGAAATTTTAGATAAGAACCATAGCATTTCGTGATTCATTGGTAAATTGACTTTGATTCTCTATCAACCAATAATATGTGGCCATTAATATGAATATGGTTAAAGCAAACAGTTTGAAGTCTAGACGCAGCGTGGTACTCTTCCAACCTCTATGTTAATATAGAGATGGTTCAAAATGAATATTTTATGGATAGAGAACACTCCTATTCATAAAATGGTTTTGAACCCCTTATTGTAAAAATGGGTATTTCCCCCCTTTATATCCAATGCTGAATCGACGACCTATGTATAAGTAAGAAGAGTTCTTTGGATTTAAAGAAAAAAAAAAGAAACAACTTTGTTGACAATTACATATTTTTTGTCAGAAGAGTCCTCGAAATATTTTGATTTGGCATTAGTTTATATCTATTTTTTTTTGATATGAAAATATGAACAAACAAAGAATAGAGGATAGGCTCATTACATTCATAAAAAGATATGAGAATTTTTTTTTAAGTAATTGAGTAGGAGAGCCAAATGAGTCGAAAGATTCATGTTTGGTTCGGGAAGGGGTTATGGAAGCTTTGGAATAAATGGAAAGATAATCCACTTTCATTAAGCGATTTATTAGATAATCGAAAACAGAGAATCTTGAATACTATTCGAAACTCAGAGGAACTCCGTGAGGGCGCCATTGAACAGCTGGAAAAAGCCCGGGCTCGCTTACGGAAAGTAGAAATGGAAGCGGATCAGTTTCGAGTAAATGGATACTCTGAGATAGAGCGAGAAAAGTTGAATTTAATTAATTCAACTTCTAAGACTTTAGAACAATTAGAAAATTACAAAAATGAAACTATTCAATTTGAACAACAAAGGGCGATTAATCAAGTCCGCCAGCGGGTTTTCCAACAAGCCTTACGGGGGGCCCTGGGAACTCTGAATAGTTGTTTAAATAACGAGTTACATTTACGTACCATTAGTGCCAATATTGGCATGTTAGGGTCAATGAAAGAAATAACTGATTAG
>matK_LBM-blatX
ATGGAAGAAATACAAAGATATTTACAGCTTGATAGATCTCAACAACCCAGCTTTCTATATCCACTTATCTTTCAGGAGTATATTTATGCACTTGCTCATGACCATAATTTAAACCGAGCTATTTTTTTGGAAAATCCAGGTTATGGCAATAAATCGAGTTTCCTTATTGTGAAACGGTTAATTACTCGAATGTATCAACAGAATCATTTTCTTACTTCTGCTAATGATTCTAGCCAAAATCCATTTATTGAGCGCAACAAAAATTTGTATTCTAAAATGATATCAGAGGGATTTTCATTTATTGTGGAAATTCTGTTTTCTATGCGATTAATATCTTCTGAAGAACGGAAAGGGATATCCCAATCTCATAATTTAAGATCAATTCATTCAATATTTCCTTTCTTAGAAGACAGTTTTTCACATTTTAATTTTATGTTAGATATACAAATACCCCACCCCGTTCATCTGGAAATCTTGGTTCAAACCCTTCGCTATTGGGTAAAGGATGCCCCTTCTTTGCACTTATTACGATTCTTTCTACGCGAGTATTGTAATTGTAATAAAATTCTTTCTTCAAAGAAACCCGGTTTTCTTTTTTTAAGAAAAAGAAATCAAAGATTATTCTTCTTGTTATATAATTTTTATGTATGTGAATACGAATCCATTTTCGTCTTTCTCCATAACCAATCTTCTCATTTACGACCAACAGCCTTTGGGGTCCTTCGTGAACGAATCTATTTCTATGGAAAAATAGAACATTTTTCCGAAGTCTTCGCTAAGGATTTTCCGACCAACTTATGCTTGTTCAAATATTCTTTCATGCATTATGTTAGGTATCAAGGAAAATCCACTCTGCTTTCAAGGGGGACGGCTCTTTTGATGAATAAATGGAAATCTTACCTTGTTAATTTTTGGCAATGTAATTTTGACCTGTGGGTTCACTCGCGAAGGGCCTATATAAAGCAAGTGTACAATGATTCCCTTGACTTTATGGGTTATCTTTCAATTGTGCGACTAACCCCCTTAACGGTACGTAGTCAAATGCTGAAAAATGCATTTCTAATTAAAAATCCTATTAAGAAATTAGATACCCTTGTTCCAATTATTCCTCTGATCAGATCATTCGCTAAAGCGAAATTTTGTAATCTATTAGGACATCCCATTAGTAAGCCGGTTCGGACTGATTTATCAGATTCTGATATTATGGACAGATTTGGGCGTATATGCAGAAATCTTTCTCATTATTATAGTGGATCTTCCAAAAAAAAGAGTTTGTATCGAATAAAGTATATACTTCGACTGTCTTGTGCTAAAACTTTAGCTCGAAAACACAAAAGTACTGTACGGGCTTCTTTGAAAAGATTAGGTTCGGAATTTTTGGAAGAATTCTTCATGTCGGAAGAAGAAGTCTTTTCTTTGACCTTTCCAAGAGTTTATTCTCCTTTTTTGGGGGTCTATAGAAGTCGGATTTGGTATTTGGATATTACTTGTATCAACGATCTGGCGAATCAGCAATGA
>petG_LBM-blatX
ATGATTGAAGTTTTTCTATTTGGAATCGTTTTAGGTCTAATTCCTATTACCTTGGCTGGATTATTCGTAACTGCATACTTACAATACAGACGTGGTGATCAGTTAGACCTTTGA
>psbC_LBM-blatX
ATGAAAACCTTATATTCCCTGAGGAGGTTCTACCACGTGGAAACGCTCTTTAATGGAACTTTAGCTTTAGCTGGTCGTGACCAAGAAACCACCGGTTTCGCTTGGTGGGCCGGAAATGCCCGACTTATCAATTTATCCGGTAAACTGCTAGGAGCTCATGTAGCTCACGCTGGATTAATCGTATTCTGGGCCGGAGCAATGAACCTATTTGAAGTGGCTCATTTCGTACCAGAGAAGCCTATGTATGAACAAGGGTTAATTTTACTTCCCCACCTGGCTACTCTAGGTTGGGGGGTAGGTCCTGGGGGGGAAGTTATAGACACTTTTCCGTACTTTGTATCTGGAGTACTTCATTTAATTTCCTCTGCGGTTTTGGGCTTTGGCGGTATTTATCATGCACTTCTTGGTCCCGAGACGCTTGAAGAATCTTTTCCATTCTTCGGTTATGTATGGAAAGATAGAAATAAAATGACCACAATTTTAGGTATTCACTTAATCTTGTTAGGTCTAGGTGCTTTTCTTCTAGTATTCAAGGCTCTCTATTTTGGGGGCGTGTATGATACTTGGGCTCCGGGAGGGGGAGATGTAAGAAAAATTACCAACTTGACTCTTAGCCCGAGTATAATATTTGGTTATTTACTAAAATCCCCCTTTGGAGGGGAAGGGTGGATTGTTAGTGTGGACGATTTAGAAGATATAATCGGAGGACATGTATGGTTAGGTTCCATTTGTATACTTGGCGGAATTTGGCATATCTTAACTAAACCCTTCGCGTGGGCCCGACGCGCACTTGTATGGTCTGGAGAGGCTTACTTATCTTATAGTTTAGGGGCTTTAGCCGTCTTTGGTTTCATTGCGTGTTGTTTTGTCTGGTTCAACAATACCGCCTATCCTAGTGAGTTTTACGGACCCACTGGGCCAGAAGCTTCTCAAGCTCAAGCATTTACTTTTCTAGTTAGAGACCAACGCCTTGGGGCTAACGTGGGATCCGCGCAAGGGCCTACTGGTTTAGGTAAATATCTAATGCGTTCCCCAACCGGAGAAGTCATTTTTGGAGGAGAAACGATGCGTTTTTGGGATCTGCGTGCTCCTTGGTTAGAACCTCTAAGGGGTCCGAATGGATTGGACTTGAGTAGGTTGAAAAAAGACATACAACCTTGGCAAGAACGACGTTCCGCAGAATATATGACTCATGCTCCTTTAGGTTCTTTAAATTCCGTAGGTGGCGTAGCTACCGAGATCAATGCAGTCAATTATGTCTCCCCTAGAAGTTGGTTAGCTACCTCTCATTTTGTTCTAGGATTTTTCTTCTTCGTAGGTCATTTGTGGCACGCGGGAAGGGCTCGCGCAGCTGCAGCAGGATTTGAAAAAGGAATTGATCGTGATTTTGAACCTGTTCTTTCTATGACCCCTCTTAATTGA
>rpl33_LBM-blatX
ATGGCCAAGGGTAAAGATGTCCGAGTAACGGTGATTTTGGAATGTACCAGTTGTGTCCGAAACGAGGTTAATGGGGTATCGAGGGGCATTTCCAGATACATTACTCAAAAGAATCGTCACAATACGCCTAATCGATTAGAATTGAGAAAATTCTGTCCGCATTGTTCCAAATATACAATTCATGGAGAGATAAAGAAATAG
>trnA-UGC_LBM-blatN
GGGGATATAGCTCAGTTGGTAGAGCTCCGCTCTTGCAATTGGGTCGTTGCGATTACGGGTTGGATGTCTAATTGTCCGGGCGGTAATGATAGTATCTTGTACCTGAACCGGTGGCTCACTTTTTCTAAGTAATGGGGAAGAGGACCAAAACATGCCACTGAAAGACTCTACTGAGACAAAGATAAGGCTGTCAAGAACGTAGAGGAGGTAGGATGGGCAGTTGGTCAGATCTAGTATGGATCGTACATGGACGGTAGTTGGAGTCGGCGGCTCTCCCAGGGTTCCCTCATCTGAGATACCTGGGGAAGAGGATCAAGTTGGCCCTTGCGAACAGCTTGATGCACTATCTCCCTTCAACCCTTTGAGCGAAATGCGGCAAAAGAAAAGGAAGGAAAATCCATGGACCGACCCCATCATCTCCACCCCGTAGGAACTACGAGATCACCCCAAGGACGCCTTCGGCATCCAGGGGTCACGGACCGACCATAGAACCCTGTTCAATAAGTGGAACGCATTAGCTGTCCGCTCTCAGGTTGGGCAGTAAGGGTCGGAGAAGGGCAATCACTCATTCTTAAAACCAGCGTTCTTAAGGCCGACCAAAGAGTCGGGCGGAAAAGGGGGGAAAGCTCTCCGTTCCTGGTTCTCCTGTAGCTGGATCCTCCGGAACCACAAGAATCCTTAGTTAGAATGGGATTCCAACTCAGCACCTTTTGAGTGAGATTTTGAGAAGAGTTGCTCTTTGGAGAGCACAGTACGATGAAAGTTGTAAGCTGTGTTCGGGGGGGAGTTATTGTCTATCGTTGGCCTCTATGGTAAAATCAGTCGGGGGACCTGAGAGGCGGTGGTTTACCCTGCGGCGGATGTCAGCGGTTCGAGTCCGCTTATCTCCA
>rpoC2_LBM-blatX
ATGGCAGAACGGGCTAATCTGGTCTTTCACAATAAAGCGATAGACGGAACTGCCATGAAACGACTTATTAGTCGATTAATAGATCACTTCGGAATGGCATATACATCACACATCTTGGATCAAGTAAAAACTCTGGGTTTCCACCAAGCTACCGCTACATCCATTTCATTAGGAATTGATGATCTTTTAACAATACCTTCGAAAGGGTGGCTAGTTCAAGATGCCGAACAACAAAGTTTGATTTTAGAAAAACACCACCATTATGGGAATGTACACGCAGTAGAAAAATTACGCCAATCCATTGAAATATGGTATGCTACAAGTGAATATTTGCGACAAGAAATGAATCCGAATTTTAGGATGACTGACCCTTTTAATCCAGTTCATATAATGTCTTTTTCGGGAGCTAGAGGAAATGCATCTCAGGTACATCAATTAGTAGGTATGAGAGGCTTAATGTCGGATCCTCAAGGACAAATGATTGATTTACCCATTCAAAGCAATTTACGCGAAGGACTCTCTTTAACAGAATATATCATTTCTTGCTATGGAGCCCGGAAAGGGGTTGTGGATACTGCTGTACGAACATCAGATGCTGGATATCTCACGCGCAGACTTGTTGAAGTAGTACAACACATTGTTGTACGCCGAACAGACTGTGGCACCTCCCGGAGTATTTCTGTGAGTCCTCGAAATGGGAAAATGCCGGAAAGGATTTTTATTCAAACATTAATTGGTCGTGTATTAGCAGATGATATATATATGGGTCCGCGTTGTATTGCCACTCGAAATCAAGACATTGGGATTGCACTTGTAAATCGATTCATAACCTTTCGAGTACAACCAATATCTATTCGAACTCCCTTTACCTGTAGGAGTACATCTTGGATCTGTCGATTATGCTATGGGCGGAGTCCCACTCATGGCGACCTGGTTGAGTTGGGGGAGGCTGTAGGTATTATTGCGGGTCAATCAATTGGAGAGCCGGGTACTCAATTAACATTAAGAACTTTTCATACCGGCGGAGTATTCACGGGAGGTACTGCAGAACATGTGAGAGCGCCTTCTAATGGAAAAATCAAATTTAATGAGGATTTTGTTCATCCGACACGTACACGTCATGGACATCCTGCTTTTCTATGTACTATAGACTTGTATGTAACTATTGAGAGTGAAGATATTATACATAATGTGAATATTCCACCCAAAAGTTTTCTTTTAGTTCAAAATGATCAATATGTAGAATCCGAGCAAGTGATTGCGGAGATTCGCGCGGGAATGTCCACTTTGAATTTTAAAGAGAAGGTTCGAAAATATATTTATTCCGACTCAGACGGGGAAATGCACTGGAGTACCGATGTCGATCATGCACCTGAATTTACATATGGTAATGTGCATCTATTACCAAAAACGAGTCATTTATGGATATTATTAGGAGGGCCGGGCAGATCCAGTCCAGTCTCCCTTTCGCTTCACAAGGATCAAGATCAAACGAGCGCGCATTCTATTTCTGTCAAGCAAAGATATACTTCGGTAACTAAGAGATACAATTCGGATTTTGATGGTAAAAAAAAAGATAGCATTCCTGATTATTCACACCTTAATCAAGTCATATGTACTGCTCATTGTAATCTCATATATCCGGACATTCTCCGTGAAAATTCAGATTTATTGTCAAAGAGGCGAAGAAATCGATTTATTATTCCACTCCAATCGTGCGAGAATGAACTAATGTCCCCTCTGGGTATCTCGATTGAACTCCCCATAAATGGTATTTTCCGTAGAAATAGTATTCTTTCTTATTTCGATGATCCTCGGTATAGAAGAAAGAGTTCGGGAATTACTAAATATGGGACTATAGAAATGCATTCTATCCTTAAAAAGGAAGATTCGATTGAGTATCGGGGGGTCAAGGAATTTAGGACAAAATACCAAATGAAAGTAGATCGCCTTTTTTTCATTCCCGAGGAAGTTCATATCTTACCAGGATCTTCTTCCATAATGGTACGGAACAATAGTATCATTGGGGTAGATACACAAATCACTTTAAATCTAAGAAGCCGGGTAGGCGGGTTGGTCCGGTTGGAGAGAAAAAAAAAAAAAATTGAACTTAAAATATTTTCTGGAGATATCCATTTTCCTGGAGAAATAGATACGATATCCCGGCATAGTGGCGTTTTGATACCACCAGGAAGGGGAAAAGGAAATTCCAAGGAATTTCAAAAATTGAAAAATTGGATCTATGTCCAACGGATTACACCTAGCAAAAAAAAGCATTTTGTTGTGGTTCGACCTGTCGTCACATATGAAATAACGAACGGTCTAAATTTAGCAACACTTTTCCCCCCCGATATGTTGCAGGAAAGGGATATTGTCCAACTTCGAGTTATCAATTATATCCTTTATGGAAATGGGAAACCGATTCGAGGAATTTATGATACAACTATTCAATTAGTTCGGACTTGTTTAGTATTAAATTGGGACCAAGACAAAAAAAGTTCTTCTGGCGAAGAAGCCCGTGCTTCTTTTGTTGAAATAAGGATAAATGGTTTGATTCGACATTTCCTCAGAATCGACTTGGCGAAATCCCCTATTTCCTATATCGGAAAAAGGAATGATCCCTCAGGTTCAGGATTGTTCTCTGAGAATGGATCAGATTACACCAATATCAATCCGTTTTCCTCCATACATTCCTATTCAAAGGCAAGAATTCAACAATTCCTTAACCCCAATCAAGGAACTATTCATACGTTGTTGAATAGAAATAAGGAATTTCAACCATTGATAATTTTGTTATCATCCAACTGTTCTCGAATGGGTCCATTCAACGATCTAAAATATCACAATGGAATAAAAGAATCAATTCATCAAAAGGATCCCCGAATTCCAATTATCAATTCGTTGGGCCCTTTAGGATCAGCTCCCCCAATTGATAATTTTTATTTATTTTACCACTTAATAACTCACAATCAAATCTTGTTAACTAACTATTTGCAACTTGACAATTTCAAACGGACTTTTCAAGTAATTAAATATTATTCAATAGATGAAAGTGGGAATTTTTATAATCCCGACCCATGCAGTAACATTATTTTCAATCCATTCAATTTGAATTGGTTTTTTCTCCGGCACAATTATTGTGAAGAGACGTCTACAATAATTAGCCTTGGACAGTTTATTTGTGAAAATGTGTGTATAGCCAAAAGCGGACCACACCTAAAATCGGGTCAAGTTATCTTTGTTCAAGCCGATTCCGTAGTAATACGATCAGCTAAGCCTTATTTGGCCACCCCGGGGGCAACCGTTCATGGCCATTATGGGGAAATCCTTTATGAAGGCGATACATTAGTTACATTTATATATGAAAAGTCGAGATCTGGGGACATAACGCAGGGTCTTCCAAAAGTGGAACAAGTGTTAGAAGTGCGCTCGATTGATTCAATATCGATGAATCTAGAAAAGAGGATTGAGGGTTGGAACGACTGTATAACAAGAATTATTGGATTTCCTTGGGGATTTTTTATTAGTGCTGAGCTAACTATAGTGCAAAGTCGTATCTCTTTGGTCAATAAGATCCAAAAGGTTTATCGATCCCAGGGGGTGCAGATTCATAATAGGCATATAGAAATTATTGTACGTCAAATAACATCAAAAGTGTTGGTTTCAGAAGATGGAATGTCTAATGTTTTTTCACCCGGAGAACTAATCGGATTGTTGCGAGCAGAACGAATGGGACGCGCTTTGGAAGAAGCGATCTGTTACCGAGCCATCTTATTGGGAATAACAAGAGCATCTCTCAATACCCAAAGTTTCATATCTGAAGCAAGTTTTCAAGAAACTGCTCGAGTTTTAGCAAGGGCAGCTCTCCGGGGGCGTATTGATTGGTTGAAAGGTCTGAAAGAGAACGTTGTTTTGGGGGGGATGATACCTGTCGGGACCGGGTTCAAGGGATTAGTGCACCCTTCAAAACAACATAACAAGATTCCTTTGAAAACCAAAAAAAAGAATCTATTCGAGGTGAAAATGAGAGATATTTTGTTTCACCAGAGAAAATTAGTTGATTCTTCCCTTTCAAAGAATTTCCACGATACATGAGAACAATCATTTATAGGATTTACTGATTCCTAA
>rpl23_LBM-blatX
ATGGATGGAATCAAATATGCAGTATTTACAGACAAAAGTATTCGGTTATTGGGGAAAAATCAATATACTTCTAATGTCGAATCGGGATCAACTAGGACAGAAATAAAGCATTGGGTCGAACTCTTCTTTGGTGTCAAGGTAATAGCTATGAATAGTCACCGACTTCCGGGAAAGGGTAGAAGAATGGGACCTATTATGGGACATACAATGCATTACAGACGTATGATCATTACGCTTCAACCGGGTTATTCTATTCCACCTCTTAGAAAGAAAAGAACTTAA
>psbJ_LBM-blatX
ATGGCCGATACTACTGGAAGGATTCCTCTTTGGATAATAGGTACTGTAACTGGTATTCTTGTGATCGGTTTAATAGGTGTTTTCTTTTATGGTTCATATTCCGGATTGGGTTCATCCCTCTAG
>rps16_LBM-blatX
ATGGTAAAACTTCGTTTGAAACGATGTGGTAGAAAGCAACGTGCGACTTGAAGGACATGATCCATTGTGGATTCTTTCTTATATCCACCATTTTGATTTCTATAGGAATGAAGGTGCTCTTGGCTTCGACATCCGTTGGTAACCTAACTAGTCCACGGTGGAGCTCGAATAGAAAGTATTAATTCATTTTTCAGGACAAGAATCTAGGGTTAATGCAAATCAATAAATTGGAGCAACTTTGTGAATATATCTTCGATATAGAAATCGAAGGGATCCCATTCGAGCGAGTTTCCAATTCAAAAGGACAATTTGTTGAAATTAATCAAACACTTTCGATCCGAAGTGGATCACCTGGGAATCAATTGTCCGTAGGATTCTTTGATAGAAGGAAATCACAAAAAGGGGTATGTTGCTGCCATTTTGAAAGGATTAAGAAGGACCGAAGTAATGCCTAAACCCAATGATTTAAAAAAAGATAAAGGATCTCAGAACAAGGAAACACCATTTTAATTGTCTCACTAACTGGGCCAGACTTAAGAATCCAAATCTATTTTCGAGACAAGCAAAAAAAGGGGTAAAGACTACTCAGAAAGAGTCTCTTTTGAATTATTTGAGAGTTATCTAACTTGAGTTATGAGTACGAATGGTTTCTTTTTCATTTTTAAGATTTTTAAGAAAGAAGAAGAAAAAAAGACTTAAACCCTAGTCTAATTGATTTGATGATTTTATAGAATCTTTTGTCATTTATGTAATTTATTCGAATTCCATGCCATAGATAAAATTTCAAATCCAATTCTTTTTTTCTCGAGCCGTACGAGGAGAAAACTTCCTATACGTTTCTAGGGGGGGTGTATTGTTCATCTACATCTATCTCAATGAGTTGTCTATCGAATCGTTGCAATTGATGTTCGATCTCGAAGAGAAGGAAAAGCTCTTCAGAAAGTGGGTTTTTATGATCCGATAAAGAATCAAACTTATTTAAATGTTCCTGCGATTCTCTATTTCCTTGAAAAAGGGGCTCAACCTACGGGAACTGTTCAAGATATTTTTAAAAGAGTGGGGGTTTTTAAGGAACTTCATTCTAATCAAACGAAATTCAATTAA
>rbcL_LBM-blatX
ATGTCACCACAAACAGAGACTAAAGCAAGTGTTGGATTCAAAGCCGGTGTTAAAGAGTACAAATTGACTTATTATACTCCTGAATACGAAACTAAAGATACTGATATCTTGGCAGCATTCCGAGTAACTCCTCAACCCGGAGTTCCACCCGAAGAAGCAGGGGCCGCGGTAGCTGCCGAATCTTCTACTGGTACATGGACAACTGTGTGGACCGATGGACTTACCAGCCTTGATCGTTACAAAGGGCGATGCTACCACATCGAGCCCGTTCCTGGCGAAGAAGATCAATTTATTGCTTATGTAGCTTACCCCTTAGACCTTTTTGAAGAAGGTTCTGTTACTAACATGCTTACTTCCATTGTAGGTAATGTGTTTGGGTTCAAAGCCCTACGCGCTCTACGTCTGGAAGATTTGCGAATCCCTCCGGCTTATGTTAAAACCTTCCAAGGTCCGCCTCATGGCATCCAGGTTGAGAGAGATAAATTGAACAAATATGGTCGTCCCCTGTTGGGATGTACTATTAAACCTAAATTGGGGTTATCAGCTAAAAACTACGGTAGAGCAGTTTATGAATGTCTTCGTGGTGGACTTGATTTTACCAAAGATGATGAAAACGTGAACTCCCAACCGTTTATGCGTTGGAGAGATCGTTTCTTGTTTTGTGCCGAAGCAATTTTTAAATCACAGGCTGAAACCGGCGAAATCAAAGGGCATTACTTGAATGCTACTGCAGGTACATGCGAAGAAATGTACAAAAGAGCTATATTTGCTAGAGAATTGGGAGTTCCTATCGTAATGCATGACTATTTAACAGGAGGATTCACTGCAAATACGAGCTTGGCTCATTATTGCCGAGACAATGGCCTACTTCTTCACATCCACCGTGCAATGCACGCAGTTATTGATAGACAGAAGAATCATGGTATGCACTTCCGCGTATTAGCTAAAGCGTTACGTATGTCCGGTGGAGATCATATTCACGCGGGTACCGTAGTAGGTAAACTTGAAGGGGAAAGAGACATCACTTTGGGCTTTGTTGATTTACTGCGTGATGATTTTATTGAAAAAGATCGAAGTCGCGGTATTTATTTCACTCAAGATTGGGTCTCTCTACCGGGTGTTCTGCCGGTGGCTTCAGGGGGTATTCACGTTTGGCATATGCCCGCTCTGACCGAGATCTTTGGGGATGATTCTGTACTACAGTTCGGTGGAGGAACTTTAGGACACCCTTGGGGTAATGCGCCAGGTGCCGTAGCGAATCGAGTAGCTCTAGAAGCATGTGTACAAGCTCGTAATGAAGGACGTGATCTTGCTGTTGAGGGTAATGAAATTATCCGCGAGGCTAGCAAATGGAGTCCTGAATTGGCTGCTGCTTGTGAGGTATGGAAAGAGATCAGATTTAATTTTAAAGCAGTGGATACTTTGTAA
>trnL-UAA_LBM-blatN
GGGGATATGGCGAAATCGGTAGACGCTACGGACTTAATTGGATTGAGCCTTGGTAAGGAAACCTACTAAGTGATGACTTTCAAATTCAGAGAAACCCCGGAATTAAGAAAAAGGGCAATCCTGAGCCAAATCCTATTTTCCACAAACAAAGGTTCCGAAAACGAAAACAAGGATAGGTGCAGAGACTCGACGGAAGCTATTCTAACAAATGGAGTTGGACGCGTTGGTAGAGAAATCTTTCCATCGAAAACTCAGAATTGATCAAACAATTCACTCCATAGTCTGTTGATGTTCTTTTCAAGAACGGATTAATCGGACGAGAATAAAGATAGAGTCCCGGTCTACATGTCAATGCTGGCAACAATGAAATTTATAGTAAGAGGAAAATCCGTCGACTTAAAAAATCGTGAGGGTTCAAGTCCCTCTATCCCCA
>petN_LBM-blatX
ATGGATATAGTAAGTCTTGCTTGGGCTGCTTTAATGGTAGTCTTTACATTTTCCCTTTCACTCGTAGTGTGGGGCAGAAGTGGACTCTAG
>rpl2_LBM-blatX
ATGGCGATACATTTATACAAAACTTCTACCCCGAGCACACGCAATGGAACCGTAGACAGTCAAGTGAAATCCAATCCACGAACTAATTTGATCTATGGACAACATCGTTGTGGTAAAGGTCGTAATGCCAGAGGAATCATTACCGCAGGGCATAGAGGGGGAGGTCATAAGCGTCTATACCGTAAAATCGATTTTCGACGGAATGAAAAAGACATATATGGTAGAATCGTAACCATAGAATACGACCCTAATCGAAATGCATACATTTGTCTCATACACTATGGGGATGGCGAGAAGAGATATATTTTACATCCCAGAGGGGCTATACTTGGAGATACCATTGTTTCTGGTACAGAAGTTCCTATAAAAATGGGAAATGCCCTACCTTTGAGTGCGGTTTGAACTATTGATTTACGTAATTGGAAGTAACCAATTAGGTTTACGACGAAACCTAGAAATCGATCACTGATCCAATTTGAGTACCTCTACAGGATAGACCTCAACAGAAAACTGAAGAGTAACGGCAGCAAGTGAGTGAGTTCAGTAGTTCCTCATATAAAATTATTGACTCTAGAGATATAGTAATATGGAGAAGACAAAATTGTTTCAAGCACCGACAGAACCGGAAGCGCCCCTTCTTTCAAAGGGAGGAGGACGGGTGATTCACATTTCATTTGATGGTCAGAGGCGAATTGAAAGCTAAGCAGTGGTAATTCTAAAGATTCCCGGGGGGAAAAATAGAGATGTCTCCTACGTTACCCATAATATGTGGAAGTATCGACGTAATTTCATAGAGTCATTCGGTCTGAATGCTACATGAAGAACATAAGCCAGATGACGGAACGGGAAGACCTAGGATGTAGAAGATCATAACATGAGTCATTCGGTTGGATTCATATATCCACCCATGGGTCATTGTACGATATAAGATCCATCTGTATAGATATCATCATCTACATCCAGAAAGCCGTATGCTTTGTAAGAAGCTTGTACAGTTTGGGAAGGGGTTTTGATTGATCAAAAAGAAGAATCTACTTCAACCGATATGCCCTTAGGCACGGCCATACATAACATAGAAATCACACTTGGAAAGGGTGGACAATTAGCTAGAGCAGCGGGTGCTGTAGCGAAACTGATTGCAAAAGAGGGGAAATCGGCCACATTAAAATTACCTTCTGGGGAGGTCCGTTTGATATCCAAAAACTGCTCAGCAACAGTCGGACAAGTGGGGAATGTTGGGGTGAACCAGAAAAGTTTGGGTAGAGCCGGATCTAAGCGTTGGCTAGGTAAGCGTCCTGTAGTAAGAGGAGTAGTTATGAACCCTGTAGACCATCCCCATGGGGGTGGTGAAGGGAGAGCCCCAATTGGTAGAAAAAAACCCACAACCCCTTGGGGTTATCCTGCACTTGGAAGAAGAAGTAGAAAAAGGAATAAATATAGTGATAATTTGATTCTTCGTCGCCGTAGTAAATAG
>rps18_LBM-blatX
ATGGATAAATCCAAACGACCTTTTCTTAAATCCAAGCGATCTTTTCGTAGGCGTTTGCCCCCGATTCAATCGGGGGATCGAATTGATTATAGAAATATGAGTTTAATTAGTCGATTTATTAGTGAACAAGGAAAAATATTATCTAGACGAGTGAATAGATTGACCTTGAAACAACAACGATTAATTACTATTGCTATAAAACAAGCTCGTATTTTATCTTTGTTACCCTTTCTCAATAATGAGAAACAATTTGAAAGAAACGAGTCGACCGCTAGAACTACTGGTCTTAGAACCAGAAACAACTAG
>trnE-UUC_LBM-blatN
GCCCCCATCGTCTAGTGGTTCAGGACATCTCTCTTTCAAGGAGGCAACGGGGATTCGACTTCCCCTGGGGGTA
>psbM_LBM-blatX
ATGGAAGTAAATATTCTTGCATTTATTGCTACTGCACTATTCATTCTAGTTCCTACCGCCTTTCTACTTATCATTTACGTAAAAACAATCAGTCAAAATGATTAA
>ccsA_LBM-blatX
ATGATATTTTCAACCTTAGAACACATATTAACTCATATTTCCCTTTCCATTGTTTCAATCGTAATTACAATTCGTTTAATAACCTTTTTTTGCGTAGATGAAATCGCACAACTGTACGATTCATCCGAAAAAGGCTTGATAGTTAGTTTTTTCTGTATAACAGGATTATTAGTTACGCGTTGGATTTATTCGGGTCATTTTCCACTAAGCGATTTATATGAATCATTAATCTTCCTTTCATGGGGTTTTTCCCTTATTCATATAGTTCCGTATTTCAAACAAAATCAAAATTTATTAAGCATAATAACCGGTTCAAGCGCTATTTTTACCCAGGGTTTTGCTACTTCCGGACTTTTAACTCAAATACACCAATCTTCCATATTAGTACCTGCTCTTCAATCCGAGTGGTTAATAATGCATGTAACTATGATGATATTGGGCTATGCGTCCCTTTTATGTGGATCATTATTATCAGTAGCACTTGTAGTCATTACATTTCGAAAAAACAGAAGGATTTCTTCTAAAAGTACTTTTTTATTAAAAGAATCCTTTTTCGTTGGTGAAATTGAATACATGAATAAAAGAAGCAATCTTTTACAAACTACTTCTTTTTTTTCGAGTAAGAATTATTACAGATCTCAATTAATTCAACAATTAGATTATTGGAGTTATCGAATTATTAGTCTAGGGTTTTTATTTTTAACCATAGGTATTCTGTCAGGAGCAGTATGGGCTAACGAAGCTTGGGGATCCTATTGGAATTGGGATCCAAAAGAAACTTGGGCATTTATTACTTGGATCGTATTTGCGATTTATTTCCATACTCGAACAAATATAAACCCCCAAGGTGCCAATTCGGCAATTGTAGCGTCTATAGGCTTTCTTATAATTTGGATATGCTATTTTGGGGTTAATCTATTAGGACTAGGACTACACAGTTATGGTTCGTTTACATTAACATCTAATTGA
>trnS-GGA_LBM-blatN
GGAGAGATGGCCGAGTGGTTCAAGGCGTAGCATTGGAACTGCTATGTAGGCTTTTGTTTACCGAGGGTTCGAATCCCTCTCTTTCCG
>ndhC_LBM-blatX
ATGTTTCTGCTTTACGAATATGATATTTTTTGGGCATTTTTAATAATATCAAGTCTTATTCCTATTTTGGCTTTTTTAATTTCCGGGGTTTTAGCTCCGATTAACAAAGGACCCGAGAAACTTTCTAGCTATGAATCGGGTATAGAACCGATGGGCGACGCTTGGTTACAATTTAGAATCCGTTATTATATGTTTGCTCTAGTTTTTGTTGTTTTTGATGTTGAAACGGTTTTTCTTTATCCCTGGGCAATGAGTTTCGATGTATTGGGTATATCTGTATTTATAGAAGCTTTAATTTTTGTGCTTATCTTAATTGTTGGTTTAGTTTATGCATGGCGAAAGGGGGCATTGGAATGGTCTTAA
>rpl22_LBM-blatX
ATGCTAAAAAATAAAAAGACAGAAAAAAAAAAAGAAGTATATGCTTTAGGTCAACATATCTCTATGTCTGCTGACAAAGCACGAAGAGTAATTGACCAAATTCGCGGACGTTCCTATGAGGAAACACTTATGATACTTGAACTTATGCCCTATCGAGCATGTTATCCCATTTTTAAATTGGTTTATTCTGCAGCAGCAAATGCGAGTTACAATATGGCTTCTAACGAAGCCAATTTAGTTATTAGTAAAGCCGAAGTCAACAAGGGTACTACCATCAAGAAATTCAAACCTAGGGCTCGGGGGCGTAGTTATCCGATAAAGAAACCTACTTGTCATATTACTATTGGAATGAAAGATATATCTTTAGATGATAAATATGTAGAGATAGATTCCTTAAAAAAATCTAGGTGGAAAAATAAGCATACAGCTATGGCCTATCGTGATATGTATAGTAGTGGGGGAATATGGGACAAAAAATAA
>rpoA_LBM-blatX
ATGGTTCGAGAGAAAATAACAGTATCTACTCGGACACTACAGTGGAAATGTGTTGAATCAAGAACAGAGAGTAAACGTCTTTATTATGGGCGTTTTATTCTGTCTCCACTTCTAAAAGGTCAAGCCGACACGATAGGCATTGCGATGCGAAGAGCTTTGCTTGGAGAAATAGAAGGAACATGTATCACACATGTAAAATTTGATTTTGATAAAGTACCGCATGAATATTCTACCATAAAGGGTATTCAAGAATCAGTACATGAAATCTTAATGAATTTGAAAGAAATTGTATTGAGAAGTAATCTATATGGAACTTGTGACGCGTCTATTTGTGCCAGGGGGCCTGGATATGTAACTACTCAAGATATCATCTTACCACCTTATGTAGAAATAGTGGATAATACACAACATATAGCTCGCTTGACGGAACCGATCAATTTGTGTATTGGATTACAAATCGAAAGAAATCGCGGATATCTTATACAAACGCCACAGAACGTTCAAGATGGAAGTTATCCTATCGATGCTGTATTCATGCCTGTTCGAAATGCAAATCATAGTATTCATTCTTATGGTAATGGGAATGAAAAACAAGAGATACTTTTTCTCGAAATATGGACAAACGGAAGTTTAACCCCGAAAGAAGCACTTCATGAAGCATCCCGGAATTTGATTGATTTGTTTATTCCCTTTTTACATATGGAAGAAGAAAACTCACATTTAGAGAACAATCAACACGCGGTTCCTTTATTCCCTTTTACCTTTCACGATCAATTGAATAAACTCATAAAAAATAAAAAAGAAATAGCATTGAAATCGATTTTTATTGACCAATTAGAATTGTCTCCCAGGATCTATAATTGCCTCAAAAGGTCCAATATATATACATTATTGGACCTTTTGAATAACAGTCAAGAAGATCTTATGAAAATTGAACATTTTCATATAGAAGATGTAAAACAGATATTGGTCGTTCTAGAAAAACATTTGGCAATTTTTTTACTTAAAAATAAGTTTTAA
>trnC-GCA_LBM-blatN
GGCGGCATGGCCGAGTGGTAAGGCGGGGGACTGCAAATCCTTTTTCCCCAGTTCAAATCCGGGTGTCGCCT
>trnS-GCU_LBM-blatN
GGAGAGATGGCTGAGTGGACTAAAGCGGCGGATTGCTAATCCGTTGTACGAGTTATTCGTACCGAGGGTTCGAATCCCTCTCTTTCCG
>psaB_LBM-blatX
ATGGCATTAAGATTTCCAAGGTTTAGCCAAGGTTTAGCTCAGGACCCCACTACTCGTCGTATTTGGTTTGGTATTGCTACCGCACATGACTTCGAGAGTCATGATGATATTACTGAGGAACGTCTTTATCAGAATATTTTTGCTTCTCACTTCGGTCAATTAGCAATAATTTTTCTGTGGACTTCCGGAAATCTGTTTCATGTAGCTTGGCAAGGAAATTTTGAGTCATGGGTACAGGACCCTTTACATGTAAGACCTATTGCTCATGCAATTTGGGATCCTCATTTTGGTCAACCGGCTGTGGAAGCTTTTACTCGAGGCGGTGCTCTTGGCCCAGTGAATATTGCTTATTCTGGTGTTTATCAGTGGTGGTATACAATCGGTTTACGCACTAATGAAGATCTTTATACCGGAGCTCTTTTTCTATTATTTCTTTCTGCCCTATTCTTAATAGCGGGTTGGTTACACCTACAACCGAAATGGAAACCAAGCGTTTCGTGGTTCAAAAATGCCGAATCTCGTCTGAATCATCATTTATCAGGACTGTTCGGCGTAAGTTCCTTGGCTTGGACAGGGCATTTAGTACATGTCGCGATTCCTGGATCCAGAGGGGAGTATGTTCGATGGAATAATTTCTTAGATGTATTACCGCATCCCCAAGGGTTAGGTCCACTTTTTACAGGGCAATGGAATCTTTATGCTCAAAACCCCGATTCAAGTAGTCATTTATTTGGGACCTCCCAAGGAGCAGGAACTGCCATTCTAACTCTTCTCGGAGGATTTCATCCACAAACGCAAAGTTTATGGCTGACTGATATTGCTCATCATCATTTAGCTATTGCATTTATTTTTCTCATTGCTGGTCATATGTATAGAACAAATTTCGGGATTGGGCACAGTATGAAAGATCTTTTAGATGCACATGTTCCTCCGGGGGGACGGCTGGGACGTGGGCATAAGGGTCTTTATGACACAATCAATAATTCGCTTCATTTTCAATTAGGCCTTGCTCTAGCTTCTTTAGGGGTTATTACTTCCTTGGTAGCTCAACACATGTATTCTTTACCTGCTTATGCATTCATAGCACAAGACTTTACTACCCAAGCTGCATTATATACTCATCACCAATATATTGCAGGATTTATCATGACCGGAGCTTTTGCTCATGGAGCTATATTTTTCATTAGAGATTACAATCCGGCGCAAAATGAAGATAATGTATTGGCAAGAATGCTAGACCATAAAGAAGCTATCATATCTCATTTAAGCTGGGCCAGCCTCTTTCTGGGATTCCATACTTTGGGACTTTATGTCCATAATGATGTCATGCTTGCCTTTGGTACTCCGGAGAAACAAATCTTGATCGAACCTATATTTGCCCAATGGATACAATCGGCTCATGGGAAAACTGCATATGGGTTCGATGTACTTTTATCTTCAACAAGCGGGCCGGCATTCAATGCGGGGCGAAGCATCTGGTTGCCCGGTTGGTTAAATGCTGTTAATGAAAATAGCAATTCATTATTCTTAACAATAGGTCCTGGAGACTTTTTGGTTCATCATGCTATTGCTCTGGGTTTACATACAACTACATTGATCCTAGTCAAAGGTGCTTTAGATGCACGTGGATCTAAGTTAATGCCAGATAAAAAAGATTTCGGTTATAGTTTTCCGTGCGACGGCCCGGGACGAGGTGGTACTTGTGATATTTCGGCATGGGACGCATTTTATTTGGCAGTTTTTTGGATGTTAAATACCATTGGATGGGTTACTTTTTATTGGCATTGGAAGCACATCACATTGTGGCAGGGTAACGTTTCACAATTTAATGAATCTTCCACCTATTTGATGGGCTGGTTAAGAGATTATTTATGGTTAAACTCTTCACAACTTATCAATGGATATAATCCTTTTGGTATGAATAGTTTATCGGTCTGGGCATGGATGTTCTTATTTGGACATCTTGTTTGGGCTACTGGATTTATGTTCTTAATTTCCTGGCGTGGTTATTGGCAGGAATTGATTGAAACTTTAGCTTGGGCTCATGAACGCACACCTTTAGCCAATTTGATTCGCTGGAGAGATAAACCAGTGGCCCTTTCCATTGTGCAAGCAAGATTAGTTGGATTAGCCCACTTTTCTGTAGGTTATATATTCACTTATGCGGCTTTCTTGATTGCCTCTACATCGGGCAAATTTGGTTAA
>trnfM-CAU_LBM-blatN
CGCGGGGTAGAGCAGTTTGGTAGCTCGCAAGGCTCATAACCTTGAGGTCACGGGTTCAAATCCTGTCTCCGCAA
>trnG-UCC_LBM-blatN
GCGGGTATAGTTTAGTGGTAAAAGTGTGATTCGTTTTTTTAACCCTTTTATAGTTAAAGGGTCCTTGTTTTCGGTTTGATTCGTATTTCGACAAAAAACTTTATTTGCAAAAAGAAAAGGATTTAATCCTTTACCTCTCAATCACAGATTCGAGAAAAAATATACATTCTCGTGGTTTGTATCCAAGGATGACTTAGAAAGTGAGAAATTGGATTATGAAATTATGAAACAAAATTTTGAAATTGGATTAAGACTTCCAATTGAATAAGTATGAGTAAAGGATCCATGGATGAAGATAGAAAGTAGGTTTCTAATCGTAACTAAATTTTCAATTTTTGCTTTACAAATAAAAAATTGAATCAAAATAGCTATTAAACGATGACTCTGGTTTACTAGAGGCATCGATCCGTTGTTTTAGCTCGGTGGAAACAAAACCCTTTCCTCAGGACCGTCTCAAATAAAAATAGAGAACGAAGTAACTAGAAAGAGTGTTAGAATTACTCTCTTCTAGAGGGATCATCTAGAAAGCTATTAGTTTTGTCTGTAGTCAGACAAAAGTTGACATAGATGTTATGGGTAGAATTTTGTTTATTTTGTTCACATCCATATCCATAAAGGAGCCGAATGAAACCAAAGTTTCATGTTCGGTTTTGAATTAGAGACGTTCAAAATGCTGAATCGACGTCGACTATAACCCCTAGCCTTCCAAGCTAACGATGCGGGTTCGATTCCCGCTACCCGCT
>ndhH_LBM-blatX
ATGACTGTACCAGCTACAAGAAAAGATCTTATGATAGTCAATATGGGGCCTCACCACCCATCAATGCATGGTGTTCTTCGACTCATCGTTACTCTGGATGGTGAAGATGTTATTGACTGTGAACCTATATTAGGGTATTTACACAGGGGGATGGAGAAAATTGCAGAAAATCGAACAATTATACAATATTTGCCCTATGTAACACGTTGGGATTATTTAGCTACTATGTTCACAGAAGCAATAACTGTAAATGGGCCCGAACAATTAGGAAATATTCAAGTACCTAAAAGAGCTAGTTATATCAGAGTCATTATGCTGGAGTTGAGTCGTATAGCTTCCCATTTGTTATGGCTTGGCCCCTTTATGGCAGATATTGGTGCACAGACTCCCTTCTTCTATATTTTTCGAGAAAGGGAATTGATATATGACCTATTCGAAGCTGCTACTGGTATGCGAATGATGCATAATTATTTTCGTATCGGAGGAGTCGCAGCTGATCTACCTTATGGCTGGATAGATAAATGTTTAGATTTTTGTGATTACTTTTTAACGGGGGTTGCTGAATATAAAAAGCTTATTACACGGAATCCTATTTTCTTAGAACGAGTTGAAGGTGTGGGCATTATTCGCGGAGAAGAAGCACTAAATTGGGGTTTATCGGGACCAATGCTACGGGCTTCCGGAATCCAATGGGATCTTCGTAAAGTTGATCATTATGAGTGTTACGATGAATTTGATTGGGAAGTTCAATGGCAAAAAGAAGGGGATTCATTAGCTCGTTATTTAGTACGAATCGGTGAAATGACAGAATCCATAAGAATTTTACAACAGACTCTGGAAGGAATTCCAGGAGGGCCCTACGAAAATTTAGAAATACGACGTTTTGATAGAGTAAAAAATTCTGAATGGAATGATTTTGAATATAGATTTATTAGTAAAAAACCTTCTCCAACCTTTGAATTGGCGAAACAAGAACTTTATGTGAGAGTTGAAGCCCCAAAGGGAGAATTGGGAATTTTTCTGATAGGAGATCAGAGTGTTTTTCCTTGGAGATGGAAAATTCGTCCGCCGGGTTTTATCAATTTGCAAATTCTTCCTCAGTTAGTTAAAAGAATGAAATTGGCTGATATTATGACAATATTAGGTAGCATAGATATCATTATGGGAGAAGTTGATCGTTAA
>rps19-fragment_LBM-blatX
GTGACACGTTCACTAAAAAAAAATCCTTTTGTAGCCAACCATTTATTAAATAAAATTGAGAAACTTAACACTAAA
>psbE_LBM-blatX
ATGTCTGGAAGCACAGGAGAACGTTCTTTTGCTGATATTATTACCAGTATTCGATACTGGGTCATTCATAGCATTACTATACCTTCCCTATTCATTGCGGGTTGGTTATTTGTCAGCACTGGTTTAGCTTATGATGTGTTTGGAAGTCCTCGGCCAAACGAGTATTTCACAGAGAGCCGACAGGGAATTCCATTAATAACTGGCCGTTTTGATCCTTTGGAACAACTTGATGAATTTAGTAGATCTTTTTAG
>petB_LBM-blatX
CAATAAAGTTTATGATTGGTTCGAAGAACGTCTCGAGATTCAGGCGATTGCGGATGATATAACTAGTAAATATGTTCCTCCCCACGTCAATATATTTTATTGTTTAGGGGGAATTACGCTTACTTGTTTCTTAGTACAAGTGGCTACGGGATTTGCTATGACTTTTTACTATCGTCCGACTGTTACGGAAGCTTTTGCTTCCGTTCAATACATAATGACTGAAGCTAACTTTGGTTGGTTAATCCGATCAGTTCATAGATGGTCGGCAAGTATGATGGTCCTAATGATGATTCTGCACGTATTTCGTGTGTATCTTACCGGTGGATTTAAAAAACCTCGTGAATTGACTTGGGTTACTGGTGTGGTTCTAGCTGTATTGACCGCGTCTTTTGGCGTAACTGGTTATTCCTTACCCTGGGACCAAATTGGTTATTGGGCGGTGAAAATTGTAACAGGTGTACCTGAAGCTATTCCTGTAATAGGATCCCCTTTGGTAGAATTATTGCGTGGAAGTGCTAGTGTGGGACAATCCACCTTGACTCGTTTTTATAGTTTACATACTTTTGTATTGCCCCTTCTTACTGCCGTATTTATGTTAATGCACTTTCCAATGATACGTAAACAGGGTATTTCTGGTCCTTTATAG
>trnL-CAA_LBM-blatN
GCCTTGGTGGTGAAATGGTAGACACGCGAGACTCAAAATCTCGTGCTAAAGAGCGTGGAGGTTCGAGTCCTCTTCAAGGCA
>trnP-UGG_LBM-blatN
AGGGATGTGGCGCAGCTTGGTAGCGCGTTTGTTTTGGGTACAAAATGTCACGGGTTCAAATCCTGTCATCCCTA
>rps15_LBM-blatX
ATGGTAAAAAATGCATTCATTTCGATTATTTCTGAAAAAGAAAGAAGGGGGTCGGTTGAATTTCAAGTATTTAGTTTTACCACTAAGATACGGAGACTTACTTCACATTTGGAAGTGCACAAAAAAGACTATTTATCTCAGAGAGGTTTGCGAAAAATTTTAGGAAAACGTCAACGACTGTTGGCTTATTTGGCAAAAAAAAATAGAGTACATTATAAAGAATTAATTGGTCAGTTGAGTATTCGAGAGACAAAAACTCGTTAA
>rps7_LBM-blatX
ATGTCACGTCGAGGTGCTGCAGAAGGAAAAACAGCCAAATCCGATCCAATTTATCGTAATCGATTAGTTAACATGTTGGTTAACCGTATTCTGAAACACGGAAAAAAATCATTGGCTTATCAAATTATCTATCGAGCCGTGAAAAAGATTCAACAAAAGACAGAAACAAATCCACTATCTGTTTTACGTCAAGCAATACGTGGAGTAACTCCCGATATAACAGTAAAAGCAAGACGTGTAGGCGGATCGACTCATCAAGTTCCCATTGAAATAGGATCCACGCAAGGAAAAGCACTTGCCATTCGTTGGTTATTAGCGGCATCCCGAAAACGTCCGGGTCGAAATATGGCTTTCAAATTAAGTTCCGAATTAGTGGATGCTGCCAAAGGGAGTGGCGATGCCATACGCAAAAAGGAAGAGACTCATAGAATGGCAGAGGCAAATAGAGCTTTTGCACATTTTCGTTAA
>ycf2_LBM-blatX
ATGAAAGGAAATCAATTCAAATCCTGGATTTTCGAATTGAGAGAGATATTGAGAGAGATCAAGAATTCTCACTATTTCTTAGATTCATGGACCCAATTCAATTCAGTGGGATCTTTCATTCACATTTTTTTCCACCAAGAACGTTTTATAAAACTCTTTGACCCCCGAATTTGGAGTATCCTACTTTCACGTAATTCACAGGGTTCAACAAGCAATCGATATTTCACGATGAAGGGTGTAATACTCTTTGTAGTAGCGGTCCTTATATATCGTATTAACAATCGAAATATGGTCGAAAGAAAAAATCTCTATTTGATAGGACTTCTTCCTATACCTATGAATTCCATTGGACCCAGAAATGATACATTGGAAGAAGCCGTGGGGTCTTCCAATATCAATAGGTTGATTGTTTCGCTCCTGTATCTTCCAAAAGGAAAAAAGATCTCTGAGGGTTGTTTCCTGAATCCGAAAGAGAGTACTTGGGTTCTACCAATAACTAAAAAGTGTAGCATCCCTGAATCTAACTGGGGTTCGCGGTGGTGGAGGAACAGGATCGGAAAAAAGAGGGATTCTAGTTGTAAGATATCTAATGAAACCGTCGCTGGAATTGAGATCTTATTCAAAGAGAAAGATCTCAAATATCTGAAGTTTCTTTTTGTATATTATATGGATGATCCGACCCGCAAGGACCACGATTGGGAATTGTTTGATCGTCTTTCTCTGAGGAAGAGGCGAAATCCAATCAACTTGAATTCGGGACCGCTATTCGAAATCTTAGTGAAACACTGGATTTCTTATCTCATGTCTGCTTTTCGTGAAAAAATACCAAGTGAAGTGGAGGGTTTCTTCAAACAACAAGGGGCTGGGTCAACTACTCAATCAAATGATATTGAGCATGTTTCCCATCCCTTCTCGAGAAACAAGTGGGCTATTTCTTTGCAAAATAGTGCTCAATTTCATATGTGGCAATTCCGCCAAGATCTCTTCGTTAGTTGGGGGAAGAATCTGCACGAATCGGATTTTTTGAGGAACGTATCGAGAGAGAATTGGATTTGGTTAGACAATGTGTGGTTGGTAAACAGGGATCGATTTTTTAGCAAGGTACGGAATGTATCGTCAAATATTCAATATGATTCCACAAGATCTAGTTTCGTTCAAGTAACGGATTTTAGCCAACTGAAAGAATCTTCTGATCAATCCAGGGATCATTTGGATCCCATTAGTAATGAGGATTCGGAATATCACACATTGGTCAATCAAAGAGAGATTCAACAACTAAAAGAAAGATCGATTCTTTGGGATCCTTCCTTTCTTCAAACGGAACGAACAGAGATAGAATCAGACCGATTCCCGAAATGCCTTTCTGGCCATTCCTCAATGTCCCGGCTATTCACGGAACGTGAGAAGCAGCTGATTAATCAGCTGCTTCCGGAAGAAATCGAAGAATTTCTTGGGAATCCTACAAGATCCGTTCGTTCTTTTTTCTCTGATAGATGGTCAGAACTTCATCTGGGTTCGAATCCTACTGAGAGGTCCACTAGAGATCCAAAATTGTTGAAGAAAGAACAAGATCTTTCTTTTGTCCCTTCCAGGCGATCGGAAAATAAAGAAATGGTTAATATATTCAAGATAATTACGTATTTACAAAATACCGTCTCAATTCATCCTATTTCATCAGATTCGGGATGTGATATGGTTCCGAAGGATGAACCGGATATGAACGGTTCCAATAAGATTTCATTCTTGAACAAAAATCCATTTTTTGATTTATTTCATCTATTCCATGACCGGAACAGGGGAGGATACAGGTTACACCACGATTTTGAATCAGAAGAGAAATTTCAAGAAATGGCAGATCTATTCACTCTATCAATAACCGAGCCGGATCTGGTGTATCATAAGGGATTTTCCTTTTCTATTGATTCCTACGAATTGGATCAAAAACAATTCTTGAATGAGGTATTCAACTCCAGGGATGAATCGAAAAAGAAATCTTTATTGGTTCTACCTCCTATTTTTTATGAAGAGAATGAATCTTTTTCTCGAAGGATCAGAAAAAAACGGGTCCGGATCTCCTGCGGGAATGATTTGGAAGATCCACAACCAAAAAGAGTGGTATTTGCTAGCAACAACATAATGGAGGCAGTCAATCAATACAGATTGATCCGAAATCTGATTCAAATCCCATATAGTACCTATGGGTACATAAGAAATGTATTGAATCGATTCTTTTTAATGAATCGATCCGATCGCAACTTCGAATATGGAATTCAAAGGGATCAAATAGGAAAGGATACTCTGAATCATAGAACTATAATGAAATATAGGATCAACCAACATTTATCGAATTTGAAAAAGAGTCAGAAGAAATGGTTCGATCCCCTTATTTTGATTTCTCGAACCGAGAGATCCATGAATCGGAATCCTGATGCATATAGATACAAATGGTCCAATGGGAGCAAGAATTTCCAGGAACATTTGGAACATTTCGTTTCTGAGCGGAAGAGCCGCTTTCAAGTAATGTTTGATCGATTACGTATTAATCAATATTCGATTGATTGGTCTGAGGTTATCGACAAAAAAGATTTGTCTAAGCCACTTCGTTTCTTTTTGTCCAAGTCACTTCTTTTTTTGTCCAAGTTGCTTTTCTTTTTGTCTAACTCACCTCCTTTTTTCTGTGTGAGTTTCGGGAATATCCCCATTCATAGGTCCGAGATGATCTACATCTATGAATTGAAAGGTCCGAATGATCAACTCTGCAATCAGTTGTTAGAATCAATAGGTCTTCAAATTGTTCATTTGAAAAAATGGAAACCCTTCTTATTGGATGATCATGATACTTCCCAAAAATCGAAATTCTTGATCAATGGAGGAACAATATCACCATTTTTGTTCAATAAGATACCAAAGTGGATGATTGACTCATTCCATACTAGAAATAATCGCAGGAAATCCTTTGATAACACGGATTCCTATTTATCAATGATATTCCACGATCAAGACAATTGGCTGAATCCCGTGAAACCATTTCATAGAAGTTCATTGATATCTTCTTTTTATAAAGCAAATCGACTTCGATTCTTGAATAATCCACATCACCTCTGCTTCTATTGGAACACAAGATTCCCCTTTTCTGTGGAAAAGGCCCGTATCAATAATTATGATTTTACGTATGGACAATTCCTCAATATCTTGTTCATTCGCAACAAAATATTTTCTTTGTGCGTCGGTAAAAAAAAACATGCTTTTGGGGGGAGAGATACTATTTCACCAATCGAGTCACAGGTATCTAACATATTCATACCTAACGATTTTCCACAAAGTGGTGACGAAAGGTATAACTTGTACAAATCTTTCCATTTTCCAAGTCGATCCGATCCATTCGTTCGTTACTCGATCGCAGACATTTCTGGAACACCTCTAACAGAGGGACAAATAGTCAATTCTGAAAGAACTTATTGTCAACCTCTTTCAGATATGAATCTATCTGATTCAGAAGGGAAGAACTTGCATCAGTATCTCAATTTCAATTCAAACATGGGTTTGATTCACACTCCATGTTCTGAGAAATATTTCCCACCTGAAAAGAGGAAAAAACGGAGTCTTTGTCTAAAGAAATGCGTCGAGAAAGGGCAAATGTATAGAACCTTTCAACGAGATAGTGCTTTTTCAACTCTCTCAAAATGGAATCTATTCCAAACATATATGCCATGGTTCCTTACTTCGACAGGGTACAAATATCTAAATTTGATATTTTTAGATACTTTTTCAGACCTATTGCCGATACTAAGTAGCAGTCAAAAATTTGTATCCATTTTTCACGATATTATGCATGGATCGGGTATATCATGGCGAATTCTTCAGAAAAATTTGTGTCTTCCACAATGGAATCTGATAAGTGAGATTTCGAGTAAGTGTTTACATAATCTTCTTCTGTCCGAAGAAATGATTCATCGAAATAATGAGTCACCATTGATATCGACACATCTGAGATCGCCAAATGTTCGGGAGTTCCTCTATTCAATCCTTTTCCTTCTTCTTGTTGCTGTATATCTCGTTCGTACACATCTTCTCTTTGTTTCCCGGGCCTCTAGTGAGTTACAGACAGAGTTCGAAAAGGTCAAATCTTTGATGATTCCATCATCTATGATTGAGTTGAGAAAACTTCTGGATAGGTATCCTACATCTGAACCGAATTCTTTCTGGTTAAAGAATCTCTTTCTAGTTGCTCTGGAACAATTAGGAGATTCTCTAGAAGAAATACGGGGTTCTGCTTCTGGCGGCAACATGCTTGGTCCCGCTTATGGGGTCAAATCCATACGCTCTAAGAAGAAATATTTGAATATCAATCTCATCGATATTGTCGATCTCATACCAAATCCCATCAATCGAATCACTTTTTCGAGAAATACGAGACATCTAAGTCATACAAGTAAAGAGATTTATTCATTGATAAGAAAAAGAAAAAACGTGAACGGGGGTTGGATTGATGATAAAATCGAATCCTGGGTCGCGAACAGTGATTCGATTGGTGATGAAGAAAGAGAATTCTTGGTTCAGTTCTCAGCCTTAACGACAGAAAAGGGGATTGATCAAATTCTATGGAGTCTGACTCATAGTGATCATTTATCAAAGTCAAAGAATGACTCTGGTTATCAAATGATTGAACAACCGGGAGCAATTTACTTACGATACTTAGTTGACATTCATAAAAAGTATCTAATGAATTATGAGTTCAATACATCCTGTTTAGCAGAAAGACGGATATTCCTTGCTCATTATCAGACAATCACTTATTCACAAACTTCGTGTGGGACTAATAGTTTTCATTTCCCATCTCATGGAAAACCCTTTTCGCTCCGCTTAGCCCTATCCCCCTCTAGGGGTATTTTAGTGATAGGTTCTATAGGAAGTGGACGATCCTATTTGGTCAAATACCTAGCGACAAACTCCTATGTTCCTTTCATTACGGTATTTCTGAACAAGTTCCTGGATAACAAGGCTAAAGATGAAGATGATATCAATATTGATGATATTGACGATATTGATGCTAGTGACGATATTGATGCTAGTGACGATATTGATGCTAGTGACGATATTGATCGTGACCTTGATACGGAGCTGGAGCTGCTAACTATGATGAATGCGCTAACTATGGATATGATGCCGGAAATAGACCAATTTTATATCACCCTTCAATTCGAATTAGCAAAAGCAATGTCTCCTTGCATAATATGGATTCCAAACATTCATGATCTGGATGTGAATGAGTCGAATTACTTATCCCTCGGTCTATTAGTGAACCATCTCTCCAGGGATTGTGAAAGATGTTCCACTAGAAATATTCTTGTTATTGCTTCGACTCATATTCCCCAAAAAGTGGATCCCACTCTAATAGCTCCGAATCAATTCAATACGTGCATTAAGATACGAAGGCTTCTTATTCCACAACAACGAAAGCACTTTTTCACTCTTTCATATACTAGGGGATTTCACTTGGAAAACAAAATGTTCCATACTAATGGATTCGGGTCCATAACCATGGGTTCCAATGCACGAGATCTTGTAGCACTTACCAATGAGGCCCTATCGAGTAGTATTACACAGAATAAATCAATTCTAGACACTAATACAATTAGATCCGCTCTTCATAGACAAACTTGGGATTTGCGATCCCAGGTAAGATCGGTTCAGGATCATGGGATCCTTTTCTATCAGATAGGAAGGGCTTTAGCACAAAATGTACTTCTAAGTAATTGCCCCATAGATCCTATATCTATCTATATGAAGAAGAAATCGTGTAACGAAGGGAATTCTTATTTGTACAAATGGTACTTCGAACTTGGAACGAGCATGAAGAAATTAACGATACTTCTTTATCTTTTGCGTTGTTCTGCCGGATCGGTCGCTCAAGACCTTTGGTCTCTACCCGGACCCGATGAAAAAAATGGGATCACTTCTTATGTACTCGTTGAGAATGATTCGGATCTAGTTCATGGCCTATTAGAAGTAGAGGGGGCTCTGGTGGGATCTTCACGGACAGAAAAAGATTGCAGTCAGTTTGATAATGATCGAGTGACATTGCTTCTTCGGCCCGAACCGAGGAATCCCTTAGATATGATGCAAAGCGGATCTTGTTCTATCCTTGATCAGAGATTTCTCTATGAAAAATACGAATCGGAGTTTGAAGGGGGGGAGGGAGAAGGAGCCCTTGACCCGCAACAGATAGAGGAGGATTTATTCAATCACATAGTTTGGGCTCCTAGAATATGGCGCCCTTGGGCCTTTCGATACAATCAAATAAATTCATTGGGATTTCCCTATTGGGCCAGGTCATTTCGGGGCAAGCGGATCATTTATGATGAAGAGGATGAGCTTCAAGAGAATGATTCGGAGTTCTTGCAGAATGGAAGGGTGCAGTACCAGACACGAGATAGATCTTCCAAAGAACAAGGCTTTTTTCGAATAAGCCAATTCATTTGGGATCCTGCAGATCCACTCTTTTTCCTATTCAAAGATCAGCCCCCTGGCTCTGTGTTTTCACATCGAGAATTATTTGCAGATGAAGAGATGTCAAAGGGTCTTCTTACTTTCCAAACAGATCATCCTCCTACATCTATATATAAACGCTGGTTTATCAAGAATACGCAAGAAAAGCACTTCGAATTGTTGATTAATCGTCAGAGATGGCTTAGAACCAATAGTTCATTATCTAATGGATCTTTCCGTTCGAATACTCTATCCGAGAGTTATCAGTATTTATCAAATCTGTTCCTATCTAACGGAACGCTATTGGATCAAATGACAAAGACATTGTTGAGAAAAAGATGGCTTTTCCCGGATGAAATGAAAATTGGATTCATGTAA
>psbB_LBM-blatX
ATGGGTTTACCTTGGTATCGTGTTCATACCGTTGTATTGAATGATCCCGGCCGGTTACTTTCTGTTCATATAATGCATACAGCTCTGGTTGCTGGTTGGGCCGGTTCGATGGCTCTGTATGAATTAGCAGTTTTTGATCCTTCTGACCCTGTTCTTGATCCAATGTGGAGACAGGGTATGTTCGTTATACCCTTCATGACTCGTTTAGGAATAACCAATTCATGGGGCGGTTGGAGTATCACAGGAGGGACTGTAACGAATCCGGGTATTTGGAGTTACGAAGGTGTAGCTGGAGCACATATTGTGTTTTCTGGGTTATGCTTTTTGGCAGCTATCTGGCATTGGGTGTATTGGGATCTAGAAATTTTTTGTGATGAACGTACAGGAAAACCTTCTTTAGATTTGCCTAAGATCTTTGGAATTCATTTATTTCTTTCAGGGGTGGCTTGCTTTGGTTTTGGTGCATTTCATGTAACAGGCTTGTATGGTCCTGGAATATGGGTGTCCGATCCTTATGGACTAACAGGAAAAGTACAACCTGTAAATCCAGCATGGGGCGTGGAAGGTTTTGATCCTTTTGTTCCGGGAGGAATAGCCTCCCATCATATTGCAGCAGGGACGTTGGGCATATTAGCGGGTCTATTCCATCTTAGTGTCCGCCCCCCACAACGTCTATACAAGGGATTGCGTATGGGAAATATTGAAACCGTCCTTTCTAGTAGTATCGCTGCTGTCTTTTTTGCAGCTTTTGTTGTTGCCGGAACTATGTGGTATGGTTCAGCAACTACTCCGATCGAATTATTTGGGCCCACTCGTTATCAATGGGATCAGGGATACTTCCAGCAAGAGATATATCGAAGAGTTAGTGCGGGGCTGGCAGAAAATCAAAGTTTATCAGAAGCCTGGTCTAAAATTCCTGAAAAATTAGCTTTTTATGATTACATCGGAAATAATCCGGCGAAAGGGGGATTATTCAGGGCGGGCTCGATGGATAACGGGGATGGAATAGCCGTTGGATGGTTAGGACACCCCATCTTTAGAGATAAAGAAGGACGTGAACTTTTTGTACGTCGTATGCCTACCTTTTTTGAAACATTTCCAGTCGTTTTGGTAGACGGGGACGGAATTGTTAGAGCGGACGTTCCTTTTCGAAGGGCAGAATCGAAGTATAGTGTTGAACAAGTAGGTGTAACTCTTGAGTTCTACGGTGGCGAACTCAACGGAGTGAGTTATAGTGATCCTGCTACTGTGAAAAAGTATGCTAGACGCGCTCAATTGGGTGAAATTTTTGAATTAGATCGTGCTACTTTGAAATCTGATGGTGTTTTTCGTAGCAGTCCAAGGGGTTGGTTTACTTTTGGACATGCTTCATTTGCTTTGCTCTTCTTCTTCGGACACATTTGGCATGGTTCGAGAACCTTGTTCCGAGATGTTTTTGCCGGGATTGATCCGGATTTGGATGCTCAAGTAGAATTTGGAGCATTCCAAAAAGTTGGGGATCCAACTACAAGAAGACAGGCAGTCTGA
>trnQ-UUG_LBM-blatN
TGGGGCGTGGCCAAGTGGTAAGGCAACGGGTTTTGGTCCCGCCATTCGGAGGTTCGAATCCTTCCGTCCCAG
>trnR-UCU_LBM-blatN
GCGTCCATTGTCTAATGGATAGGACAGAGGTCTTCTAAACCTTTGGTATAGGTTCAAATCCTATTGGACGCA
>ndhK_LBM-blatX
ATGAATTCTATTGAGTTTCCTTTACTTAATCGAACGATCCAAAATTCTATTATTTCAACTACATTAAATGATCTTTCAAATTGGTCAAGACTCTCTAGTTTATGGCCGCTTCTCTATGGTACCAGTTGTTGCTTCATTGAATTTGCTTCCCTAATAGGGTCACGATTCGACTTTGATCGTTATGGACTAGTCCCAAGATCGAGTCCTAGACAGGCAGATCTAATTTTAACAGCCGGAACCGTAACCATGAAAATGGCCCCCTCCCTAGTAAGATTATATGAGCAAATGCCTGAACCAAAATATGTTATTGCTATGGGAGCATGTACAATTACCGGAGGTATGTTCAGTACTGATTCTTATAGTACTGTTCGAGGAGTTGATAAGTTAATTCCTGTGGATGTCTATCTGCCGGGTTGCCCACCTAAACCGGAAGCAGTTATAGATGCTATAACAAAACTTCGTAAGAAAATAGCTCGAGAAATCTATGAAGATAGAATTAGGTCTCAACAAACGAATCGGTGTTTTACTACCAATCACAAGTTTCGCATTGGACGCAGTATTCATAATGGAAATTATGATCAAGGATTCCTGTATCAACCGCCATCGACTTCTACTTCAGAGATACCTACTGAAACTTTTTTCAAATATAAAAGTTCAGTATCTTCCCATGAATTAGTCACTTAG
>atpA_LBM-blatX
ATGGTAACCATTCGAGCTGACGAAATTAGTAATATTATTCGTGAACGGATTGAACAATATAATAGAGAAGTAAAGATTGTAAATACAGGTACCGTACTTCAAGTAGGCGATGGCATTGCTCGTATTCATGGTCTTGATGAAGTAATGGCGGGCGAATTGGTCGAATTTGAAGAGGAAACGGTAGGTATTGCTCTGAATTTAGAATCAAATAATGTTGGTGTTGTATTAATGGGTGATGGTTTGATGATACAAGAAGGAAGTTCGGTAAAAGCAACAGGAAGAATTGCTCAGATTCCAGTGAGTGACGCCTACTTAGGGCGTGTTATAAACGCCCTAGCTAAACCTATTGATGGTAGAGGCGAAATTTCAGCTTCTGAGTCGCGATTAATTGAATCCCCTGCCCCAGGTATTATTTCGCGGCGTTCCGTCTACGAGCCTCTTCAAACTGGACTTATTGCTATTGATTCGATGATTCCTATAGGTCGGGGCCAACGAGAATTAATTATTGGGGACAGACAGACCGGTAAAACAGCAGTAGCCACGGATACGATTCTCAATCAACAAGGTCAAAATGTAATATGTGTTTATGTAGCTATAGGTCAAAAAGCATCTTCTGTGGCTCAGGTAGTAACCGCTTTACAGGAAAGGGGGGCGATGGAATACACTATTGTGGTAGCGGAAACGGCGGATTCCCCTGCTACATTACAATATCTCGCTCCTTATACAGGAGCAGCTCTGGCTGAATATTTTATGTATCGTGAACGACACACTTCAATCATTTATGATGATCCCTCAAAACAAGCACAAGCTTATCGTCAAATGTCTCTTCTATTACGAAGACCGCCTGGGCGCGAAGCTTATCCAGGGGATGTTTTTTATTTACATTCACGCCTTTTGGAAAGAGCCGCTAAATCAAGTTCTAGTTTAGGTGAAGGAAGTATGACCGCTTTACCAATAGTTGAAACTCAATCAGGAGATGTTTCGGCTTATATTCCTACAAATGTAATTTCCATTACTGATGGTCAAATATTCTTATCCGCCGATCTATTCAATGCTGGAATTAGACCCGCTATTAATGTGGGTATCTCTGTTTCCCGGGTGGGGTCCGCAGCTCAAATTAAAGCTATGAAACAAGTAGCTGGTAAATTAAAGCTAGAATTGGCGCAATTCGCAGAATTAGAAGCCTTTGCACAATTTGCTTCTGATCTTGATAAAGCGACTCAGAATCAATTGGCAAGAGGTCAACGATTGCGTGAATTGCTTAAACAATCCCAATCAGCTCCTCTCGCGGTGGAAGAACAAATAATGACTATTTACACCGGAACAAACGGCTATCTTGATTCATTAGAAATTGTACAGGTAAGGAAATTTCTTGTTGAGTTACGGACTTACGTAAAAACTAACAAACCTGAATTCCAAGAAATCATCTCGTCTACCAAGACGTTTACCGAAGAAGCGGAGGCCCTTTTGAAAGAAGCTATTCAGGAACAAATGGACCGTTTTTTACTTCAAGAATAA
>rps4_LBM-blatX
ATGTCGCGTTACCGAGGACCTCGTTTGAAAAAAATACGCCGGTTGGGAGCTTTACCGGGACTAACTAATAAAAGGCCTAGAGCCGGAAATGATCTTAGAAACCAATCTCGTTCGGGAAAAAAATCTCAATATCGTATTCGCCTAGAAGAAAAACAAAAGTTGCGTTTTCACTATGGTCTTACAGAACGACAATTACTTAAATACGTTCGCATCGCCGGAAAAGCCAAGGGGTCCACAGGTCAAGTTTTACTACAATTACTTGAAATGCGCTTGGATAATATCCTTTTCCGATTGGGTATGGCTTCGACTATTCCTGCAGCTCGGCAAGTAGTTAACCATAGGCATATTTTAGTTAATGGTCATATAGTGGATATACCAAGTTATCGCTGCAAACCCCGAGATATTATTACGGTGAAGGATGAACAAAAATCCAAAACTCTGATTCAAAAATCTCTGGATTCATCCCCCCATCAGGAATTGCCAAGCCATTTGATCCTTCAACCATTCCAATATAAAGGATTAGTCAATCAAATAATAGATAGTAAATGGGTTGGTTTGAAAATAAATGAATTGCTAGTTGTAGAATACTATTCACGTCAGACTTAA
>trnM-CAU_LBM-blatN
ACCTACTTAACTCAGCGGTTAGAGTATTGCTTTCATACGGCGAGAGTCATTGGTTCAAATCCAATAGTAGGTA
>ycf1-fragment_LBM-blatX
ATGATTTTTCAATCTTTTCTACTAGGTAATCTAGTATCCTTATGCATGAAGATAATCAATTCGGTCGTTGTGGTCGGACTCTATTATGGATTTCTGACCACATTCTCCATAGGGCCCTCTTATCTCTTCCTTCTCCGAGCTCAGGTTATGGAAGAAGGAACCGAGAAGAAGGTATCAGCAACAACTGGTTTTATTACGGGACAGCTCATGATGTTCATATCGATCTATTATGCGCCTCTGCATCTAGCATTGGGTAGACCTCATACAATAACTGTCCTAGCTCTACCATATCTTTTGTTTCATTTCTTCTGGAACAATCACAAACACTTTTTTGATTATGGATCTACTACCCGAAACTTAATGCGTAATCTCAGCATTCAATGTGTATTCCTGAATAATCTCATTTTTCAATTATTCAACTATTTCATTTTACCAAGTTCAATGTTAGCCAGATTAGTCAACATTTATATGTTTCGATGCAACAACAAGATGTTATTTGTAACAAGTAGTTTTGTTGGTTGGTTAATTGGTCACATTTTATTCATGAAATGGCTTGGATTGGTATTAGTCTGGATACGGCAAAATAATTCTATTAGATCGAATAAGTACATTCGATCTAATAAGTACCTTGTGTCAGAATTGAGAAATTCTATGGCTCGGATCTTTAGTATTCTCTTATTTATTACCTGTGTCTACTATTTAGGCAGAATACCGTCACCCATTCTTACTAAGAAACTGAAAGAAACCTCAAAAACGGAAGAAAGGGTGGAAAGTGAGGAAGAAAGAGATGTAGAAATAGAAACAACTTCCGAAATGAAGGGGATTAAACAGGAACAAGAGGGATCCACCGAAGAAGATCCTTCTTCTTCCCTTTTTTCGGAAGAAAGGGAGGATCCGGACAAAATCGATGAAAGGGAAGAAATCCGAGTGAATAGAAAGGAAAAAACAAAGGATGAATTCTACTTTCTCTTTACAGAGACAGGCTATAACAAAAGCCCCGTTTATCAGGATTCTTATCTAAATAGGAATCCGAATCAAGCAAATTCGAATAAAAAAGGGAAACTCTTNNNNNNNNNNNNNNNNTTA
>trnF-GAA_LBM-blatN
GTCGGGATAGCTCAGCTGGTAGAGCAGAGGACTGAAAATCCTCGTGTCACCAGTTCAAATCTGGTTCCTGGCA
>accD_LBM-blatX
ATGGAAAGATGGTGGTTTAATTCGATGTTCTTTAAGAAGGAGTTAGAATGCAGGTGCGGGCTAAATAAATCAATGGACAGTCTTGGTCCTATTGAAAATACCAGTGAAATTGAAGATTCGAATAGAAAAGATACAACTAAAAATATTCAGAGTTGGGGGGGTCGTGACGATTCTAGTTACAGTAATGTTGATCGTTTATTCGGCGTCAAAGACATTCGGAATTTCATCCCAGATGACACTTTTTTGGTTAAGGATAGTAATGGGGACAGTTATTCCATATATTTTGATATTGAAAATGAAATTTTTAAGATTGACAACAATCATTCGTTTCCGAGTGAACTAGAAAGTTCGTTTTATAGTTATCGGAATTCTAGTTATCCGCATAATGGATCTACGAACGAAGATACCTACTATAATCGTTACATGTACGATACTCAATATAGTTGGAATAATCATATTAATAATTGCATTGACAGTTATCTTCAGTCTCAAATCTGTATCGATACTTCCATGGTCAGTGATAGTGATAGTTACATTTATAGGTCCATTTGTGGTGAAAGTCGAAATAATGGTGAAAGAGAGGGTTCGGGTATACGAACCCACGTGCAAGGTAGTGATTTAACTCTAAGAGAAAGTTCTAATGATATCGATGTAACTCAAAAATATAGGCATTTGTGGGTTCAATGCGAAAATTGTTATGGATTAAATTATAAGAAATTTTTGAAATCAAAAATGAATATTTGTGAACAATGTGGATATCATTTGAAAATGAGTAGTTCAGATAGAATCGAACTTTTGATCGATCCCGGTACTTGGCATCCTATGGATGAAGACATGGTTTCTCTAGATCCCATTGAATTTCATTCAGAGGAGGAACCTTATAAAGATCGTATTGATTCTTACCAAAGAAAGACGGGATTAACCGAGGCTGTTCAAACAGGCATAGGCCAACTAAACGGCATTCCCGTAGCAGTCGGGGTTATGGATTTTCAGTTTATGGGGGGCAGTATGGGATCCGTAGTCGGAGAAAAAATCACCCGTTTGATTGAATACGCTACCAAAAAATTTCTACCTCTTATTATACTGTGTGCTTCCGGGGGGGCGCGCATGCAAGAAGGAAGTTTGAGTTTGATGCAAATGGCTAAAATATCGTCTGCTTTATATGATTATCAATCAAATAAAAAGTTATTTTATGTATCAATCCTTACATCTCCTACTACTGGTGGGGTGACGGCTAGTTTTGGTATGTTGGGCGATATCATTATTGCCGAACCCAATGCTTACATTGCGTTTGCGGGTAAAAGAGTAATTGAACAAACACTGAATAAAACAGTACCCGAAGGTTCGCAAGCGGCTGAATATTTATTTCAGAAGGGATTATTCGACCTAATCGTACCACGTAATCTTTTAAAAAGTGTTCTGAATGAGTTATTTAAGCTCCACGCTTTCTTTCCTTTGACTAAAAATTCAATCAAAACCAACTAG
>psaJ_LBM-blatX
ATGCGAGATTTAAAAACATATCTCTCTGTGGCACCAGTACTAAGTACGCTATGGTTCGGGGCTTTAGCAGGTCTATTGATAGAGATTAATCGTTTTTTTCCGGATGCGTTGACATTCCCCTTTTTTTCATTCTAG
>psaC_LBM-blatX
ATGTCACATTCAGTAAAGATTTATGATACATGTATAGGATGTACTCAATGTGTCCGAGCCTGCCCGACCGATGTATTAGAAATGATACCTTGGGATGGATGTAAAGCTAAACAAATTGCTTCGGCTCCAAGAACGGAAGACTGCGTTGGTTGTAAAAGATGTGAATCCGCCTGTCCAACGGATTTCTTGAGTGTTCGGGTTTATTTAGGGGCTGAAACAACTCGCAGTATGGGTCTAGCTTATTGA
>rrn16_LBM-blatN
TCTCATGGAGAGTTCGATCCTGGCTCAGGATGAACGCTGGCGGCATGCTTAACACATGCAAGTCGGACGGGAAGTGGTGTTTCCAGTGGCGGACGGGTGAGTAACGCGTAAGAACCTGCCCTTGGGAGGGGAACAACAGCTGGAAACGGCTGCTAATACCCCGTAGGCTGAGGAGCAAAAGGAGGAATCCGCCCGAGGAGGGGCTCGCGTCTGATTAGCTAGTTGGTGAGGCAATAGCTTACCAAGGCGATGATCAGTAGCTGGTCCGAGAGGATGATCAGCCACACTGGGACTGAGACACGGCCCAGACTCCTACGGGAGGCAGCAGTGGGGAATTTTCCGCAATGGGCGAAAGCCTGACGGAGCAATGCCGCGTGGAGGTAGAAGGCCCACGGGTCGTGAACTTCTTTTCCCGGAGAAGAAGCAATGACGGTATCTGGGGAATAAGCATCGGCTAACTCTGTGCCAGCAGCCGCGGTAATACAGAGGATGCAAGCGTTATCCGGAATGATTGGGCGTAAAGCGTCTGTAGGTGGCTTTTTAAGTCCGCCGTCAAATCCCAGGGCTCAACCCTGGACAGGCGGTGGAAACTACCAAGCTGGAGTACGGTAGGGGCAGAGGGAATTTCCGGTGGAGCGGTGAAATGCGTAGAGATCGGAAAGAACACCAACGGCGAAAGCACTCTGCTGGGCCGACACTGACACTGAGAGACGAAAGCTAGGGGAGCGAATGGGATTAGATACCCCAGTAGTCCTAGCCGTAAACGATGGATACTAGGCGCTGTGCGTATCGACCCGTGCAGTGCTGTAGCTAACGCGTTAAGTATCCCGCCTGGGGAGTACGTTCGCAAGAATGAAACTCAAAGGAATTGACGGGGGCCCGCACAAGCGGTGGAGCATGTGGTTTAATTCGATGCAAAGCGAAGAACCTTACCAGGGCTTGACATGCCGCGAACCCTCTTGAAAGAGGGGGGTGCCTTCGGGAACGCGGACACAGGTGGTGCATGGCTGTCGTCAGCTCGTGCCGTAAGGTGTTGGGTTAAGTCCCGCAACGAGCGCAACCCTCGTGTTTAGTTGCCATCGTTGAGTTTGGAACCCTGAACAGACTGCCGGTGATAAGCCGGAGGAAGGTGAGGATGACGTCAAGTCATCATGCCCCTTATGCCCTGGGCGACACACGTGCTACAATGGCCGGGACAAAGGGTCGCGATCCCGCGAGGGTGAGCTAACCCCAAAAACCCGTCCTCAGTTCGGATTGCAGGCTGCAACTCGCCTGCATGAAGCCGGAATCGCTAGTAATCGCCGGTCAGCCATACGGCGGTGAATCCGTTCCCGGGCCTTGTACACACCGCCCGTCACACTATGGGAGCTGGCCATGCCCGAAGTCGTTACCTTAACCGCAAGGAGGGGGATGCCGAAGGCAGGGCTAGTGACTGGAGTGAAGTCGTAACAAGGTAGCCGTACTGGAAGGTGCGGCTGGATCACCTCCTTT
>atpI_LBM-blatX
ATGAATGTTTTAGCAAACACACTAAAAGGGTTATATGATGTATCTGGTGTGGAAGTAGGCCAGCATTTCTATTGGCAAATAGGGGACTTCCAAGTCCATGGCCAAGTACTTATAACTTCTTGGGTTGTAATTGCTATTTTATTAGGTTCGGCCGCCATAGCTGTTCGGAACCCGCAAACCATTCCGAGTGGGGGTCAGAATTTCTTCGAATATGTTCTTGAATTCATTCGAGATGTTAGTAAAACTCAAATTGGAGAAGAATATGGTCCTTGGGTTCCTTTTATTGGAACTATGTTTCTATTTATTTTTGTTTCTAATTGGTCAGGAGCTCTTTTACCTTGGAAAATCATACAATTACCTCATGGGGAGTTAGCCGCACCCACGAATGATATAAATACTACAGTTGCTTTGGCTTTACTCACGTCAGTGGCCTATTTCTATGCGGGTCTTGCCAAAAAAGGATTAGGTTATTTCGGGAAATATATTCAACCAACTCCAATCCTTTTACCCATTAACATCTTAGAAGATTTCACAAAACCCTTATCGCTAAGTTTTCGACTTTTCGGGAATATCTTAGCTGATGAATTAGTCGTTGTTGTTCTTGTTTCTTTAGTACCTTCAGTGGTTCCTATACCTGTTATGTTCCTTGGATTATTTACAAGTGGTATTCAAGCTCTTATTTTTGCAACTTTAGCCGCGGCTTATATCGGTGAATCCATGGAGGGCCATCATTGA
>rrn4.5_LBM-blatN
GAAGGTCACGGCGAGACGAGCCGTTTATCATTACGATAGGTGTCAAGTGGAAGTGCAGTGATGTATGCAGCTGAGGCATCCTAACAGACCGGTAGACTTGAAC
>rps3_LBM-blatX
ATGGGACAAAAAATAAATCCACTTGGTTTCAGACTTGGTACAACCCAAGGTCATCATTCTATTTGGTTTGCACAACCAAAAAATTATTTTGAGGGTTTACAAGAAGATCAAAAGATAAGAGATTGTATCAAGAATTATGTACAAAAGAATATGAAAATTTCTTCTGCAGTGGAAGGAATTGCACGTATAGAGATTCAAAAAAGAATCGATCTGATCCAGGTCAGAATCTTTATGGGATTCCCCAAATTCTTACTAGAAAATCGACCCCTCGGGGTCGCAGAATTACAGACGACTCTACAAAAAGAGTTTAATTGTATGAACCGAAAACTGAATATTGCTATCAAAAGAATTCCAAAACCTTATGGGAACCCAAATATTCTTGCAGAATTTATAGCCGGACAATTAAAGAATAGAGTTTCATTTCGAAAAGCAATGAAAAAAGCTATTGAATTAACCGAACAAGCAGATACAAAAGGAATTCAAGTACAAATTGCAGGTCGTATTGACGGAAAAGAAATTGCACGTGTCGAATGGATTCGAGAGGGTAGGGTTCCCCTACAAACCATTCGAGCTAAAATTGATTATTGTTCCTATACAGTTCGAACTATCTATGGTGTATTAGGTATCAAAATTTGGATATTTATAGACGAGGGATAA
>trnV-GAC_LBM-blatN
AGGGATATAACTCAGCGGTAGAGTGTCACCTTGACGTGGTGGAAGTCATCAGTTCGAGCCTGATTATCCCTA
>ndhE_LBM-blatX
ATGATGCTCGAACATGTACTTGTTTTGAGTGCCTATTTATTTTCTATCGGTATCTATGGATTGATCACAAGTCGAAATATGGTTAGAGCTCTTATGTGTCTTGAACTTATATTGAATGCAGTTAATATAAATTTTGTAACTTTTTCTGATTTTTTTGATAATCGTCAATTAAGGGGAGATATTTTCTCAATTTTTGTTATAGCCATTGCAGCCGCTGAAGCAGCCATTGGGCCGGCTATTGTTTCGTCAATCTATCGTAATCGAAAATCAACTCGTATTAACCAATCAAATTTGTTGAATAAGTAG
>psbH_LBM-blatX
ATGGCTACACAAACTGTTGAGAACAGTTCTAGATCTGGTCCAAGACGAACTACTGTAGGGAATTTATTAAAACCATTGAATTCGGAATATGGTAAAGTAGCCCCGGGGTGGGGAACTACTCCTTTGATGGGTGTCGCAATGGCTCTATTTGCGGTATTTCTATCTATTATTTTGGAGATTTATAATTCTTCCGTTTTATTGGATGGAATTTCAATGAATTAG
>rps12_LBM-blatX
CACTATCACCCCCAAAAAACCAAACTCTGCCTTACGTAAAGTTGCCAGAGTACGATTAACCTCTGGATTTGAAATCACTGCTTATATACCCGGTATTGGCCATAATTTACAAGAACATTCTGTAGTCTTAGTAAGAGGGGGAAGGGTTAAGGATTTACCCGGTGTGAGATATCACATTGTTCGAGGAACCCTAGATGCTGTCGGAGTAAAGGATCGTCAACAAGGGCGTTCTAGTGCGTTGTAGATTCTTATCCAAGACTTGTATCATTTGATGATGCCATGTGAATCGCTAGAAACATGTGAAGTGTATGGCTAACCCAATAACGAAAGTTTCGTAAGGGGACTGGAGCAGGCTACCATGAGACAAAAAATCTTCTTTCTAAAGAGATTCGATTCGGAACTCTTATATGTCCAAGGTTCAATATTGAAATAATTTCAGAGGTTTTCCCTGACTTTGTCCGTGTCAACAAACAATTCGAAATACCTCGACTTTTTTAGAACAGGTCCGAGTCAAATAGCAATGATTCGAAGCACTTTTTTTTACACTATTTCGGAAACCTAAGGACTCAATCGTATGGATATGTAAAATACAGGATTTCCCATCCTAGAAGGAAAGGGAGGGAAAGGGATACTCAATTAAAAGTGAGTAAACAGAATTCCATACTCGATCTCATAGATACATATAGAATTCTGCGGAAAGCCGTATTCGATGAAAGTCGTATGTACGGCTTGGAGGGAGATCTTTCATATCTTTCGAGATCCACCCTACAATATGGGGTAAAAAAGCCAAAATAA
>trnV-UAC_LBM-blatN
AGGGCTATAGCTCAGTTGGTAGAGCACCTCGTTTACACGCGCGCCAATGTTTTTCAGGGGAATTCATCATACAATCCAATCACAAAAATTGTGATCTTAATCGATGCCTTACCCCAGAAATTTGGGGGAACAATAGCCTGGCAAGGGGTTCGGTCACATTGAGGTGCCTATTTAGGTGCCAAATAGACCCTATCGTGGATTTGAGATATTGATAAGGTGAATATTCAGTCTATTCAACGCTAGGCATAATGAGTCTAAGGACCTCAAAAAATCTCTTTTCATCCTATGAACTTTAAGGTGTATGAAGTTTCATAATTACATTTTGTAATCAGAACGATAGAGACTTCATTTAACTTAGGTTGATCTAGGCCAAAGGCAGACCTACGTCAAGATAACCCTCCCCTTGAAAGACTTTGGTAGTGCTCTTGGATCAGAATTCCAAATAATGAATCAGAGCACATGGAGCCATCTACTTTCTACTTTTCTTTTTTATATCAAGAAAAAATATGGCAGACTAACTGATATGTTGATCAGTTAATGAAAGAGCCCAATGCAAAAAAAAATGCATGTTGGGTCTTTGAAACAGTTCAGATCATTTTGATAATAAAAAGTTTGATCTGTTTTACCGAGAAGGTCTACGGTTCGAGTCCGTATAGCCCTA
>rps12-fragment_LBM-blatX
ATGCCAACTATTAAACAACTTATTAGAAATACAAGACAGCCAATCAGAAATGTCACGAAATCCCCCGCTCTTCGGGGATGCCCTCAACGTCGAGGAACATGTACTCGGGTGTAT
>atpB_LBM-blatX
ATGAGAATAAATCCTACTACTTCTGGTTCTGGGGTTTCCACGCTTGAAAAAAACAACCCGGGGCGTATCGTCCAAATCATTGGTCCAGTACTAGATGTAGCCTTTGCGCCGGGTAAGATGCCTAATATTTATAACGCCCTGGTAGTTAAAGGTCGAGATACTCTTGGTCAACCAATTAACGTGACTTGTGAGGTACAGCAATTATTAGGGAATAATCGAGTTCGAGCTGTAGCTATGAGTGCTACAGAGGGTTTAATGAGAGGAATGGAAGTGATTGACACGGGAGCTCCTCTAAGCGTTCCGGTAGGTGGGGCAACTCTGGGACGAATTTTCAACGTGCTTGGAGAACCTGTTGATAATTTAGGGCCTGTAGATGCTCGTACAACATCTCCTATTCATAGATCTGCACCCGCCTTTGTACAGTTAGATACAAAATTATCTATTTTTGAAACGGGAATTAAAGTAGTAGATCTTTTAGCCCCTTATCGCCGTGGAGGAAAAATAGGACTCTTCGGAGGAGCTGGGGTGGGTAAAACAGTACTCATTATGGAATTGATTAACAATATTGCCAAAGCACATGGGGGCGTATCCGTATTTGGCGGGGTGGGTGAACGTACTCGTGAAGGAAATGATCTTTACATGGAAATGAAGGAATCTGGAGTGATTAATGAAGAAAATATTGCAGAATCCAAAGTGGCGCTGGTTTACGGCCAGATGAATGAACCGCCGGGAGCTCGTATGAGAGTTGGCTTGACTGCCCTAACTATGGCGGAATATTTCCGAGATGTTAATGAACAAGACGTACTTTTATTTATCGACAATATTTTCCGTTTCGTTCAAGCAGGATCTGAAGTCTCGGCCTTATTGGGCAGAATGCCTTCCGCTGTGGGCTATCAGCCCACCTTGAGTACCGAAATGGGTTCTTTACAAGAAAGAATTACTTCTACCAAAGAGGGGTCCATAACTTCTATTCAAGCAGTTTATGTACCTGCAGACGATTTAACCGACCCCGCTCCTGCTACGACATTTGCACATTTAGATGCTACTACCGTACTATCAAGAGGATTAGCTGCCAAAGGGATCTATCCAGCAGTAGATCCTTTAGATTCAACATCAACCATGCTTCAACCTGGGATCGTTGGCGAGGAACATTATGAAACTGCGCAAAGAGTTAAGCAAACTTTACAACGTTACAAAGAGCTTCAGGATATTATAGCTATCCTTGGGTTAGATGAATTATCCGAAGAAGATCGTTTAACCGTAGCACGGGCGCGAAAAATTGAGCGTTTCTTATCACAACCTTTTTTCGTAGCAGAAGTATTTACCGGGTCTCCAGGGAAATATGTTGGTCTAGCAGAAACAATTAGAGGATTTCAATTGATCCTTTCGGGAGAATTAGATGGTCTTCCTGAGCAGGCCTTTTATTTAGTAGGTAATATCGATGAAGCTACCGCAAAGGCTATGAACTTAGAAATGGAGAAGAAATGA
>psbA_LBM-blatX
ATGACTGCAATTTTAGAGAGACGCGAAAGCGAAAGCCTGTGGGGTCGCTTCTGTAACTGGATAACTAGCACTGAAAACCGTCTTTACATTGGATGGTTTGGTGTTTTGATGATCCCTACCTTATTGACCGCAACTTCCGTATTTATTATCGCCTTCATTGCTGCTCCTCCAGTAGATATTGATGGTATTCGTGAACCTGTTTCTGGATCTTTACTTTACGGAAACAATATTATTTCTGGTGCCATTATTCCTACTTCTGCAGCTATAGGTTTGCACTTTTACCCAATCTGGGAAGCGGCATCCGTTGATGAATGGTTATATAACGGTGGTCCTTATGAACTAATTGTTCTACACTTCTTACTTGGTGTAGCTTGTTACATGGGTCGTGAGTGGGAGCTTAGTTTCCGTCTGGGTATGCGACCTTGGATTGCTGTTGCATATTCAGCTCCTGTTGCAGCTGCTACCGCAGTTTTCTTGATCTACCCAATTGGTCAAGGAAGTTTTTCTGATGGTATGCCTCTAGGAATTTCTGGTACTTTCAACTTCATGATTGTATTCCAAGCTGAGCACAACATCCTTATGCACCCATTTCACATGTTAGGCGTAGCTGGGGTATTCGGCGGCTCCTTATTCAGTGCTATGCATGGTTCCTTGGTAACTTCTAGTTTGATCAGGGAAACCACAGAAAATGAATCTGCTAATGAAGGTTACAGATTCGGTCAAGAGGAAGAAACTTATAATATCGTAGCCGCTCATGGTTATTTTGGCCGATTGATCTTCCAATATGCTAGTTTCAACAACTCTCGTTCGTTACACTTCTTCTTAGCTGCTTGGCCTGTAGTAGGTATCTGGTTCACTGCTTTAGGTATCAGCACTATGGCTTTCAACCTAAACGGTTTCAATTTCAACCAATCTGTTGTTGATAGTCAAGGCCGTGTAATTAATACTTGGGCTGATATCATTAACCGTGCTAACCTTGGTATGGAAGTTATGCATGAACGTAATGCTCACAATTTCCCTCTAGACCTAGCTTCTATAGAAGCTCCATCTATCAATGGCTAA
>psbN_LBM-blatX
ATGGAAACAGCAACCCTAGTAGCCATCTTTATATCTGGTTTACTTGTAAGTTTTACTGGGTACGCCTTATATACCGCTTTTGGGCAACCTTCTCAACAACTAAGAGATCCGTTTGAGGAACATGGGGACTAG
>trnW-CCA_LBM-blatN
GCGCTCTTAGTTCAGTTCGGTAGAACGTGGGTCTCCAAAACCCAATGTCGTAGGTTCAAATCCTACAGAGCGTG
>rrn23_LBM-blatN
TTCAAACGAGGAAAGGCTTACGGTGGATACCTAGGCACCCAGAGACGAGGAAGGGCGTAGTAATCGACGAAATGCTCCGGGGAGTTGAAAATAAGCATAGATCCGGAGATTCCCGAATAGGGCAACCTTTCGAACTGCTGCTGAATCCATGGGCAGGCAAGAGACAACCTGGCGAACTGAAACATCTTAGTAGCCAGAGGAAAAGAAAGCAAAAGCGATTCCCGTAGTAGCGGCGAGCGAAATGGGAGCAGCCTAAACCGTGAAAACGGGGTTGTGGGAGAGCAATACAAGCGTCGTGCTGCTAGGCGAAGCAGCCCGAATGCTGCACCCTAGATGGCGAAAGTCCAGTAGCCGAAAGCATCACTAGCTTACGCTCTGACCCGAGTAGCATGGGGCACGTGGAATCCCGTGTGAATCAGCAAGGACCACCTTGCAAGGCTAAATACTCCTGGGTGACCGATAGCGAAGTAGTACCGTGAGGGAAGGGTGAAAAGAACCCCCATCGGGGAGTGAAATAGAACATGAAACCGTAAGCTCCCAAGCAGTGGGAGGAGCCTAGGGCTCTGACCGCGTGCCTGTTGAAGAATGAGCCGGCGACTCATAGGCAGTGGCTTGGTTAAGGGAACCCACCGGAGCCGTAGCGAAAGCGAGTCTTCATAGGGCAATTGTCACTGCTTATGGACCCGAACCTGGGTGATCTATCCATGACCAGGATGAAGCTTGGGTGAAACTAAGTGGAGGTCCGAACCGACTGATGTTGAAGAATCAGCGGATGAGTTGTGGTTAGGGGTGAAATGCCACTCGAACCCAGAGCTAGCTGGTTCTCCCCGAAATGCGTTGAGGCGCAGCAGTTGACTGGACATCTAGGGGTAAAGCACTGTTTCGGTGCGGGCCGCGAGAGCGGTACCAAATCGAGGCAAACTCTGAATACTAGATATGACCTCAAAATAACAGGGGTCAAGGTCGGCCAGTGAGACGATGGGGGATAAGCTTCATCGTCGAGAGGGAAACAGCCCGGATCACCAGCTAAGGCCCCTAAATGACCGCTCAGTGATAAAGGAGGTAGGGGTGCAGAGACAGCCAGGAGGTTTGCCTAGAAGCAGCCACCCTTGAAAGAGTGCGTAATAGCTCACTGATCGAGCGCTCTTGCGCCGAAGATGAACGGGGCTAAGCGATCTGCCGAAGCTGTGGGATGTAAAAATACATCATCGGTAGGGGAGCGTTCCGCCTTAGAGAGAAGCCTCCGCGCGAGCAGTGGTGGACGAAGCGGAAGCGAGAATGTCGGCTTGAGTAACGCAAACATTGGTGAGAATCCAATGCCCCGAAAACCTAAGGGTTCCTCCGCAAGGTTCGTCCACGGAGGGTGAGTCAGGGCCTAAGATCAGGCCGAAAGGCGTAGTCGATGGACAACAGGTGAATATTCCTGTACTACCGTTTGTTGGTCCCGAGGGACGGAGGAGGCTAGGTTAGCCGAAAGATGGTTATCGGTTCAAGAACGTAAGGTGCCCCTGCTTTTTCAGGGTAAGAAGGGGTAGAGAAAATGCCTCGAGCCAATGTTCGAGTACCAGGCGCTACGGCGCTGAAGTAACCCATGCCATACTCCCAGGAAAAGCTCGAAGGACTGTAAGCAAAAGGGTACCTGTACCCGAAACCGACACAGGTGGGTAGGTAGAGAATACCTAGGGGCGCGAGACAACTCTCTCTAAGGAACTCGGCAAAATAGCCCCGTAACTTCGGGAGAAGGGGTGCCTCCTCACAAAGGGGGTCGCAGTGACCAGGCCCGGGCGACTGTTTACCAAAAACACAGGTCTCCGCAAAGTCGTAAGACCATGTATGGGGGCTGACGCCTGCCCAGTGCCGGAAGGTCAAGGAAGTTGGTGACCTGATGACAGGGGAGCCGGCGACCGAAGCCCCGGTGAACGGCGGCCGTAACTATAACGGTCCTAAGGTAGCGAAATTCCTTGTCGGGTAAGTTCCGACCCGCACGAAAGGCGTAACGATCTGGGCACTGTCTCGGAGAGAGGCTCGGTGAAATAGACATGTCTGTGAAGATGCGGACTACCTGCACCTGGACAGAAAGACCCTATGAAGCTTCACTGTTCCCTGGGATTGGCTTTGGGCCTTTCCTGCGCAGCTTAGGTGGAAGGCGAAGAAGGCCCCCTCCCGGGGGGGCCCGAGCCATCAGTGAGATACCACTCTGGAAGAGCTAGAATTCTAACCTTGTGTCAGGACCTACGGGCCAAGGGACAGTCTCAGGTAGACAGTTTCTATGGGGCGTAGGCCTCCCAAAAGGTAACGGAGGCGTGCAAAGGTTTCCTCGGGCCGGACGGAGATTGGCCCTCGAGTGCAAAGGCAGAAGGGAGCTTGACTGCAAGACCCACCCGTCGAGCAGGGACGAAAGTCGGCCTTAGTGATCCGACGGTGCCGAGTGGAAGGGCCGTCGCTCAACGGATAAAAGTTACTCTAGGGATAACAGGCTGATCTTCCCCAAGAGCTCACATCGACGGGAAGGTTTGGCACCTCGATGTCGGCTCTTCGCCACCTGGGGCTGTAGTATGTTCCAAGGGTTGGGCTGTTCGCCCATTAAAGCGGTACGTGAGCTGGGTTCAGAACGTCGTGAGACAGTTCGGTCCATATCCGGTGTGGGCGTTAGAGCATTGAGAGGACCTTTCCCTAGTACGAGAGGACCGGGAAGGACGCACCTCTGGTGTACCAGTTATCGTGCCCACGGTAAACGCTGGGTAGCCAAGTGCGGAGCGGATAACTGCTGAAAGCATCTAAGTAGTAAGCCCACCCCAAGATGAGTGCTCTCCT
>rpoB_LBM-blatX
ATGCTCGGGGATGGAAATGAGGGAATGTCTACAATACCTGGATTTAATCAGATCCAATTTGAAGGATTTTGTAGATTCATTGATCAGGGTTTGGCGGAAGAACTTTATAAGTTTCCAAAAATCGAAGATACAGACCAAGAAATCGAATTTCAACTATTTGTGAAAACATATCAATTAGTAGAACCTTTGATAAAGGAAAGAGATGCTGTGTATGAATTACTCACATATTTTTCTGAATTATATGTATCCGCGGGATTAATTTGGAAAACCAGTAGGGACATGCAAGAACAAACGATTTTGATTGGAAACATTCCTCTAATGAATTCCCTAGGAACTTTTATAGTAAATGGAATTTATAGAATTGTGATCAATCAAATATTGCAAAGCCCCGGTATTTATTACCGGTCAGAGTTGGACCATAACGGAATTTCGGTTTATACCGGCACCATAATATCAGATTGGGGAGGAAGATCAGAATTAGAGATTGATAGAAAAGCAAGGATATGGGCTCGTGTGAGTAGGAAACAAAAAATATCTATTCTAGTTCTATCATCAGCTATGGGTTCGAATCTAAGAGAAATTCTAGAGAATGTTTGCTATCCTGAAATTTTTTTGTCTTTTCTGAATGATAAGGAGAGAAAAAAAATTGGGTCAAAAGAAAATGCCATTTTGGAGTTTTATCAACAATTTGCTTGTGTAGGCGGAGATCCGGTATTTTCTGAATCCTTATGTAAGGAATTACAAAAAAAATTCTTTCAACAAAGATGTGAATTAGGAAGGATCGGTCGACGAAATATGAACCGAAGACTGAGCCTTGATATACCCCAGAATAATACATTTTTGTTACCACGAGATATATTGGCAGCCGCCGATCATTTGATCGGGCTTAAATTTGGAATGGGTACGCTTGACGATATGAATCATTTGAAAAATAAACGTATTCGTTCTGTAGCGGATCTTTTGCAAGATCAATTTGGATTGGCTCTGGTTCGTTTAGAAAATGTGGTTCGAGGAACTATAGGTGGAGCAATTCGGCATAAATTGATACCAACCCCTCAAAATTTGGTAACTTCAACCCCATTAACAACTACTTATGAATCTTTTTTCGGTTTACACCCATTATCTCAAGTTTTGGATCGAACGAATCCCTTGACACAAATAGTTCATGGGAGAAAATTGAGTTATTTGGGTCCTGGAGGAGTAACAGGGCGAACTGCTAGTTTTCGGATACGAGATATCCATCCTAGTCACTATGGGCGTATTTGTCCAATCGACACATCTGAAGGCATCAATGTTGGACTTATTGGATCCTTGTCAATTCATGCGCGGATTGGTCATTGGGGGTCTCTAGAAAGTCCATTTTATGAAATCTCTGAGAGATCCACAGGAGTACGGATGCTTTATTTATCACCAGGTAGAGATGAATACTATAGGGTAGCGGCGGGAAATTCTTTGGCCTTGAATCAGGATATTCAGGAAGAACAGCTTGTTCCGGCTCGATATCGTCAAGAATTTCTGACTATTGCATGGGAACAGATTCATCTTCGAAGTATTTTTCCCTTCCAATATTTTTCTATTGGAGCTTCCCTCATTCCTTTTATCGAACATAATGATGCGAATCGAGCTTTAATGAGTTCGAATATGCAACGTCAAGCAGTTCCTCTTTCCCGGTCCGAGAAATGCATTGTTGGAACTGGGTTGGAACAACAAGCAGCTCTCGATTCAGGGGCTCTTTCTATAGCTGAACGCGAGGGAAAGGTCGTATATACTGATACCGACAAGATCCTTTTATCAGTTAATGGAGATACTCTAAGCATTCCATTAGTTCTGTATCAACGTTCGAACAAAAATACTTGTATGCACCAAAAACCGCGGGTTCAACAGGGTAAATACATTAAAAAAGGACAAATTTTAGCCGACGGTGCTGCTACGGTTGGTGGGGAACTTTCTTTGGGGAAAAACGTATTAGTAGCTTATATGCCATGGGAAGGGTACAATTTTGAAGATGCAGTACTCATTAGTGAGCGTTTGGTATATGAAGATATTTATACTTCTTTTCACATACGAAAATATGAAATTCAAACTCATGTGACAAGCCAAGGCCCTGAAAGGGTCACTAATGAAATACCGCATTTAGAAGCCCATTTACTCCGCAATTTAGATAAAAAAGGAATTGTGATGCTGGGATCTTGGGTAGAGACAGGCGATATTTTAGTAGGTAAATTAACACCCCAGATGGTAAAAGAATCATCATATGCCCCGGAAGATAGATTGTTACGAGCCATACTTGGCATTCAGGTATCTACTTCAAAAGAAACTTGTCTAAAACTACCTATAGGCGGTAGGGGTCGGGTTATTGATGTGAGGTGGATCCATAAAAAGGGGGGTTCTAGTTATAATCCAGAAACGATTCGTGTATATATTTCACAGAAACGCGAAATCAAAGTAGGCGATAAAGTAGCTGGAAGACACGGGAATAAGGGTATCGTTTCAAAAATTTTGCCTAGACAAGATATGCCTTATTTGCAAGACGGAAGACCTGTTGATATGGTCTTCAACCCACTAGGAGTACCTTCACGAATGAATGTAGGACAGATATTTGAATGTTCACTTGGATTAGCGGGGAGTCTGCTAGACAGACATTATCGAATAGCGCCTTTTGATGAGAGATATGAACAAGAAGCTTCGAGAAAACTAGTGTTTTCTGAATTATATCAAGCTAGTAAGCAAACAGCGAATCCGTGGGTATTTGAACCCGAGTCTCCAGGAAAAAGCCGAATATTTGATGGAAGGACGGGGAATCCTTTTGAACAGCCCGTTCTAATAGGAAAGTCTTATATCTTAAAATTAATTCATCAAGTTGATGATAAAATCCACGGACGTTCCAGTGGGCATTATGCGCTTGTTACACAACAACCCCTTAGAGGAAGGGCAAAGCAAGGGGGGCAGCGAGTAGGAGAAATGGAGGTTTGGGCTCTAGAAGGATTTGGTGTTGCTCATATTTTACAAGAAATGCTTACTTATAAATCTGATCATATTAGAGCTCGCCAGGAAGTACTTGGGACTACGATCGTTGGAGGAACAATACCGAATCCCGAGGATGCTCCAGAATCTTTTCGATTACTCGTTCGAGAACTACGATCTTTAGCTCTGGAACTGAATCATTTCCTTGTATCTGAGAAGAACTTCCAGATGAATAGGAAGGAAGCTTAA
>rps19_LBM-blatX
GTGACACGTTCACTAAAAAAAAATCCTTTTGTAGCCAACCATTTATTAAATAAAATTGAGAAACTTAACACTAAAGCAGAAAAAGAAATAATTGTAACTTGGTCCCGAGCATCTACCATTATACCCACAATGATCGGGCATACCATTGCTATTCATAATGGAAAGGAGCATCTGCCTATTTATATAACAGATCGTATGGTCGGCCACAAATTGGGAGAATTTTCACCTACTTTAAATTTTCGAGGACATGCAAAAAGCGATAATAGATCTCGTCGTTAA
>ndhF_LBM-blatX
ATGCAACAGACATATCAATACGGGTGGCTCATACCTTTCATCCCACTTCCCGTTCCTATATTAATAGGGGTGGGACTTCTTCTTTTTCCGACGGCAACAAAACAGTTTCGTCGCATATGGGCTTTTCATAGTGTTTTATTGTTAAGTATAGTCATGATTTTTTCAATGAATCTGTCTATTCAGCAAATAACTAGCAATTCTAGCTATCAATATGTATGGTCTTGGATCATTACTAACGATTTTTCTTTAGAATTCGGCTATTTGATAGATCCACTTACTTCTATTATGTCAATATTAATCACTACCGTTGGAATTATGGTTCTTATTTATAGTGATAATTATATGGCTCATGATCAAGCATATTTGAGATTTTTTGCTTATATGAGTTTTTTCAGTACTTCCATGTTAGGATTAGTTACTAGTTCAAATTTAATCCAAATTTATATTTTTTGGGAATTGGTTGGAATGTGTTCCTATTTATTAATAGGATTTTGGTTCACACGACCCCTTGCAGCAAATGCTTGCCAAAAGGCTTTTGTAACAAATCGTGTAGGGGATTTTGGGTTATTATTAGGAATTTTGGGTTTTTATTGGATAACGGGTAGTTTCGAATTTCAAGATTTATTCGAAATATTCAACAACTTAATTTCTAATAACGAGGTCAATTTTTTATTTGTTACTTTGTGCGGTGTTCTGTTATTTTCTGGTGCCGTTGCGAAATCTGCACAATTTCCCCTTCATGTATGGTTGCCCGATGCTATGGAAGGGCCTACTCCGATTTCCGCTCTTATACACGCTGCTACTATGGTAGCGGCAGGCATTTTTCTTGTAGCTCGGCTTCTTCCTCTTTTCATAGTTATACCTTCCATAATGAATTTAATCTCATTGATAGCAATAATAACAGTCTTATTAGGAGCTACTTTAGCTCTTGCTCAAAAAGACATTAAGAAAGGTTTAGCCTATTCCACAATGTCTCAATTGGGTTATATGATGTTAGCTCTTGGGATGGGGTCTTATCGAAGTGCTTTATTTCATTTGATTACTCATGCCTATTCCAAAGCATTGTTATTTTTAGGATCCGGATCCGTTATTCATTCAATGGAAGGGATTGTTGGCTATTCTCCCTATAAAAGTCAGAATATGATTCTTATGGGAGGTTTAAGAAAATATGTACCAATTACCAAAAATGCTTTTTTATTAGGTACACTCTCTCTTTGCGGTATTCCGCCCTTGGCTTGTTTTTGGTCCAAAGATGAAATTCTTAATGATACTTGGTTGTATTCGACAATTTTTGCAATAATCGCCTGGGTTACTGCCGGATTAACCGCATTTTATATGTTTCGGATCTATTTACTTACCTTTGAGGGACACTTAAATGTTTATTTTCAAAATTATAGTGGCAAACAAAAAATACCTTTCTATTCAATATCTCTATGGGGTAAGGGAGTTTCAAAAAGAATTAACAAAAATGTTCGTTTATTAGCAATGGTTGATAATAAGAATTCTTCCTTTTTTTCAAAAAGAACATATCGAATTGATGATAATGGTAGAAATATGATACGCCCATATATTACTATTGCTCGTTTTGAGAATAAAAAAATTGATTCCTATCCTTATGAATCAGACAATACTATGTTATTTTCTCTACTTGTATTGGGCCTATTTACTCTGTTCATTGGGTTTATAGGAATTCCTTTCAATCAAGAGGGAATCGATGTTGATATATTATCTAAATGGTTAACTCCGTCTATAAATCTTTTGCATCAAAAGTCGACAAATTCGACGGATTGGTATGAATTTATGAAAGATGCAATTTTTTCAGTCAGTATAGGTTATTTAGGAATAGTTATAGCGTCTTTTTTATATAATTCTCCTTATTCCTCCTTACTAAATTTGGATTTAATAAATTCAGTTGTTAAAAGAGGTCCTAAGGGACTTTTTTGGGAAAAATTTCTAAATGGCATATATAGTTGGTCATATAATCGTGCTTATATAGATTCTTTTTATACAAGATTCTTAACTGGGGGAACTAGAGGATTGGCCGAATTAACTCATTTTTTTGATCGACGAATAATTGATGGAATTACGAATGGAGTTGGGTTTATTAGTTTCTTTATAGGAGAAGTTATCAAATATGTAGGGGGCGGGCGCATTTCTTCTTATCTTTTCTTCTATTTATCATATGTATTGATTTCTTTATTAATTTTTTTTATTACTTTTATTACTTAA
>rpl20_LBM-blatX
ATGACTAGAATTAGACGGGGATACATAGCTCGTAGACGTAGAACAAAAATTCGTTTGTTTGCATCAAGCTTTCGAGGGGCCCATTCAAGACTTACTCGAACTATTACTCAACAGAAAATAAGAGCTTTGGTTTCGGCTCAGCGGGATCGGGGCGGTCAAAAGAGAAATTTTCGTCGGTTGTGGATCACTCGGATAAACGCAGTAATTCGCGAAAGGGGGGTATCCTATAGTTATGGTAGATTAATACATGATCTGTACAAGAGAGGGTTGCTTCTTAATCGTAAAATACTCGCACAAATAGCTATATTAAATAGGGATTGTCTTTATATGATTTCCAATGAGATAATAAAAGAAATGGGTTATAAAAAGTCCGTCGGAATAATTTAA
>rps2_LBM-blatX
ATGACAAGAAGATACTGGAACATAAATTTAGAAGAAATGATGGAGGCGGGAGTTCATTTTGGCCATGGTACTAGGAAATGGAATCCTAAAATGGAACCTTATATCTCTGCAAGGCGCAAGGGTATTCATATTACAAATCTTACTCGAACTGCTCGTTTTTTATCAGAAGCCTGTGATTTGGTTTTTGATGCAGCAAGTAGAGGAAAACAATTCTTAATTGTTGGTACCAAAAATAAAGCAGCTGATTCAGTAGCATGGGCTGCAATAAAAGCCCGGTGTCATTATGTTAATAAAAAGTGGCTCGGCGGCATGTTAACGAATTGGTCCACTACAGAAACGAGACTTCATAAGTTCAGGGACTTGAGAATGGAACAAAAAACAGGGGGACTCAACCGTCTTCCAAAAAGAGATGCAGCTATGTTGAAAAGACAATTATCTCGTTTGCAAACATATCTGGGCGGGATTAAATATATGACAGGGTTACCCGATATTGTAATCATTGTCGATCAGCACGAAGAATATACGGCGATACGAGAGTGTATCACTTTGGGAATTCCAACGATTTGTTTAATCGATACAAATTGTGACCCTGATCTAGCAGATATTTCGATTCCAGCTAATGATGACGCTATGTCTTCAATCCGATTAATTCTTAACAAATTAGTGTTTGCAATTTGTGAGGGTCGTGCTAGCTATATACGAAATCCTTGA
>rpl14_LBM-blatX
ATGATTCAACCTCAGACCCATTTAAATGTAGCGGATAATAGCGGGGCTCGAGAACTGATGTGTATTCGAATCATAGGAGCTAGTAATCGTCGATATGCTCATATTGGTGACGTTATTGTTGCTGTGATCAAAGAAGCAGTACCAAATATGCCCCTAGAAAAATCAGAAGTGGTCAGAGCTGTAATTGTGCGTACCTGTAAAGAACTCAAGCGCGATAACGGTATGATAATCCGATATGATGACAATGCTGCAGTTGTTATTGATCAAGAAGGAAATCCAAAAGGAACTCGAATTTTTGGCGCGATCGCCCGGGAATTAAGACAATTTAATTTTACTAAAATAGTTTCATTAGCTCCCGAAGTATTATAA
>rpl36_LBM-blatX
ATGAAAATCAGAGCTTCTGTTCGTAAAATTTGTGAAAAATGTCGACTAATCCGCAGGCGGGGGCGCATTATAGTAATTTGTTCCAATCCGAGACATAAACAAAGGCAGGGATAA
>petD_LBM-blatX
TAACAAAAAAACCTGACTTGAATGATCCTGTATTAAGAGCTAAATTGGCTAAAGGTATGGGTCATAATTATTATGGAGAGCCTGCATGGCCCAATGATCTTTTATATATTTTTCCAGTAGTAATTCTAGGTACTATTGCATGTAACGTAGGCTTAGCGGTTCTAGAACCATCAATGATTGGTGAACCGGCGGATCCGTTTGCAACTCCGTTGGAAATATTACCAGAATGGTATTTCTTTCCCGTATTTCAAATACTTCGTACAGTACCCAATAAATTATTGGGTGTTCTTTTAATGGTTTCAGTACCTGCAGGATTATTAACGGTACCTTTTTTAGAAAATGTTAATAAATTTCAAAATCCATTTCGTCGTCCGGTAGCGACAACCGTCTTTTTGATTGGTACCGCAGTCGCCCTTTGGTTGGGTATTGGTGCAACATTACCTATTGATAAATCCCTAACTTTAGGTCTTTTTTAA
>trnT-GGU_LBM-blatN
GCCCTTTTAACTCAGCGGTAGAGTAACGCCATGGTAAGGCGTAAGTCATCGGTTCAAATCCGATAAGGGGCT
>trnY-GUA_LBM-blatN
GGGTCGATGCCCGAGCGGTTAATGGGGACGGACTGTAAATTCGTTGGCAATATGTCTACGCTGGTTCAAATCCAGCTCGGCCCA
>psbF_LBM-blatX
ATGACTATAGATCGAACCTATCCAATTTTTACAGTACGATGGTTGGCTGTTCACGGCCTAGCTGTACCTACCGTCTTTTTTTTGGGATCAATATCAGCAATGCAGTTCATCCAACGATAA
>rps8_LBM-blatX
ATGGGTAGGGACACTATTGCTGAGGTAATAACCTCTATACGAAATGCTGATATGGATAAAAAAAGAGTGGTTAGAATAACAGCTACTAATATTACCGAAAATATTGTCAAAATACTCTTAAGAGAGGGTTTTCTCGAAAACGTGAGAAAACATCGAGAAAACAACAAAGATTTTTTGGTTTTAACGCTGCGACATAGAAGGAATAGGAAAAGGCCCTGTAGAAATCTTTTAAATTTAAAACGGATCAGTCGACCTGGTCTACGAATCTATTCTAATTATCGACGAATTCCTCGAATTTTAGGCGGGATGGGAATTGTAATTATTTCAACTTCTAGAGGTATAATGACAGACCGAGAGGCTCGGCTAGAAGGAATCGGCGGAGAAATTTTGTGTTATATATGGTAA
>petA_LBM-blatX
ATGAAAACTAGAAATACCTTTTCTTGGATAAAGGAACAGATTACTCGATCTATTTCCGTATCGCTCATGATATATATCATAACTCGGACAGCCATTTCAAATGCATATCCCGTTTTTGCACAGCAGGGTTATGAAAATCCCCGAGAAGCGACGGGGCGTATTGTATGTGCCAATTGCCATTTAGCTAGCAAGCCCGTGGATATTGAGGTACCGCAAGCGATACTTCCTGATACTGTATTTGAAGCAGTTGTTCGAATTCCTTATGATATGCAACTGAAACAAGTTCTTGCTAATGGTAAAAAGGGGGGTTTGAACGTGGGGGCTGTTCTTATTTTACCGGAAGGTTTTGAATTAGCTCCCCCCGATCGTATTTCTCCCGAGATGAGGGAAAAGATAGGAAATTTGTCTTTTCAGAGCTATCGCCCTAATAAAAAAAATATTCTTGTGATAGGTCCTGTCCCCGGTCAGAAATATAGTGAAATAGCCTTTCCTATTCTTTCCCCTGACCCCACCACTAAGAAAGATGTTCACTTCTTAAAATATCCTATATACGTAGGCGGGAACAGGGGAAGGGGTCAGATTTATCCCGACGGGAGTAAGAGTAACAATACAGTTTATAATGCTACCGCAGCGGGTATAGTAAGCAAAATCATACGAAAAGAAAAGAAGGGGGGGTATGAAATAACCATAACAGATCCGGATGGACGTCAAGTGGTTGATATTATCCCCCCAGGACCAGAACTTCTTGTTTCAGAGGGCGAATCCGTGAAATTTGATCAACCATTAACGAGTAATCCTAATGTGGGCGGATTCGGTCAGGGAGATGCGGAAATAGTACTTCAAGATCCATTACGTGTCCAAGGCCTTTTATTCTTCTTGGCATCTGTTATTTTGGCACAAATCTTTTTGGTTCTTAAAAAGAAACAGTTCGAGAAGGTTCAATTGGCTGAAATGAATTTCTAG
>rrn5_LBM-blatN
TATTCTGGTGTCCTAGGCGTAGAGGAACCACACCAATCCATCCCGAACTTGGTGGTTAAACTCTACTGCGGTGACGATACTGTAGGGGAGGTCCTGCGGAAAAATAGCTCGACGCCAGGAT
>trnT-UGU_LBM-blatN
GCCCGCTTAGCTCAGAGGTTAGAGCATCGCATTTGTAATGCGATGGTCATCGGTTCGATTCCGATAGCCGGCT
>psbT_LBM-blatX
ATGGAAGCACTGGTTTATACATTCCTCTTAGTCTCGACTCTAGGAATAATTTTTTTCGCTATCTTTTTTCGAGAACCACCAAAAGTTCCAACTAAAAGGGTGAAATGA
>petL_LBM-blatX
ATGCTTACTATAACTAGTTATTTTGGTTTTCTACTAGCGGCTTTAACTATAACCTCCGCTCTATTTATTGGTTTGAGCAAGATACGACTTATTTAA
>psaA_LBM-blatX
ATGATTATTCGTTCGCCGGAACCAGAAGTAAAAATTTTGGTAGATAGGGATCCCGTAAAAACTTCTTTCGAGGAATGGGCCAAACCGGGTCATTTCTCAAGAACAATAGCTAAAGGGCCTGATACTACCACTTGGATCTGGAACCTACATGCTGATGCTCACGATTTCGATAGCCATACCAGTGATTTGGAGGAGATCTCTCGAAAAGTATTTAGTGCCCATTTCGGGCAACTCTCCATCATCTTTCTTTGGCTAAGCGGCATGTATTTCCACGGTGCTCGTTTTTCCAATTATGAAGCATGGCTTAGTGATCCAACTCACATTGGGCCTAGTGCCCAGGTGGTTTGGCCAATAGTGGGCCAAGAAATATTGAATGGTGATGTGGGTGGAGGTTTCCGAGGAATACAAATAACCTCCGGGTTTTTTCAGATGTGGCGAGCATCTGGAATAACTAGTGAATTACAACTATATTGTACCGCAATTGGTGCATTGGTCTTTGCCGCGTTAATGCTTTTTGCTGGTTGGTTTCACTATCATAAAGCAGCTCCAAAATTGGCTTGGTTTCAAGACGTAGAATCTATGTTGAATCACCATTTAGCGGGGTTACTAGGACTTGGGTCTCTCTCGTGGGCAGGGCATCAAGTACATGTATCTTTACCAATTAATCAATTTCTAAATGCGGGAGTAGATCCTAAAGAAATACCACTTCCTCATGAATTTATCTTGAATCGAGATCTTTTGGCTCAACTTTATCCCAGTTTTGCCGAGGGAGCAACCCCATTTTTCACCTTGAATTGGTCAAAATATGCGGAATTCCTGACTTTTCGTGGAGGATTAGATCCAGTAACCGGGGGTCTATGGTTAACCGATATTGCACACCATCATTTAGCTATTGCAATTCTGTTCCTGATAGCGGGTCACATGTATAGGACCAACTGGGGCATTGGTCATGGTCTGAAAGATATTTTAGAAGCTCACAAAGGCCCATTTACTGGTCAGGGTCATAAAGGGCTATATGAGATCCTAACAACATCATGGCATGCTCAATTATCTCTTAACCTAGCTATGTTAGGCTCTTTAACCATTGTTGTAGCTCACCATATGTATTCCATGCCCCCCTATCCATATCTAGCTACTGACTATGGTACACAACTGTCGTTGTTCACACATCACATGTGGATTGGTGGATTTCTCATAGTTGGGGCTGCTGCGCACGCAGCCATTTTTATGGTAAGAGACTATGATCCAACTAGTCGATACAATGATCTATTAGATCGTGTCCTTCGACATCGTGATGCAATCATATCACATCTCAACTGGGTATGTATATTTTTAGGCTTTCACAGTTTTGGTTTATATATTCATAATGATACCATGAGCGCTTTAGGGCGTCCTCAAGATATGTTTTCAGATACCGCTATCCAATTACAACCTGTTTTTGCTCAATGGATACAAAATACCCACGCTTTTGCACCTGGTGCGACGGCCCCTGGTGCAACAGCAAGTACGAGTTTAACTTGGGGGGGTGGGGATTTAGTAGCAGTGGGTGGCAAAGTCGCTTTGTTACCGATTCCATTAGGAACCGCAGATTTTTTGGTCCACCACATTCATGCATTTACGATTCATGTGACGGTATTGATACTCCTTAAAGGTGTTTTATTTGCTCGTAGCTCCCGTTTAATACCGGATAAGGCAAATCTTGGTTTTCGGTTTCCTTGTGATGGACCTGGAAGAGGGGGTACATGCCAAGTATCGGCTTGGGATCATGTCTTCTTAGGACTATTCTGGATGTACAATGCAATTTCAGTAGTAATATTTCATTTCAGTTGGAAAATGCAGTCAGATGTTTGGGGCAGTATAAGCGATCAAGGGGTAGTAAGTCATATCACGGGAGGAAACTTTGCGCAGAGTTCTATTACTATTAATGGGTGGCTGCGCGATTTCTTATGGGCGCAGGCATCCCAGGTAATTCAGTCTTATGGTTCGTCATTATCTGCCTATGGCCTTTTTTTCCTAGGTGCTCATTTTGTATGGGCTTTTAGTTTAATGTTTCTATTCAGCGGACGCGGTTATTGGCAAGAACTTATTGAATCCATCGTTTGGGCTCATAATAAATTAAAAGTTGCTCCTGCAACTCAGCCGAGAGCCTTGAGCATTGTACAAGGACGTGCTGTAGGAGTAACCCACTACCTTCTGGGTGGAATTGCCACAACATGGGCATTCTTCTTAGCAAGAATTATTGCAGTAGGATAA
>ndhG_LBM-blatX
ATGGATTTACCTGGGCCAATGCATGATTTTCTTTTAGTCTTTCTGGGATCGGGTTTGATCTTAGGAGGTCTAGGAGTGATATTACTTCCCAATCCAATTTATTCTGCCTTTTCGTTAGGATTGGTTCTTGTTTGTATATCCTTATTCTATATTCTATTGAATTCTTATTTTGTAGCTGCTGCGCAACTACTTATTTACGTAGGGGCTGTAAATGTTTTAATTCTTTTTGCTGTGATGTTCATGAGTGGTTCAGAATATTACAAAGATTCTCGCCTTTGGACTGTTGGGGATGGGGTTACTTCGGTGATTTGTACAAGTCTTTTTATTTCACTAATTACTACTATTCCAGATACGTCATGGTACGGGATTGTTTGGACTACAAGATCAAACCAGGTTCTAGAACAAGATTTGATAAGCAATAGTCAACAAATTGGAATTCATTTATCAACGGATTTTTTTCTTCCATTTGAACTCATTTCAATAATTCTTTTAGTTGCTTTAATAGGTGCAATTGCTGTAGCTCGTCAA
>rps14_LBM-blatX
ATGGCAAGGAAGGGTTTGATTCAGCGGGAGAGGAAGAGGCAAAAATTAGAACAGAAATATCATTTGATTCGTCAATCCTCAAAAAAAGAAATAAGCAAAGTTCCGTCATTGAGTGAGAAATGGGATATTTATAGAAAGTTACAATCCCCACCGCGAAATAGCGCAGCTACACGCCTGCATCGACGTTGTTTTGCGACCGGACGGCCGAGAGCTAATTATCGAGACTTTGGACTATCCGGACATATACTTCGTGAAATGGTTCAGGCATGTTTGTTGCCAGGAGCAACAAGATCGAGTTGGTAA
>trnR-ACG_LBM-blatN
GGGCCTGTAGCTCAGAGGATTAGAGCACGTGGCTACGAACCACGGTGTCGGGGGTTCGAATCCCTCCTCGCCC
>ycf1_LBM-blatX
ATGATTTTTCAATCTTTTCTACTAGGTAATCTAGTATCCTTATGCATGAAGATAATCAATTCGGTCGTTGTGGTCGGACTCTATTATGGATTTCTGACCACATTCTCCATAGGGCCCTCTTATCTCTTCCTTCTCCGAGCTCAGGTTATGGAAGAAGGAACCGAGAAGAAGGTATCAGCAACAACTGGTTTTATTACGGGACAGCTCATGATGTTCATATCGATCTATTATGCGCCTCTGCATCTAGCATTGGGTAGACCTCATACAATAACTGTCCTAGCTCTACCATATCTTTTGTTTCATTTCTTCTGGAACAATCACAAACACTTTTTTGATTATGGATCTACTACCCGAAACTTAATGCGTAATCTCAGCATTCAATGTGTATTCCTGAATAATCTCATTTTTCAATTATTCAACTATTTCATTTTACCAAGTTCAATGTTAGCCAGATTAGTCAACATTTATATGTTTCGATGCAACAACAAGATGTTATTTGTAACAAGTAGTTTTGTTGGTTGGTTAATTGGTCACATTTTATTCATGAAATGGCTTGGATTGGTATTAGTCTGGATACGGCAAAATAATTCTATTAGATCGAATAAGTACATTCGATCTAATAAGTACCTTGTGTCAGAATTGAGAAATTCTATGGCTCGGATCTTTAGTATTCTCTTATTTATTACCTGTGTCTACTATTTAGGCAGAATACCGTCACCCATTCTTACTAAGAAACTGAAAGAAACCTCAAAAACGGAAGAAAGGGTGGAAAGTGAGGAAGAAAGAGATGTAGAAATAGAAACAACTTCCGAAATGAAGGGGATTAAACAGGAACAAGAGGGATCCACCGAAGAAGATCCTTCTTCTTCCCTTTTTTCGGAAGAAAGGGAGGATCCGGACAAAATCGATGAAAGGGAAGAAATCCGAGTGAATAGAAAGGAAAAAACAAAGGATGAATTCTACTTTCTCTTTACAGAGACAGGCTATAACAAAAGCCCCGTTTATCAGGATTCTTATCTAAATAGGAATCCGAATCAAGCAAATTCGAATAAAAAAGGGAAACTCTTTCGCCTTGAAAAATATTTTGTGACTCTTCTTTTCGATTATAACCGCTGGAATCGCCCATTTCGCTACATAAAGAATAATCGATTTGAAAAAGCTGTACGAAATGAAATGTCACAATATTTCTTTGACACATGCCAGAGTGATGGAAGACAAAGAATTTCTTTTACCTATCCACAAAGTTTGTCAATTTTTGAAGAAATGATAAAAAAAAAGATATCGTGGTCTACAATAGAGAAAACCCCTTCTAATGACTCTAATGATAATGAATTTGACAACAATTGGGTTTATTCCACCAACCGAAAAAGGAATAAGACAAGGAAGGAATTTAGAGATAGAATTAAAGCTCTAGACAAGAAAGCCTTTTTTCTAGATATACTAGAAACAAGAACTCGATTGTATAATGATGATAGTAAAAACGAATATTTTACTAAGGCCTACGATCCTTTCTTAAATGGAACCTATCGGTTAACAATGACAAAAACAAAAAGGGTTTCACCTTATAAAACGTCGCTAGAAAATATAAGAGAAACCTTTGGTATAAATAGGATTTACGCTATCCTTTTTTCAGATCGCGATTACCAAGAATTTGAGCGGAAAACAAAGGAAAGATTTTTCAAATTTTTATTGAATCCCATTAAAACCCATACTAATGGTCAAAAGATTCCAAAGGAATCTACTCGAATAAAAGAAATCGCTAAAAAAGTCCCTCGATGGTCATACAAATTAATCACCGATTTAGAACAACAATCAGGGGAAGATCAAGAAAACGTGCTAGTCGAACATCAAATTCGCTCAAGAAAAGCCAAACGCGTAGTGATTTTTACTACTAACAATACCAACGAGAATACTGAATCTAATGCTGGTACTAATACTACGGATGAAGTGGCTTTGCTACGCTATTCACAACAATCGGACTTTCGGCGAGGAATAATTAAAGGTTCTATGCGCGCTCAAAGGCGTAAAATTGTAATTTGGGAACTGTTTCAAGCAAACGTGCACTCTCCCCTTTTTTTGGATAGAATCAAAAGACCACCCAGTCTCTCGTTTGATATAGCCGAAATTGTTAAGGTAATTTTTACAAATTGGACAGGCAAAGGGGTAGAATCTGAAATTGTGGAGTATATAGACGAAGAAACAAAAAAAGAAGAGAAAAACAAAAAAGAGGAGAGTCTAAGAAAAGAACAAACGCGGATAGAGATAGCGGAGGCATGGGATAACATTCCATTTGCCCAACTGATAAGAGGGTCAATGTTAATAACTCAATCTATTCTTAGAAAATATATTGTATTGCCTTCATTGATAATAGCCAAAAATTTTGGACGTATGTTATTATTGCAATTTCCTGAATGGTTTGAGGATATACAGGAATGGAAGCGAGAAATGCATGTTAAATGTACCTATAATGGTGTCCAATTATCGGAAACAGAATTTCCGAAAAATTGGTTGACAGATGGTATTCAGATAAAAATATTATTTCCTTTCTACCTGAAACCTTGGCACAAATTTAAACTACGATCCTCTGATAGAAATCTAATGAAAAAGAAAAAACAAAAAGATGATTTTTGTTTTTTAACAGTTTGGGGAATGGAAACGGAACTTCCCTTTGGTTCTCCCAGAAAACGATATTCCTTTTTTGAGCCCATTTTTAAGGAGCTAGAAACCAAAATTGGAAAATTTAAAAGGGAGTATTTATTAGCTCTAAGAGTTTTAAAAGTAAAAACAAAATTAGTTTCAAAAGAAACAAAAAAATGCATTATCGAAAGTTTTTTATTTATAAAAAGAATACTAAAAGGACTTTCAAAATTCAACCCAATTTTATTATTTAGCTTAAGAAAAGTATCGGAATCGAATGAAATTAAAAACAAAAAAGATTCTATAATCAGCAATCAAATAATTAATGAATCATTTAGTCTAAAAAACTATCAAAATTGGACAAATTTTGCACTAACAAAAAGGAGGGATCTGCTTAGTAGAACAAGTACAATTCGAAATCAAATAGAAAGAATTATAAAAGAAAAAAAAATAACCCCACCTGGAGTATATATTAGTCCTACCGAAAAAAGTTATAATGCTAAAAGGTTCGAATCAACAACAAATAGTTGGCAAATATTCAAAAGAAGAAATGTCCGATTAATCTCTCAATTAGATTGTTTTATAAAAATTTGCTTTGAAAGAATATACATAAATATATTTTTATCTATTATTAATATTCTCAGACTCAATACACAACTTCTTCTGGAATCGAGAAAAAAAATGACGGATAAACCCATTAATGAAACAAATCAAGAAAGGATTAATATTAATAGAAAAAATAAAAATACAATTCACTTTATTTCAACTCTAAAAAGATCAATTAATAGTATTAGAAATAGGAGAAATTTACATAGTTTTTGTGACTTATCCTATTTGTCACAAGCATATGTATTTTACAAATTATCACAAACCCAGGTTAGTAATTTGTATAAATTAAGATCCATTTTTCAATATCACAGAATTTCTTGTTTTATTAAGGCTGAAATAAAGGATTCCTTTGAAACACAGGGAATACTTCATTCTAAATTAAGTAATAATAAATTTCCTAATTCTGAAATGAATGAATGGAAAAACTGGTTAAAGGGGCATTATCAATACGATTTATCTCGTCTTAAATGGTCTGGATTAATACCACAAAAGTGGAGAAATAGAGTGAATCTACGTTATAAAAATCAAAATTCCAAGTGGGATTCAATTCAGTCAAACAAAAAAAGGGATTCTGAAGTATATTCCTTATTGAATCAAAAACAAAAAGATAATTTTCAAAAAAACGCTAGATATGATCTTTTATCATATAAATCTATTAATTTGAATTATGAAAATAAGAGGGACTCGTTTATTTATAAATCAAGCTTTCAAGTACAATTAAATAAGAACGAAGATATTTCTTCTAATCATAAACAGAATTTTTTTGATATATGGAAGAGTATCCCTATTAATAATTATGCCGCTATTAGATACATGGAAAAAAATCCCGATAGAAAATATTTTGATTGGAAAATTTTAAATTTTGATCTTAGACAAAAAGTTACTATTGAGTCCTGCATCAAAATAGATACCAAGAGTAATCCAAATACTAAGATGGATAATCAAAATTATCAAATAATTGAGAAAAAGGGCCTTGGTTATCTTACGCTTCCGCAAAAGCTCCAACCAAATCCCTCAAAAGGTTTTTTGGATTGGATGGAAATGAATGAAGAAATAGTAAACCGTCCCATCTCAACCCTGGGACTTTGGTTCTTCCCAGAATTTGTCCTACCTTATAATCTATATAAAATTAAACCATGGGTTATACCAAGTAAAGTCCTTCTTTTAAATTTGAATCTAAATGAGAATGCTCTTAGTGAAAAAACAAACATCGAAGGAAACCAAAAAGGGGAATATGTTTCAAATAAAACAATAAAGAATCAAAAAGAAAAAGAATCCGTCGAAAGCAAAAGAGATCTTAGATCAAATGTACAAAAACAAGAGAATTCTGGCTCAGTTCCTTCAACAAACCACGAAAAAGATATTGAGGATCCTTGTGCAAGAAGGGGGGGTAAAAAATACAAAAGTAATACAGAAGCAGAACTAGATTTATTCCTAAAACGTTATTTACTTTTTCAATTGAGATGGGATGATGCTTTGAATCAAAGAATGATCAATAATATAAAAATATATTGTCTCCTGCTTAGGCTGATAAATCCACTAAAAATTACTATATCCTCGATTCAAAGAAGAGAAATGAGTTTGGATATAATGCTGATTCAGAAGAATTTAAGTCTTGCAGAATTGATCAAAAGGGGGGTCTTAGTTATCGAACCCACGCGTCTGTCTGTAAAAAATGATGGGCAATTTATTATGTATCAAACCTTAAGTATTTCGTTGGTTCAGAAGAGTAAGTCCCAAACGAATCAAGGATATAGAAAGCACCCCTATGTTGCTAAGAATGGTTTTGGTTTGCTTGTTCCCGAAACCATTTTATCGCATAGACGTCGTAGAGAGTTGAGAATTCTAATTTCCTTCAGTTCAAAGAATAGGAATAAAAATCCAATATTTTGTACTGAGAACAACTGCAGTCAATCTTTGGATAAAGGGAACCATCTTGATAAAGATAAGAATGAATTAATTAAATTCAAATTTTTTCTTTGGCCTAATTATCGATTAGAAGATTTAGCTTGTATGAATCGCTATTGGTTTGATACAAATAATGGGAGTCGTTTCAGTATGTTAAGGATATGTCTGTATCCGCGGCTGAAAAGTCGTC
>ndhJ_LBM-blatX
ATGCAGGGTCGTTTGTCTGCTTGGCTAGCCAAGCATGGGCTAATTCATAGATCTTTAGGCTTTGATTACCAAGGAATAGAAACTTTACAAGTAAAGCCCGAGGATTGGCATTCTATTGCTGTCATTTTATATGTATATGGTTACAATTATCTACGTTCCCAATGCGCCTATGATGTAGCACCCGGAGGGCTGTTAGCTAGTGTGTATCATCTTACGAGAATAGAGTATGGTGTGAATCAACCAGAAGAAGTCTGCATAAAAGTATTTGCCTCAAGGAAGAATCCTAGGATTCCGTCCGTCTTCTGGGTTTGGAAAAGTGTGGATTTTCAAGAACGAGAATCTTATGATATGTTGGGAATCTCTTATGACAATCATCCACGCTTGAAACGTATCTTAATGCCCGAAAGTTGGATAGGATGGCCCTTACGTAAGGATTATATTGCCCCCAATTTTTATGAAATACAAGATGCTCATTGA
>atpH_LBM-blatX
ATGAATCCACTGATTTCTGCCGCTTCCGTTATTGCTGCTGGGTTGGCCGTAGGGCTTGCTTCTATTGGACCCGGAGTTGGTCAAGGGACTGCTGCGGGGCAAGCTGTAGAGGGTATCGCGAGACAGCCTGAGGCAGAGGGAAAAATACGAGGTACTCTATTGCTTAGTCTAGCTTTTATGGAAGCTTTAACAATTTATGGACTCGTTGTAGCATTAGCGCTTTTGTTTGCGAATCCTTTTGTTTAA
>trnS-UGA_LBM-blatN
GGAGAGATGGCTGAGTGGTTGATAGCCCCGGTCTTGAAAACCGGTATAGTTTTGAACAAAAAACTATCGAGGGTTCGAATCCCTCTCTCTCCT
>psbI_LBM-blatX
ATGCTTACTCTCAAACTCTTCGTTTACACAGTAGTGATATTTTTTGTTTCTCTCTTTATCTTTGGATTCCTATCTAATGATCCTGGACGTAATCCTGGGCGTGAAGAATAA
>ndhA_LBM-blatX
ATGATAATTGATACACCCGAAGTACAAGCTATCAATTCTTTTTCCAGATTAGAACTCTTAAAAGAGGTCTATGGGATTATATGGATACTTGTCCCAATTTTGACTCTTGTATTAGGAATCACAATAGGTGTACTCGTAATTGTTTGGTTAGAAAGAGAAATATCTGCAGGGATACAACAACGTATTGGACCTGAATACGCTGGTCCCTTAGGAATTCTTCAAGCTCTAGCAGATGGTACAAAACTACTTTTCAAAGAGAACCTTCTTCCATCTAGAGGAGATGGTCGTTTATTTAGTATCGGACCATCCGTCGCAGTTATATCAATTTTACTAAGTTATTCAGTAATTCCTTTTGGATACCACCTTATTCTAGCCGATCTTGGTATTGGGGTTTTTTTATGGATCGCTATTTCAAGCATTGCTCCTGTTGGACTTCTTATGGCGGGATATGGATCAAATAATAAATATTCCTTTTTAGGTGGTCTACGCGCTGCTGCTCAATCAATTAGTTATGAAATACCATTAACTTTATGTGTATTATCGATATCTCTACGTGTGATTCGGTGACGTCTAATTAGGTGAAATACAAAATTTTTCCTAGTTCTTTTCTTTCTAATTTCTGAGAAGAAGGTTAAATAAATAGTTTTTTTCATCTTTGTTAATCATCATTTAGGTTGATGAACTAAAGCGGATAGTTATATGAGTGAAAGAAAACGGCTTACAAATTTGCAGTAAAAAGATTAAGTCTCATTCCCTATGTACAAGAATTAATTAAAGTAAATATAAGCAGTAGAGGCCGTTTACCCCAAGATTGGTTGCTTAGTTATCATCACTTGAAGCGGGTTTAAACGGGAGGTTGAACAAAATTGAGTGGATGGCTAGAAAGACGAAAATACATAAAGGATTAGTAATAGATATTCTCGAAATTATTCCAGAGGATATTTCTGTACATAAACGGAATTTGAATTGGGACTTTAAGTTAGTAGAAATGATCAAGAAGTACTACCCACGATTCCGACCTAGAGTATGTTCCTACCCACCGATTAAGTAAATAACTATCAAGAACGAAGTAATCTTTTATTTTGATTAAAAGCCCTTTTATGAGAAAGGAGAATAGGAACGAAATAAAATCGAATAAAAAAATTCAAAAAGATCCCTCTTTTCTATATCTTTTCGTTAGTTAGAAAGAGAGAACTCTTGGCATGATTCAAAAATTTATGGAACGCCGAATTCTTTTTCGTAATTGAAAATAATAGGTTGAAATACCTATATGAAAAAGTTTTTCATTCAAGAATAAAGTGAAGTTATCGATCAACAAACAAAAATGACATTTTTAAAATTAAAAGATGAGATTAATTCAGAAGCACCTTTTTTTAATATATATTTTTAATATAAAATATAGCAAACAGAATTACGTTGGTCTAATTTGAGGAACTTGGGCTATTTTAGAAAATAAAATGTCAAGATAAAGATAAATAATCATTAAATGTCCTTAGATTTTTTTGTGACCTTTGAGGAGCCGTGTGAGGTGAAAATCTCATGTACGGTTCTGTACTAGTGATAAGAACAGCGATGTTCTAATCGACTATGATTATCTAACAGTTTAAGTACAGTTGATATAGTTGAAGCGCAGTCAAAATACGGTTTTTGGGGGTGGAATTTGTGGCGTCAACCTATAGGGTTTCTCATTTTTCTAATTTCTTCTCTAGCCGAGTGTGAGAGATTACCTTTTGATTTACCAGAAGCAGAAGAAGAATTAGTAGCAGGTTATCAAACCGAATATTCAGGTATCAAATTTGGTTTATTTTATGTTGCTTCATATCTGAACCTACTAGTTTCTTCATTATTTGTAACAGTTCTTTACTTAGGAGGTTGGAATCTTTCTATTCCATACCTATTCATTCCTAATATTTTTGACATAAATATAACTAAAGTAGGTAAAGTTTTTGGAACAATAATCAGCATCTTTATTACATTAGCTAAAACTTATTTGTTCTTGTTCATTCCTATTGCAACAAGATGGACTTTACCAAGGTTGAGAATAGACCAACTATTAAATCTTGGATGGAAATTTCTTTTACCTATTTCTCTAGGTAATCTATTATTAACAACTTCGTCCCAACTTCTTTCACTGTAA
>trnI-CAU_LBM-blatN
GCATCCATGGCTGAATGGTTAAAGCGCCCAACTCATAATTGGCGAATTCGTAGGTTCAATTCCTACTGGATGCA
>cemA_LBM-blatX
ATGGCAAAAAAAAAAGCATCCACTCCTCTTGTATCTATAGTATTTTTGCCTTGGTGGCTTTCTCTCTCATTAAAAAAAAGTCTGGAATCTTGGGTTACTAATTGGTGGAATGCTGGGCAATCCGAAATTTTTTTGAATGCTATTCAAGAAAGAGGTATTCTAGAAAAATTCATAGAATTAGAGGAACTCCTCGTCTTGGACGAAATGATCGACGAATACTCGGAGACACGTCTACACAAGATTCCTATACGAATCCAAAAAGAAACGATCCAATTAATCAAGATGCACAACGAGGATCGTATCCATACGATTTTTCACTTCTCGATAAATATAATCTGTTTTGTTATTCTCAGTGGTTATTCTATTTTGGGTAATGAGGAACTTGTTATTCTTAACTCTTGGGCCCAGGAATTCATATATAACCTAAGCGACACAGTCAAAGCTTTTTGTATTCTTTTATTAACCGATTTATGTATCGGATTTCATTCACCCCACGGTTGGGAATTAATGATTGGCTCTGTCTACAAAGATTTTGGATTTGTTCAGAATGATCAAATCATATCGGGTCTTGTTTCCACTTTTCCAGTCATTCTTGATACAGTTTTTAAATATTGGATTTTCCGTTATTTAAATCGCGTATCTCCGTCACTTGTAGTTATTTATCATTCAATGAATGACTGA
>trnN-GUU_LBM-blatN
TCCTCAGTAGCTCAGTGGTAGAGCGGTCGGCTGTTAACCGATTGGTCGTAGGTTCGAATCCTACTTGGGGAG
>clpP_LBM-blatX
ATGCCTATTGGTGTTCCAAAAGTCCCTTTCCGAAGTCCTGGAGAGGAAGATGCATCTTGGGTTGACGTATAGTGCGACTTGTCAGATATATTGGGTCCTATGGAATTTCCCCGTTCTCTCCCACAATCGAGATATCCTCTGTTTCGCCCAATAAAGATTCATTGAATTAGCAAAAGTTTGGAGCGTGAAGTACAATTAGATCCATTTTAGGAGGATTTATATTACTATTATCAATTAGAATAATTTATGGTTGTCTTGGTTGGACTAAAAAAAAATGAAGTATCCAGGCTCCGTTTAAAAAACCCAAGAGAATTGGTAATATATCTATGATTATGAGTTCTATCAAAAACGATTCAACCGAGTTGATCTTAAACTGTTAATGAACAAACTCGATAGAAGTGAATTGAAAAAGTAGAAAGTCATAACAAAAATAAATGGTAATGCGGGAGTGCTTGTCCTATATGTGCAAATCCAAATCGGGCGAATCTTTACCCGGAGTAGAGCATAAACCTAAAAAGATGAAAGAGACCCACTCAGGAACAAGAGAATACCGTCGCGATTTGGATTGAATCGCGATGAAACAATACATCAATGAGAAGTTAATTCAAAAAGTTTAGTGATTTTTTTTTATTTATTTTTTTTAGAATTAAAAGAAAGTAAAAATCCGTCTTTATTGAAGAAGACAAAACCCTCTCGTTAGAAGTCAGAAAGAAACTAAAAGAAAGAGGACGGGAATCCATACATTGATTTTTTTTGTTTTCACAATTTTTTTGAACCGTATGCGTCAAAAGACGCGTGTACGGTTCCTAAGGGGTACAATTGTATCCTAATCAACCGACTTTATCGAGAAAGATTACTTTTTTTAGGACAAGCAGTTGATAGCGAGATCTCAAATCAACTTATTGGTCTTATGATATATCTTAGTATTGAAGATGATAACAAGGATCTGTATTTGTTTATAAACTCTCCCGGCGGTTGGGTAATACCCGGAGTAGCTATTTATGATACTATGCAATTTGTACGACCAGATGTCCATACAGTATGCATGGGGTTAGCCGCTTCAATGGGATCCTTTATCCTGGTCGGGGGAGAAATTACCAAACGTCTAGCATTCCCTCACGCTTGGCGCCAATGATTTAAGAGAAAAAAGAAGACTATGCCTTCGCCCTATGAAATATGAATATATATTAAGTAATAATAGCATGGCACTTCGAATTCGATATGATAAACTTTTGCATTGTTTTTTTTTTTCAAAACATTAGATTATGTATCGAGAGAGTAGTATGGGAGTCAGGGGTATTTCTGATTTTCGATTATTTATCGGGAGCCCCGCTCAGCGTCACAAACCTTTTTTGTTCACACCGGAAGGCTCTTCAAAATATTTATATTATGCAAGGAATGCGAAAAAACAATATTTTTTCTTTGATTGCCTCAAAAAGAAACTTTGGGATTGCCGAATCACAAACAAAAAACAATAAAAATGAATATATTCATATATAAGGCAACGGAGCCATCATAGTAGTTTTTAACTATTCCAAAAGGAAGGATGGCAATTTGATCATTTAACCCACGAGGTCTGGTATATTTTACCTTTCTCCTTCTTGGAAGATAAAGGTCAATTTTATTCTAAAGCCGTATGCATATGCAATGCACTAAAGATGCCCGTACGGTTGTTCAATTCTATCTTTTTTCCTATTCTATAGGTCTTTATCTTTCTTTTCTCTTCGCTTCATCGTGCGAGATAGAGAGGAACTGTTATATCATCAGGGTAATGATCCATCAACCTGCTAGTTCGTTTTATGAGGCACAAACGGGAGAATTTATCCTGGAAGCGGAAGAATTGCTGAAACTGCGTGAAACCCTCACAAGGGTTTATGTACAAAGAACAGGCAAACCCTTATGGGTTGTATCCGAAGACATGGAAAGAGATGTTTTTATGTCAGCAACGGAAGCACAAGCTTATGGAATTGTTGATCTTGTAGCGGTTGAATGA
>psbL_LBM-blatX
ATGACACAATCAAACCCGAACGAACAAAATGTTGAATTGAATCGTACCAGTTTATACTGGGGGTTATTACTCATTTTTGTCCTTGCTGTTTTATTTTCCAATTATTTCTTCAATTAA
>psaI_LBM-blatX
ATGACAACTTTGAACCTTTCCCCTATTTTTGTGCCTTTAGTAGGCCTAGTATTTCCGGCAATTGCAATGGCTTCTTTATTCCTTCATGTTCAAAAAAACAAGATTGTTTAG
>rps11_LBM-blatX
ATGGCAAAAGCTATACCGAAAATTGGTTCGCGCAGGACTGGACGTATTGGATCACGTAAGAGTGCACGTAGAATACCAAAGGGAGTTATTCATGTTCAAGCAAGTTTCAATAATACCATTGTCACCGTTACAGATGTACGGGGTAAGGTGGTTTCTTGGTCCTCTGCCGGTACTTGTGGATTCAAGGGTACGAGAAGAGGAACACCATTTGCTGCTCAAACCGCGGCAGGTAATGCTATTCGTACTGTGGTGGATCAGGGTATGCAACGAGCAGAGGTCATGATAAAAGGACCTGGTCTCGGAAGAGACGCGGCTCTACGAGCTATTCGTAGAAGTGGTATATTATTAACTTTTGTACGGGATGTAACCCCTATGCCACATAATGGCTGTAGACCTCCGAAAAAAAGACGTGTGTAG
>ndhD_LBM-blatX
ACGAATTTTTTTCCTTGGTTAACAATAATTGTAGTTTTGCCAATATTTGCGGGTTCCTTAATTTTATTTCTCCCCCATAGGGGAAATAGGGTCATCCGCGTATATACTATATGTATATGTATTTTAGAACTCCTTCTAACGGTCTATACATTCTGTTATCATTTCCAACCGGATGATCCATTAATACAACTATTGGAGGATTATAAATGGATCCGCTTTTTTGATTTCCATTGGAGATTGGGAATTGATGGACTTTCTATAGGACCCATTTTACTAACAGGATTCATCACCACCTTAGCTACTTTATCGGCTTGGCCTGTTACTCGGGATTCCCGATTATTTCATTTCCTGATGTTAGCAATGTACAGCGGTCAAATAGGATTATTTTCTTCTCGCGACCTTTTACTTTTTTTTATCATGTGGGAGTTAGAATTAATTCCCGTTTATCTACTTCTATCCATGTGGGGGGGAAGGAAACGTCTGTACTCGGCTACAAAATTTATTTTGTACACGGCGGGGGGCTCCATTTTTCTCCTACTGGGAGTTCTGGGTATAGGGTTATACGGTTCGAATGAACCAACATTAAATTTTGAAACATCAGCCAATCAGTCGTATCCTGCGGTTTTAGAAATAATATTTTATATTGGATTTTTTATTGCTTTTGCTGTCAAATTGCCGATTATACCCCTACATACATGGTTACCAGATACCCACGGAGAAGCACATTACAGTACTTGTATGCTTCTAGCCGGAATCTTATTAAAAATGGGAGCGTATGGATTGGCTCGAATCAATATAGAATTATTATCTCACGCCCATTATTTATTTTCCCCTTGGTTAGTGATAGTAGGCGCAATTCAAATAATTTATGCAGCTTCAACATCTCTTGGCCAACGGAATTTAAAAAAAAGAATAGCCTATTCTTCTGTATCTCATATGGGTTTCCTAATTATCGGAATTGGTTCTATAACTGATACAGGACTCAATGGAGCTCTTTTACAAATAATCTCTCATGGATTTATTGGTGCTGCACTTTTTTTCTTGGCGGGGACAACTTATGATAGAACACGCCTTCTTTATCTTGACGAAATGGGCGGAATAGCTATCACAATGCCAAAAATATTCACAATGTTTAGTAGCTTTGCGATGGCTTCCCTTGCATTACCAGGTATGAGTGGCTTTGTTGCCGAATTGATAGTATTTTTTGGAATAATTACCAGTCACAAATATTATTTAATGCCAAAAATACTAATTACTTTTGTAATGGCACTTGGAATGATATTAACTCCTATTTATTCATTATCTATGTCACGTCAGATGTTCTATGGATACAAGCTTTTTAACGTTCCAAACTCTTATTTTTTTGATTCTGGACCGCGAGAGTTATTTCTTTCGATTTCGCTCTTTTTACCCGTACTAGGTATTGGTATGTACCCCGATTTCGTTCTTTCCCTATCGGTTGAGAAGGTTGAAGTTATCCTATCTAATTCTTTTTCTAAATAG
