# Supplementary material for: The chloroplast genome sequence and phylogenetic analysis of Apocynum venetum L
Source: PLoS One. 2022 Mar 10;17(3):e0261710. doi: 10.1371/journal.pone.0261710 (PMC8912179; doi:10.1371/journal.pone.0261710)
Supplement: S3 File — (ZIP) [file pone.0261710.s003.zip › Result_LBM_cpDNA_0321/03.anno/LBM_Scaffold_mf_gene.fasta.stat]

Item	Value
Total_length(bp)	90203
Total_length_withoutN(bp)	90187
Total_number	116
GC_content(%)	39.39
N50(bp)	1518
N90(bp)	403
Average(bp)	777.61
Median(bp)	378.00
Min(bp)	71
Max(bp)	6867
