# Supplementary material for: The chloroplast genome sequence and phylogenetic analysis of Apocynum venetum L
Source: PLoS One. 2022 Mar 10;17(3):e0261710. doi: 10.1371/journal.pone.0261710 (PMC8912179; doi:10.1371/journal.pone.0261710)
Supplement: S3 File — (ZIP) [file pone.0261710.s003.zip › Result_LBM_cpDNA_0321/03.anno/LBM_Scaffold_mf_trna.fasta]

>trnF-GAA_LBM-blatN
GTCGGGATAGCTCAGCTGGTAGAGCAGAGGACTGAAAATCCTCGTGTCACCAGTTCAAATCTGGTTCCTGGCA
>trnH-GUG_LBM-blatN
GCGGATGTAGCCAAGTGGATTAAGGCAGTGGATTGTGAATCCACCATGCGCGGGTTCAATTCCCGTCGTTCGCC
>trnE-UUC_LBM-blatN
GCCCCCATCGTCTAGTGGTTCAGGACATCTCTCTTTCAAGGAGGCAACGGGGATTCGACTTCCCCTGGGGGTA
>trnD-GUC_LBM-blatN
GGGATTGTAGTTCAATTGGTCAGAGCACCGCCCTGTCAAGGCGGAAGCTGCGGGTTCGAGCCCCGTCAGTCCCG
>trnT-UGU_LBM-blatN
GCCCGCTTAGCTCAGAGGTTAGAGCATCGCATTTGTAATGCGATGGTCATCGGTTCGATTCCGATAGCCGGCT
>trnS-GGA_LBM-blatN
GGAGAGATGGCCGAGTGGTTCAAGGCGTAGCATTGGAACTGCTATGTAGGCTTTTGTTTACCGAGGGTTCGAATCCCTCTCTTTCCG
>trnL-UAG_LBM-blatN
GCCGCTATGGTGAAATTGGTAGACACGCTGCTCTTAGGAAGCAGTGCTAGAGCATCTCGGTTCGAGTCCGAGTAGCGGCA
>trnV-GAC_LBM-blatN
AGGGATATAACTCAGCGGTAGAGTGTCACCTTGACGTGGTGGAAGTCATCAGTTCGAGCCTGATTATCCCTA
>trnR-ACG_LBM-blatN
GGGCCTGTAGCTCAGAGGATTAGAGCACGTGGCTACGAACCACGGTGTCGGGGGTTCGAATCCCTCCTCGCCC
>trnG-GCC_LBM-blatN
GCGGATATGGTCGAATGGTAAAATTTCTCTTTGCCAAGGAGAAGACGCGGGTTCGATTCCCGCTATCCGCC
>trnC-GCA_LBM-blatN
GGCGGCATGGCCGAGTGGTAAGGCGGGGGACTGCAAATCCTTTTTCCCCAGTTCAAATCCGGGTGTCGCCT
>trnS-GCU_LBM-blatN
GGAGAGATGGCTGAGTGGACTAAAGCGGCGGATTGCTAATCCGTTGTACGAGTTATTCGTACCGAGGGTTCGAATCCCTCTCTTTCCG
>trnV-UAC_LBM-blatN
AGGGCTATAGCTCAGTTGGTAGAGCACCTCGTTTACACCGAGAAGGTCTACGGTTCGAGTCCGTATAGCCCTA
>trnI-GAU_LBM-blatN
GGGCTATTAGCTCAGTGGTAGAGCGCGCCCCTGATAAGGGCGAGGTCTCTGGTTCAAGTCCAGGATGGCCCA
>trnK-UUU_LBM-blatN
GGGTTGCTAACTCAACGGTAGAGTACTCGGCTTTTAACCGACTAGTTCCGGGTTCGAATCCCGGGCAACCCA
>trnW-CCA_LBM-blatN
GCGCTCTTAGTTCAGTTCGGTAGAACGTGGGTCTCCAAAACCCAATGTCGTAGGTTCAAATCCTACAGAGCGTG
>trnfM-CAU_LBM-blatN
CGCGGGGTAGAGCAGTTTGGTAGCTCGCAAGGCTCATAACCTTGAGGTCACGGGTTCAAATCCTGTCTCCGCAA
>trnG-UCC_LBM-blatN
GCGGGTATAGTTTAGTGGTAAAACCCTAGCCTTCCAAGCTAACGATGCGGGTTCGATTCCCGCTACCCGCT
>trnS-UGA_LBM-blatN
GGAGAGATGGCTGAGTGGTTGATAGCCCCGGTCTTGAAAACCGGTATAGTTTTGAACAAAAAACTATCGAGGGTTCGAATCCCTCTCTCTCCT
>trnL-CAA_LBM-blatN
GCCTTGGTGGTGAAATGGTAGACACGCGAGACTCAAAATCTCGTGCTAAAGAGCGTGGAGGTTCGAGTCCTCTTCAAGGCA
>trnP-UGG_LBM-blatN
AGGGATGTGGCGCAGCTTGGTAGCGCGTTTGTTTTGGGTACAAAATGTCACGGGTTCAAATCCTGTCATCCCTA
>trnI-CAU_LBM-blatN
GCATCCATGGCTGAATGGTTAAAGCGCCCAACTCATAATTGGCGAATTCGTAGGTTCAATTCCTACTGGATGCA
>trnA-UGC_LBM-blatN
GGGGATATAGCTCAGTTGGTAGAGCTCCGCTCTTGCAAGGCGGATGTCAGCGGTTCGAGTCCGCTTATCTCCA
>trnN-GUU_LBM-blatN
TCCTCAGTAGCTCAGTGGTAGAGCGGTCGGCTGTTAACCGATTGGTCGTAGGTTCGAATCCTACTTGGGGAG
>trnQ-UUG_LBM-blatN
TGGGGCGTGGCCAAGTGGTAAGGCAACGGGTTTTGGTCCCGCCATTCGGAGGTTCGAATCCTTCCGTCCCAG
>trnR-UCU_LBM-blatN
GCGTCCATTGTCTAATGGATAGGACAGAGGTCTTCTAAACCTTTGGTATAGGTTCAAATCCTATTGGACGCA
>trnT-GGU_LBM-blatN
GCCCTTTTAACTCAGCGGTAGAGTAACGCCATGGTAAGGCGTAAGTCATCGGTTCAAATCCGATAAGGGGCT
>trnL-UAA_LBM-blatN
GGGGATATGGCGAAATCGGTAGACGCTACGGACTTAATTGGATTGAGCCTTGGTAAGGAAACCTACTAAGTGATGACTTTCAAATTCAGAGAAACCCCGGAATTAAGAAAAAGGGCAATCCTGAGCCAAATCCTATTTTCCACAAACAAAGGTTCCGAAAACGAAAACAAGGATAGGTGCAGAGACTCGACGGAAGCTATTCTAACAAATGGAGTTGGACGCGTTGGTAGAGAAATCTTTCCATCGAAAACTCAGAATTGATCAAACAATTCACTCCATAGTCTGTTGATGTTCTTTTCAAGAACGGATTAATCGGACGAGAATAAAGATAGAGTCCCGGTCTACATGTCAATGCTGGCAACAATGAAATTTATAGTAAGAGGAAAATCCGTCGACTTAAAAAATCGTGAGGGTTCAAGTCCCTCTATCCCCA
>trnM-CAU_LBM-blatN
ACCTACTTAACTCAGCGGTTAGAGTATTGCTTTCATACGGCGAGAGTCATTGGTTCAAATCCAATAGTAGGTA
>trnY-GUA_LBM-blatN
GGGTCGATGCCCGAGCGGTTAATGGGGACGGACTGTAAATTCGTTGGCAATATGTCTACGCTGGTTCAAATCCAGCTCGGCCCA
