# Supplementary material for: The chloroplast genome sequence and phylogenetic analysis of Apocynum venetum L
Source: PLoS One. 2022 Mar 10;17(3):e0261710. doi: 10.1371/journal.pone.0261710 (PMC8912179; doi:10.1371/journal.pone.0261710)
Supplement: S3 File — (ZIP) [file pone.0261710.s003.zip › Result_LBM_cpDNA_0321/04.stat/ATCG_distribute.txt]

region	start	end	length	A(%)	T(%)	C(%)	G(%)	AT(%)	GC(%)
Total_genome	1	150878	150878	30.43	31.21	19.52	18.83	61.64	38.35
LSC	1	81951	81951	31.02	32.49	18.69	17.80	63.51	36.49
IRA	81952	107761	25810	28.59	28.11	20.84	22.46	56.70	43.30
SSC	107762	125068	17307	33.85	33.65	17.09	15.32	67.49	32.41
IRB	125069	150878	25810	28.11	28.59	22.46	20.84	56.70	43.30
